# Supplementary material for: piRNA-like small RNAs target transposable elements in a Clade IV parasitic nematode
Source: Sci Rep. 2022 Jun 16;12:10156. doi: 10.1038/s41598-022-14247-1 (PMC9203780; doi:10.1038/s41598-022-14247-1)
Supplement: Supplementary file 1 — Supplementary Information 1. [file 41598_2022_14247_MOESM1_ESM.xlsx]

## Sheet: Supplementary Data1
Supplementary Data 1 (A) reads per million (RPM) for small RNAs expressed in a monophosphate-enriched library and assigned to different categories for different length small RNAs. Values generated using a custom Unitas pipeline. (B) proportion of first 5' nucleotides for small RNAs of different lengths. Data shown for two replicates of parasitic female (PF) and two replicates of free-living femal…
	A															B
		18	19	20	21	22	23	24	25	26	27	28	29	30			18	19	20	21	22	23	24	25	26	27	28	29	30
PF1	rRNA	7207.8	6839.21	4628.53	5453.52	3522.58	4956.21	8279.02	2665.27	2403.26	2969.28	2698.78	3806.14	2159.15		A	0.13	0.11	0.08	0.11	0.17	0.07	0.08	0.13	0.14	0.13	0.11	0.1	0.17
	tRNA	1591.84	1280.88	1072.34	2038.76	5007.74	618.323	555.523	549.786	579.45	624.04	734.493	757.71	848.311		T	0.59	0.66	0.77	0.78	0.78	0.9	0.8	0.39	0.29	0.42	0.47	51	0.37
	miRNA	991.253	5496.72	27773.2	61746.7	147626	165524	10568.4	114.043	30.1466	21.2662	9.81516	10.2825	2.80433		G	0.17	0.15	0.1	0.04	0.02	0.01	0.07	0.23	0.24	0.26	0.23	0.2	0.33
	Protein-coding	1188.34	1150.32	1727.8	9788.2	8258.79	2073.54	628.832	579.208	821.451	719.201	429.149	349.192	340.535		C	0.11	0.07	0.05	0.07	0.04	0.02	0.06	0.26	0.33	0.19	0.2	0.2	0.14
	TE	985.722	1433.95	1541.91	3199.74	3991.03	1142.3	767.452	1498.91	2126.62	1856.93	1551.26	1192.31	671.637
	Intergenic siRNAs	3338.75	3836.33	8226.5	24876.1	27663.3	25124	6046.67	3522.7	3713.08	6371.28	7088.49	6085.08	11964.9
	Unspliced transcript	68.2387	13.0869	19.1629	32.2498	25.8622	19.1629	13.5543	15.8912	16.826	14.489	11.2173	18.6955	19.6303
		18	19	20	21	22	23	24	25	26	27	28	29	30			18	19	20	21	22	23	24	25	26	27	28	29	30
PF2	rRNA	4604.42	4291.14	2920.74	4028.26	2401.76	3356.02	5993.26	1732.22	1622.55	2028.63	1872.62	2686.01	1515.17		A	0.15	0.11	0.08	0.11	0.17	0.07	0.08	0.11	0.14	0.13	0.11	0.1	0.2
	tRNA	1295.54	1373.71	1198.69	2169.86	6515.23	504.824	495.513	442.494	399.402	716.617	664.57	707.014	783.122		T	0.56	0.64	0.78	0.78	0.78	0.9	0.81	0.39	0.27	0.42	0.51	0.53	0.44
	miRNA	1092.83	5780.3	30414.5	68930.8	163806	185148	11267.6	119.286	16.0975	9.08062	10.1125	8.66786	2.68291		G	0.19	0.18	0.1	0.04	0.01	0.01	0.06	0.23	0.24	0.26	0.17	0.13	0.21
	Protein-coding	1813.66	1546.69	2075.76	11176.9	9395.09	2369.77	647.077	533.595	818.589	622.225	372.74	289.881	254.576		C	0.11	0.07	0.05	0.07	0.04	0.02	0.05	0.27	0.35	0.2	0.21	0.24	0.15
	TE	911.364	1550.31	1692.71	3534.01	4484.18	1158.6	693.842	1284.5	1895.37	1665.47	1323.29	1095.04	593.13
	Intergenic siRNAs	2613.25	3107.28	7719.83	26459.8	30058.1	27582	6085.32	3689.4	3885.73	5920.35	6258.4	5358.5	3869.4
	Unspliced transcript	88.3297	27.6546	29.3056	34.0523	42.7202	18.574	28.4801	17.3357	14.0337	11.9699	12.3827	11.1444	10.7316
		18	19	20	21	22	23	24	25	26	27	28	29	30			18	19	20	21	22	23	24	25	26	27	28	29	30
FLF1	rRNA	5610.58	5460.27	4318.6	5089.27	5043.17	4552.48	5949.89	4470.29	4016.48	3728.76	5195.35	5250.19	3587.73		A	0.2	0.15	0.12	0.08	0.12	0.08	0.12	0.13	0.17	0.14	0.08	0.12	0.14
	tRNA	2375.71	1504.99	1543.67	2857.52	10237.2	1550.22	4203.89	3748.13	2731.07	4647.92	7154.96	5274.68	4542.11		T	0.36	0.38	0.59	0.75	0.81	0.86	0.47	0.21	0.22	0.28	0.34	0.41	0.44
	miRNA	560.74	2205.17	11736.3	40175.2	123801	126327	4109.68	61.808	20.6647	16.9414	18.9892	14.335	8.00526		G	0.28	0.33	0.19	0.09	0.04	0.04	0.32	0.47	0.4	0.42	0.45	0.28	0.21
	Protein-coding	1187.37	1133.06	1125.3	1570.98	1272.63	981.89	917.612	941.219	981.555	952.9	774.663	721.953	871.495		C	0.17	0.14	0.11	0.08	0.03	0.02	0.09	0.18	0.21	0.16	0.12	0.19	0.21
	TE	1675.89	1675.89	1594.35	1801	1968.18	1612.22	4263.64	3760.98	3342.85	1306.9	1287.92	1481.53	1315.47
	Intergenic siRNAs	8978.91	11330.1	11011	12580.5	12820.5	16666.1	5196.23	4220.31	5431.73	8841.42	17096.2	10085	7647.18
	Unspliced transcript	29.0423	17.8722	27.553	29.787	31.2764	23.0849	23.4573	27.1806	22.3403	24.5743	25.319	25.6913	26.436
		18	19	20	21	22	23	24	25	26	27	28	29	30			18	19	20	21	22	23	24	25	26	27	28	29	30
FLF2	rRNA	7399.8	7240.3	5238.83	6875.84	5296.28	6285.66	8395.6	8136.61	6447.84	4707.31	9447.1	11989.7	7334.53		A	0.21	0.18	0.13	0.07	0.09	0.07	0.12	0.13	0.14	0.14	0.1	0.13	0.23
	tRNA	2419.65	1245.38	1099.06	2102.33	9421.65	768.82	1597.33	1969.11	1730.24	3920.33	6676.34	3234.74	2157.14		T	0.42	0.47	0.6	0.79	0.86	0.89	0.63	0.23	0.23	0.36	0.45	0.59	0.47
	miRNA	593.468	2242.32	11451	41783.9	135488	147998	5780.48	61.3694	21.2632	14.6941	11.5824	8.81645	8.12496		G	0.2	0.25	0.19	0.07	0.03	0.02	0.17	0.5	0.43	0.37	0.33	0.14	0.17
	Protein-coding	1315.15	1254.96	1155.27	1353.93	1118.69	1001.77	897.576	941.227	991.193	985.766	769.157	667.503	941.981		C	0.16	0.11	0.08	0.06	0.03	0.02	0.07	0.14	0.2	0.14	0.13	0.14	0.13
	TE	1202.84	1363.61	1262.65	1387.47	1633.98	797.975	1737.01	1769.51	2217.25	1114.68	1064.54	1162.39	1621.54
	Intergenic siRNAs	5129.67	5715.29	6337.61	6674.49	8853.59	16076.4	16680.1	3555.34	3861.61	7005.25	7773.93	6517.53	4839.37
	Unspliced transcript	51.5157	36.9945	29.7339	33.5371	25.9307	28.0052	27.6594	24.5478	25.2392	20.3988	21.0903	12.4468	16.5957

## Sheet: Supplementary Data2
Supplementary Data 2. (A) reads per million (RPM) for small RNAs expressed in a monophosphate-enriched library and assigned to different categories for different length small RNAs. Values generated using a custom Unitas pipeline. (B) proportion of first 5' nucleotides for small RNAs wth different lengths. Data shown for two replicates of parasitic female (PF) and two replicates of free-living fem…
	A															B
		18	19	20	21	22	23	24	25	26	27	28	29	30			18	19	20	21	22	23	24	25	26	27	28	29	30
PF1	rRNA	5329.61	4355.84	2856.47	2856.79	1765.25	2360.41	3542.57	1523.52	2219.09	4486.03	2039.43	1651.75	977.265		A	0.19	0.24	0.12	0.23	0.17	0.08	0.2	0.24	0.29	0.35	0.43	0.4	0.38
	tRNA	790.51	717.677	671.115	892.826	1608.45	291.354	231.379	198.585	212.448	268.97	244.864	296.978	302.015		T	0.58	0.57	0.77	0.67	0.76	0.82	0.35	0.08	0.04	0.05	0.09	0.17	0.19
	miRNA	403.366	1979.07	8966.47	19789.1	41779	46650.7	3231.75	32.9443	9.64223	2.41056	3.21408	2.41056	3.21408		G	0.16	0.13	0.07	0.05	0.04	0.08	0.41	0.62	0.61	0.55	0.44	0.37	0.36
	Protein-coding	913.462	866.96	1003.41	3765.61	2786.14	1021.35	765.813	1675.9	5953.3	12465.8	4092.39	1099.61	401.646		C	0.08	0.06	0.04	0.05	0.03	0.02	0.04	0.06	0.06	0.05	0.05	0.06	0.07
	TE	972.258	978.686	3365.14	1124.93	1364.37	736.023	880.657	2344.67	8804.96	18551.6	6326.91	1799.88	724.774
	Intergenic siRNAs	3645.18	4215.2	7549.91	13932.3	12267.3	13887	14632.2	25182.4	69363.6	152228	55794.8	19757.9	10134
	Unspliced transcript	78.7448	17.6774	20.8915	27.3196	17.6774	16.0704	14.4633	17.6774	17.6774	43.39	12.8563	8.03519	11.2493
		18	19	20	21	22	23	24	25	26	27	28	29	30			18	19	20	21	22	23	24	25	26	27	28	29	30
PF2	rRNA	2994.39	2814.04	1653.42	1907.7	1216.23	1605.69	2368.6	1227.38	1966.15	4184.87	1845.09	1199.8	631.765		A	0.21	0.24	0.11	0.22	0.17	0.08	0.19	0.23	0.28	0.35	0.43	0.42	0.41
	tRNA	679.803	666.06	484.502	869.846	2110.47	191.604	160.391	144.806	162.349	257.198	224.314	258.441	352.768		T	0.53	0.53	0.78	0.67	0.76	0.81	0.31	0.06	0.04	0.04	0.07	0.13	0.16
	miRNA	418.02	1961.3	9077.01	20441.4	42713	47975.1	3412.66	40.9824	9.95286	3.51277	1.17092	1.17092	2.92731		G	0.19	0.17	0.08	0.06	0.04	0.09	0.46	0.66	0.62	0.55	0.45	0.39	0.36
	Protein-coding	1048.26	820.502	899.963	3909.65	3060.91	997.897	717.63	1752.91	6400.84	13797.2	4475.02	1203.49	358.446		C	0.07	0.06	0.03	0.06	0.03	0.02	0.04	0.06	0.06	0.06	0.05	0.06	0.07
	TE	832.527	978.893	2916.77	1228.3	1333.68	679.136	859.459	2498.75	9329.93	20720.7	6945.92	1982.38	732.999
	Intergenic siRNAs	3119.22	3560.99	6936.05	13723.8	12559.1	14994.7	16136.3	32489.7	82374.8	174366	64000.3	22401.9	10781.4
	Unspliced transcript	79.6229	22.2476	19.9057	28.1022	22.2476	19.9057	29.2731	25.7603	14.0511	36.2987	9.3674	10.5383	3.51277
		18	19	20	21	22	23	24	25	26	27	28	29	30			18	19	20	21	22	23	24	25	26	27	28	29	30
FLF1	rRNA	4620.75	4041.57	3167.61	3232.67	2814.68	3027.47	3889.11	2446.67	2772.76	4070.61	2782.89	2766.02	1857.32		A	0.24	0.33	0.16	0.14	0.12	0.09	0.16	0.17	0.25	0.35	0.35	0.3	0.3
	tRNA	1339.62	899.051	823.833	1372.43	4936.18	711.309	1626.66	1572.09	1296.06	2028.31	2335.81	2469.94	2195.66		T	0.4	0.4	0.6	0.68	0.78	0.8	0.29	0.08	0.07	0.08	0.13	0.2	0.24
	miRNA	260.428	944.87	5100.38	17576.5	50383.9	54453.9	1859.2	21.8114	10.9057	6.54342	11.3419	4.79851	6.1072		G	0.24	0.27	0.17	0.11	0.07	0.09	0.49	0.68	0.6	0.49	0.46	0.41	0.35
	Protein-coding	870.916	698.642	670.389	911.077	790.196	743.502	857.324	1599.75	4840.85	10229.1	3386.57	1165.92	604.36		C	0.12	0.1	0.08	0.07	0.03	0.02	0.06	0.07	0.08	0.07	0.06	0.09	0.11
	TE	1121.11	1103.66	1617.53	930.039	979.769	1039.1	2085.17	3044	7218.7	13558	4940.72	2500.46	1614.04
	Intergenic siRNAs	5834.61	6743.51	8034.16	9367.94	9568.96	13619	14167.1	27915.2	61826.9	117799	49085.6	21448.2	13269.9
	Unspliced transcript	39.2605	16.5767	18.3216	16.5767	13.0868	15.7042	13.0868	26.1737	24.4288	19.194	13.9593	11.3419	13.9593
		18	19	20	21	22	23	24	25	26	27	28	29	30			18	19	20	21	22	23	24	25	26	27	28	29	30
FLF2	rRNA	5770.19	5252.46	3733.62	4079.81	2759.3	3157.76	4459.63	2670.08	2947.41	3833.79	3280.42	3282.27	2185.62		A	0.26	0.28	0.13	0.21	0.11	0.08	0.18	0.18	0.25	0.35	0.36	0.3	0.34
	tRNA	1504.38	721.178	705.725	759.667	3060.65	325.862	521.346	584.637	598.121	1085.79	1412.98	1209.11	854.158		T	0.43	0.45	0.35	0.65	0.8	0.8	0.31	0.08	0.06	0.07	0.13	0.24	0.26
	miRNA	290.804	828.131	4347.52	15768.9	41032.5	42626.6	1968.88	33.7068	4.62643	3.96551	5.28735	3.30459	0		G	0.19	0.2	0.36	0.1	0.06	0.09	0.47	0.68	0.63	0.52	0.46	0.39	0.33
	Protein-coding	1072.53	884.351	745.921	823.434	679.139	656.181	854.182	1543.8	4949.73	9885.29	3047.66	797.593	495.278		C	0.11	0.08	0.15	0.05	0.03	0.02	0.04	0.06	0.07	0.06	0.06	0.07	0.07
	TE	1099.77	1079.94	3237.18	584.252	582.93	645.056	1029.71	2072.64	6537.81	12930.2	4223.27	1629.82	1398.5
	Intergenic siRNAs	4809.14	4737.82	6842.13	9204.45	7102.61	11602	14045.9	26388.2	59520.5	110277	40921	16946.3	9970.16
	Unspliced transcript	79.3102	14.5402	22.4712	19.8276	11.8965	14.5402	14.5402	15.862	23.7931	17.1839	23.7931	13.2184	7.93102

## Sheet: Supplementary Data3
Supplementary Data 3. Results from edgeR ananlysis of differential expression for (A) small RNA sequences from a monophosphate-enriched library and (B) a 5' modification-independent library
A								B
	Monophosphate								5' modification independent
		logFC	logCPM	PValue	FDR					logFC	logCPM	PValue	FDR
	TCTTGATTTTTATTTTTTTTTTATTTAG	-11.9959	10.5635	2.74e-17	3.43e-13				ATCGGCTCAGGGG	-11.7368	11.1887	1.85e-28	8.42e-24
	GGTGATTGTAGCTCAGTTGGTTAGAGCGTCGGATTGT	-10.0195	10.1021	1.21e-15	1.01e-11				ATCGGCTCAGGG	-11.3939	10.8199	4.91e-26	1.12e-21
	GCTCTCGCTTCTGGCGCCAAGCGCCCGTCCG	12.9717	7.7024	3.67e-15	2.3e-11				ATCGGCTCAGG	-9.80678	8.4067	2.24e-23	3.39e-19
	TCCCCGTCTAATGATTTACATT	10.4809	8.30032	6.35e-15	3.18e-11				GGTGATTGTAGCTCAGTTGGTTAGAGCGTCGGATTGT	-9.82016	8.41889	1.41e-22	1.6e-18
	TCTTGATTTTTATTTTTTTTTATTTAG	-13.5822	8.31285	1.19e-14	4.99e-11				ATCGGCTCAG	-11.3944	7.68295	3.78e-22	2.87e-18
	TTAAGCATTCAATATCTGTTGG	12.3414	7.07466	2.94e-14	1.05e-10				GAGGTGTAGCATAGGTGGGAGTTAT	-8.80028	8.2636	3.34e-22	2.87e-18
	CCTTAAAGAACCTGCCTTTGTAGTGCCCACACA	-12.8702	7.6031	4.63e-14	1.45e-10				ATCGGCTCAGGGGA	-11.3105	7.60032	9.26e-21	6.01e-17
	CAATTGAATGCACAATGTCCGT	10.39	7.31529	5.98e-14	1.67e-10				TCTTGATTTTTATTTTTTTTTTATTTAG	-11.8474	8.13024	4.47e-20	2.54e-16
	TATTAAAATATGTGACGTTGAT	9.59927	7.34549	7.42e-14	1.86e-10				TCACCGGGTGTACGAATTCTCA	-7.66178	8.01113	1.75e-18	8.84e-15
	TGAAATGTATATCAATAGACGG	10.3175	7.28577	8.26e-14	1.88e-10				TCTTGATTTTTATTTTTTTTTTATTTAGG	-11.5891	7.87403	3.45e-18	1.57e-14
	TCTTGATTTTTATTTTTTTTTTATTTAGA	-13.2419	7.97373	1.16e-13	2.41e-10				AACGATCTTGAAATACCACTACTTATATTGATATTTTACTTAGTTGATTAAATGGAAA	-8.20234	8.85836	5.6e-18	2.31e-14
	TAAGAGATCGTTTTTGTAGCAAG	11.9845	6.71972	1.25e-13	2.41e-10				TCACCGGGTGTACGAATTCTC	-8.43911	7.08128	2.28e-17	8.65e-14
	TCACCGGGTGTACGAATTCTC	-8.1076	8.71727	1.59e-13	2.66e-10				GAGGTGTAGCATAGGTGGGAGTTATT	-7.97801	7.42841	2.99e-17	1.05e-13
	CATTTAAAGATAGTTGGAACTTT	11.9086	6.64434	1.55e-13	2.66e-10				ATTTAAATATACAGCCACAGAAGGTGCCAGCCCTGTTGTTTAATAATATTT	-9.85312	6.1724	7.62e-16	2.47e-12
	GCTCTCGCTTCTGGCGCCAAGCGCCCGTCC	12.2204	6.95415	2.51e-13	3.93e-10				GAGCAATATCGAGAGGCAGGAAGAGATATA	-7.59213	6.23291	3.38e-15	1.02e-11
	GGTGATTGTAGCTCAGTTGGTTAGAGCGTCGGATTG	-8.596	8.68759	2.69e-13	3.96e-10				TCGTACACTTAGATATCTG	-11.3273	7.61424	6.14e-15	1.75e-11
	CGTACACTTAGATATCTG	-12.9449	7.67803	3.39e-13	4.15e-10				GGGGATATAGCTCAGTGGTAGAGCATGT	-5.11022	8.95435	8.84e-15	2.36e-11
	GCGAAGGTGGCGGAATTGG	-10.1773	9.14881	3.06e-13	4.15e-10				TTAGTTGGATAACTGAGGTAATTCTTGAGCTAATACACGCTTTTT	-5.49482	7.03968	1.34e-14	3.38e-11
	TTTGGAACTTGTTGATATGAC	9.57998	7.40288	3.3e-13	4.15e-10				TTCACCGGGTAGACAAACGCGCG	-6.09431	8.18072	3.98e-14	9.52e-11
	TATAGAACTTGTTACAAAAACG	11.7322	6.4692	3.48e-13	4.15e-10				TCCTCCTTAGCTCAGTTGGTTAGAGCATCTGACTGT	-10.2779	6.58273	5.63e-14	1.28e-10
	CTTGGAATGTGGAATATTTTT	9.35036	7.09742	3.87e-13	4.22e-10				CGTACACTTAGATATCTG	-10.7729	7.06726	6.41e-14	1.39e-10
	TAATTGTCCATGTGCAAATAGG	10.0247	6.99474	3.73e-13	4.22e-10				TCTTGATTTTTATTTTTTTTTATTTAG	-9.67377	5.99705	3.02e-13	6.25e-10
	GTACACTTAGATATCTG	-10.7433	7.91769	5.2e-13	4.87e-10				TCCCCGTCTAATGATTTACATT	9.16236	5.50944	3.29e-13	6.5e-10
	GAGGTGTAGCATAGGTGGGAGTTAT	-8.94201	10.4386	5.1e-13	4.87e-10				GATAAATTGTTGTAATAATCTGGATGA	-9.09738	5.44946	3.71e-13	7.03e-10
	TAAATTTAATAGAACATGGTG	11.683	6.42033	5.25e-13	4.87e-10				TTAATCTCTGATCTTTT	-5.83825	6.25729	4.64e-13	8.44e-10
	TAGGCAAATCAAAATTAATGG	11.7054	6.44256	5.19e-13	4.87e-10				ATCGGCTC	-9.05267	5.40738	5.44e-13	9.52e-10
	CCCCGTCTAATGATTTACATTT	9.80345	6.7746	6.49e-13	5.6e-10				ATCGGCTCA	-9.23285	5.5759	8.62e-13	1.45e-09
	TCAGCAATTTTTGTGATCCATC	9.83101	6.80206	6.3e-13	5.6e-10				ATCGGCTCAGGGA	-9.22401	5.5674	1.05e-12	1.71e-09
	GCAATATAAGAAGTGGTAGTC	11.679	6.41647	6.77e-13	5.66e-10				TTCACCGGAAACCAGGAGAGGG	-5.90865	5.95841	1.16e-12	1.83e-09
	TCTTGATTTTTATTTTTTTTTTATTTAGG	-10.8793	10.5997	8.25e-13	6.67e-10				AACGATCTTGAAATACCACTACTTATATTGATATTTTACTTAGTTGATTAAATGGAAAT	-6.61581	6.68499	1.31e-12	1.99e-09
	TCGTACACTTAGATATCTG	-9.60749	8.18041	8.73e-13	6.84e-10				TCTGATCTTTT	-5.8589	6.27547	1.62e-12	2.38e-09
	TCTGTTGGAGATATTATGAATCA	11.617	6.35493	9.43e-13	7.15e-10				ATCGGC	-7.16821	5.8482	1.74e-12	2.47e-09
	TCTTGATTTTTATTTTTTTTTATTTAGG	-13.581	8.3117	1.21e-12	7.57e-10				ATCTCTGATCTTTT	-6.46984	5.98734	2.68e-12	3.7e-09
	TTTATTAATTCATAGAAAAGG	9.69469	6.66677	1.21e-12	7.57e-10				GGTGATTGTAGCTCAGTTGGTTAGAGCGTCGGATTG	-8.54264	7.15491	2.79e-12	3.74e-09
	TAGGTATTCTTAAATCAATTGG	9.77297	6.70171	1.18e-12	7.57e-10				TTTGGAACTTGTTGATATGAC	8.84443	5.20792	3.12e-12	4.05e-09
	GCTCTCGCTTCTGGCGCCAAGCGCCCGTC	9.82214	6.75029	1.16e-12	7.57e-10				GATTTTATTATCATTAGCGCATGAGAAACGTAAATATAT	-6.24967	5.75919	3.4e-12	4.29e-09
	GAGGATAACGTCGAATAATGG	11.5031	6.24199	1.17e-12	7.57e-10				GTACACTTAGATATCTG	-11.2135	7.50076	4.4e-12	5.13e-09
	AAGAAGGATTGTGTAATAGAA	11.5097	6.24851	1.11e-12	7.57e-10				TATCGTACACTTAGATATCTG	-9.34323	5.67949	4.39e-12	5.13e-09
	TCTCGCCCGTCACGCTTAACGCACGTTCGTGTGGAACCTG	11.6782	6.41548	1.16e-12	7.57e-10				TTTGGCACCATGGGACTCTAATT	-6.05503	6.07658	4.29e-12	5.13e-09
	CGAATCTTTTAATCCAACTGG	11.4584	6.19763	1.31e-12	7.89e-10				ATGACCGGTCGTAGT	-8.84109	5.20979	5.1e-12	5.71e-09
	TTAGAGCAATATAAGAAGTGG	11.4736	6.21277	1.32e-12	7.89e-10				AACGATCTTGAAATACCACTACTTATATTGATATTTTACTTAGTTGATTAAATGGAAATT	-6.1534	7.46674	5.15e-12	5.71e-09
	TCTTGATTTTTATTTTTTTTTTTATTTAG	-12.2463	6.98368	1.43e-12	8.32e-10				CTGATGACCGGTCGTAGT	-8.82946	5.19884	5.31e-12	5.75e-09
	TCCGATAAAGGATGCAGTAATTAACAGGGATCGTTACCT	-12.14	6.87823	1.83e-12	9.36e-10				TCTTGATTTTTATTTTTTTTTATTTAGG	-9.38309	5.71719	6.17e-12	6.53e-09
	TTGGAATGTGGAATATTTTTT	9.59231	6.56513	1.77e-12	9.36e-10				TTTATTAATTCATAGAAAAGG	8.7693	5.13857	6.65e-12	6.87e-09
	TTCATGTAATGGATATCCTGA	9.61204	6.54218	1.73e-12	9.36e-10				ATTTTAATCTCTGATCTTTT	-6.27051	5.79807	7.78e-12	7.86e-09
	TACGACCAATTGCTTTTCTTT	11.3815	6.12146	1.83e-12	9.36e-10				TGAAATGTATATCAATAGACGG	8.73929	5.11088	9.31e-12	9.21e-09
	TAAAAATTAATTAATGTCTGTC	11.4626	6.20185	1.7e-12	9.36e-10				TCTTGATTTTTATTTTTTTTTTATTTAGGA	-9.60877	5.93272	1.13e-11	1.09e-08
	AATAAAAGAAGGATTGTGTAAT	11.4802	6.21934	1.69e-12	9.36e-10				ACATGTTTTTAGGCAATTTTATATCTTT	-6.52667	6.02134	1.17e-11	1.11e-08
	TAATAGAACATGGTGCTTTGG	11.4752	6.21431	1.87e-12	9.39e-10				GTATTTGGATTGAAAATCTTCAAGTTTAAATAACTTGTTG	-8.72524	5.09909	1.37e-11	1.28e-08
	ATCTTGATTTTTATTTTTTTTTTATTTAG	-10.1017	7.27991	2.09e-12	1.03e-09				TAATAAAAGAAAAGTAATTGG	6.67293	5.34704	1.46e-11	1.33e-08
	TTCTTGGAATGTGGAATATTTT	11.3568	6.09703	2.13e-12	1.03e-09				TCTTGATTTTTATTTTTTTTTTATTTAGA	-9.90519	6.2183	1.95e-11	1.74e-08
	TGCATGGATTAGAAGAATTAAT	11.4159	6.15563	2.28e-12	1.08e-09				GAGCAATATCGAGAGGCAGGAAGAGATATAA	-6.62283	5.31037	2.67e-11	2.34e-08
	CGCGTGTTATGTGATTCAATAG	9.58042	6.55379	2.95e-12	1.37e-09				GTCCCCTTCGTCTA	-8.5809	4.96665	2.95e-11	2.5e-08
	GAGGTGTAGCATAGGTGGGAGTTATT	-8.07368	9.77266	3.14e-12	1.43e-09				ACCCCCCGTCG	9.4053	5.73292	2.96e-11	2.5e-08
	AAGAAGGATTGTGTAATAGAAC	11.2559	5.99717	3.46e-12	1.55e-09				CAATTGAATGCACAATGTCCGT	8.5602	4.94383	3.36e-11	2.78e-08
	TCCTCCTTAGCTCAGTTGGTTAGAGCATCTGACTGT	-10.3721	7.55989	3.69e-12	1.62e-09				TTCACCGGAAACCAGGAGAGGGT	-6.65226	5.33708	3.44e-11	2.79e-08
	GAGGTGTAGCATAGGTGGGAGTTA	-11.6676	6.4103	4.27e-12	1.8e-09				TATTAAAATATGTGACGTTGAT	8.53083	4.91491	5.1e-11	4.07e-08
	CTTATTTGGAACTTGTTGATA	9.43537	6.40975	4.39e-12	1.8e-09				ATTTTTTCGGTTGACTCAAAATATCCTCGCTGATTTTGT	-8.68493	5.06572	6.29e-11	4.85e-08
	AGAAGGATTGTGTAATAGAACA	9.49653	6.47062	4.3e-12	1.8e-09				TTTAATCTCTGATCTTTT	-5.5367	5.60948	6.21e-11	4.85e-08
	CTATTTAATCATATAACACGCG	11.2384	5.97989	4.35e-12	1.8e-09				GAGCAATATCGAGAGGCAGGAAGAGATATAAAT	-8.93345	5.2908	6.49e-11	4.92e-08
	TTACTTATTTGGAACTTGTTG	11.2356	5.97705	4.47e-12	1.8e-09				TTAAGCATTCAATATCTGTTGG	8.48405	4.8716	7.53e-11	5.62e-08
	AAACAATAGATAGTATAGAAT	11.2249	5.96646	4.67e-12	1.86e-09				TAATTATATTATTAATTAATATTTATATTATCAATT	-8.78215	5.15724	8.11e-11	5.95e-08
	ATAGAACATGGTGCTTTGGAG	9.41135	6.38601	5.12e-12	2.01e-09				AGGTATTCTTAAATCAATTGG	8.51233	4.90146	9.64e-11	6.96e-08
	TGTAAATGGAATAGGTATTCTT	11.133	5.87552	5.29e-12	2.04e-09				AACGATCTTGAAATACCACTACTTATATTGATATTTTA	-8.50411	4.89748	9.99e-11	6.99e-08
	TAAAGGATGCAGTAATTAACAGGGATCGTTACC	-11.8087	6.54996	5.71e-12	2.13e-09				ATCAAATGTTCGTTCCCCTGTTGGAAA	-8.42393	4.82204	9.87e-11	6.99e-08
	AGGTATTCTTAAATCAATTGG	9.38275	6.3148	5.65e-12	2.13e-09				TTCCGATAAAGGATGCAGTAATTAACAGGGATCGTTACCT	-8.67272	5.04813	1.17e-10	8.09e-08
	TCTTGATTTTTATTTTTTTTTTATTTAGGA	-11.6532	8.83719	6.66e-12	2.38e-09				GCGAAGGTGGCGGAATTGG	-7.72528	7.68199	1.38e-10	9.36e-08
	CTTTATTTTCTTTAGAAATTGG	11.0901	5.83315	6.62e-12	2.38e-09				GTATTTGGATTGAAAATCTTC	-6.92206	5.59412	1.43e-10	9.6e-08
	AAAAAATATAGTAAAATAAAGG	11.1314	5.87402	6.52e-12	2.38e-09				ATCTTGATTTTTATTTTTTTTTTATTTAG	-8.65964	5.03579	1.52e-10	1e-07
	TAAAGGATGCAGTAATTAACAGGGATCGTTACCT	-12.3506	7.08736	6.86e-12	2.42e-09				ATCTTGATTTTTATTTTTTTTTTATTTAGG	-9.05085	5.39997	1.76e-10	1.15e-07
	TTTAATAGAACATGGTGCTTT	11.1307	5.87331	6.98e-12	2.43e-09				TATTTGGATTGAAAATCTTCAAGTTTAAATAACTTGTTG	-8.5823	4.96441	1.89e-10	1.19e-07
	TAATAAAAGAAAAGTAATTGG	8.75402	7.12123	7.29e-12	2.5e-09				CATTTAAAGATAGTTGGAACTTT	8.35172	4.75153	1.87e-10	1.19e-07
	ATCTTGATTTTTATTTTTTTTTTATTTAGG	-10.8512	8.03716	7.57e-12	2.53e-09				TAATCTCTGATCTTTT	-6.35799	5.08763	2.18e-10	1.35e-07
	TTTGAATTCGGGATCAAAACA	9.31174	6.24449	7.5e-12	2.53e-09				AACGATCTTGAAATACCACTACTTATA	-6.15267	6.5317	2.19e-10	1.35e-07
	TTTAAAGATAGTTGGAACTTTTT	9.2914	6.22435	8.4e-12	2.77e-09				TGATGACCGGTCGTAGT	-8.31913	4.72638	2.52e-10	1.53e-07
	TTATCATCTTTTAAATATAATGG	8.63522	6.42621	8.62e-12	2.8e-09				ATAATAATATCGTATCATTGATATTATTTCATGTCAAGG	-9.89327	6.21831	2.74e-10	1.64e-07
	TATCGTACACTTAGATATCTG	-11.9275	6.66769	1.03e-11	3.32e-09				ATCGGCTCAGGGGAAAAAAA	-8.31353	4.72189	2.79e-10	1.65e-07
	TATTTTGATCCTGAATTTAAAGA	8.46166	6.21671	1.09e-11	3.47e-09				ATTTTTAGTATTTGGATT	-7.90242	6.57087	2.84e-10	1.65e-07
	TGGATTATATGTACTTAAAGTG	9.1509	6.12789	1.22e-11	3.81e-09				TTTTTGTTTTAAACTTTTTA	-7.1691	5.81759	2.88e-10	1.66e-07
	TCTTTGTGATTTATTAATTGTC	10.897	5.64242	1.31e-11	4.05e-09				AGGTGTAGCATAGGTGGGAGTTAT	-8.6197	4.99807	3.13e-10	1.78e-07
	TTCCGATAAAGGATGCAGTAATTAACAGGGATCGTTACCT	-11.7864	6.52796	1.33e-11	4.07e-09				AAGTTTAAATAACTTGTTG	-8.38678	4.79035	3.26e-10	1.83e-07
	TCTTGATTTTTATTTTTTTTTTATTTA	-11.2744	6.02211	1.47e-11	4.3e-09				GAATTCATTTTTCATCACAGATCACGA	8.26092	4.66867	3.74e-10	2.07e-07
	TTCTTGGAATGTGGAATATTT	10.8909	5.63651	1.48e-11	4.3e-09				AACGATCTTGAAATACCACTACTTATATTGATATTTTACTTAGTTGATTAAATGGAAATTT	-6.32249	5.03462	3.9e-10	2.14e-07
	TTGCATGAATTAGTAATAGTC	10.8916	5.63718	1.43e-11	4.3e-09				CGGTTGGTT	-8.50589	4.89352	3.97e-10	2.15e-07
	TTGGAGTATGCAATATTCTTGG	10.9574	5.70221	1.47e-11	4.3e-09				TTTTTGTTAACTTTAATAAAA	-6.25338	4.99175	4.19e-10	2.24e-07
	GTCCCCTTCGTCTA	-10.8583	5.61237	1.56e-11	4.49e-09				GGCCCGTTCGTCTATCGGTTAGGACCTCAGATTTT	-5.64915	5.19797	4.52e-10	2.39e-07
	AAAGAAGGATTGTGTAATAGA	10.9183	5.66356	1.65e-11	4.71e-09				TTTGAATTCGGGATCAAAACA	8.23385	4.64279	5.14e-10	2.69e-07
	AAAGAAGGATTGTGTAATAGAA	10.8729	5.61879	1.72e-11	4.84e-09				ATTTAAATATACAGCCACAGAAGGTGCCAGCCCTGTTGTTTAATAATATTTA	-9.13392	5.49112	5.47e-10	2.81e-07
	TAAAGGCAGATGGACATTGTG	10.9656	5.71024	1.74e-11	4.84e-09				AGTATTTGGATTGAAAATCTTCAAGTTTAAATAACTTGTTG	-7.25677	5.94597	5.49e-10	2.81e-07
	CCGATAAAGGATGCAGTAATTAACAGGGATCGTTACCT	-11.5843	6.32812	2.08e-11	5.72e-09				TCCCATGGTCTAGTGGTTAGGATTCGTG	-5.88331	5.93636	6.1e-10	3.05e-07
	CGGGATCAAAACATATATAGA	10.8104	5.55713	2.13e-11	5.81e-09				TAAATTTAATAGAACATGGTGC	8.24171	4.65343	6.05e-10	3.05e-07
	AATAGACGGGAAAAAAATATTT	9.13215	6.06656	2.43e-11	6.56e-09				TAATTGTCCATGTGCAAATAGG	8.28907	4.69755	7.22e-10	3.57e-07
	CAATCAAATTCTAATTCTTCGG	10.8328	5.57929	2.46e-11	6.56e-09				TCTTGATTTTTATTTTTTTTTTTATTTAG	-8.24481	4.65671	7.72e-10	3.74e-07
	TCTTGATTTTTATTTTTTTTTTTATTTAGG	-12.4374	7.17359	2.58e-11	6.79e-09				TCCGATGTAGTCTAGTGGTTATGATTTGT	-5.27777	7.0802	7.67e-10	3.74e-07
	TTTAAGCATTCAATATCTGTTGG	10.763	5.51042	2.6e-11	6.79e-09				GCTCTCGCTTCTGGCGCCAAGCGCCCGTCCG	8.5915	4.96515	8.54e-10	4.09e-07
	GTGTTTTTCTTTTTTTTTTTTGAATTTAATATCTATCT	-11.693	6.43569	2.78e-11	7.02e-09				ATTTGGATTGAAAATCTTC	-8.14461	4.56865	8.93e-10	4.23e-07
	TAAGTACATTTAATCCATCAGG	10.7225	5.47049	2.77e-11	7.02e-09				GGGGATATAGCTCAGTGGTAGAGCATGTG	-5.16348	7.43847	9.61e-10	4.51e-07
	TCTGTGTATGTTGGAAATTCTA	10.7251	5.47302	2.72e-11	7.02e-09				CCACGCGGGAGTCCCGGGTTCGATTCCCGGTCAACGCACCA	-4.90408	7.11421	9.88e-10	4.59e-07
	TAAATTTAATAGAACATGGTGC	9.13999	6.118	2.81e-11	7.04e-09				GAGGGCTGGG	-5.91496	5.47014	1.07e-09	4.92e-07
	CTGATGACCGGTCGTAGT	-8.07022	6.66279	2.92e-11	7.24e-09				GAAAATAATTTTAATCTCTGATCTTTT	-8.15412	4.57847	1.13e-09	5.13e-07
	TGCATTAATAAATTCTTGAGG	8.60309	6.43372	3e-11	7.38e-09				TCTTGATTTTTATTTTTTTTTTATTTA	-8.51661	4.90176	1.22e-09	5.48e-07
	ATGACCGGTCGTAGT	-8.73326	5.9269	3.3e-11	8.03e-09				GACATAATAATCAATGATAAATTGTTG	-8.10631	4.53389	1.23e-09	5.51e-07
	TATTTGGAACTTGTTGATATGA	10.7104	5.45866	3.35e-11	8.08e-09				ACGTGCGAGACCGGGGTTCGATTCCCCGCCAGAGAG	-8.16625	4.58561	1.35e-09	5.95e-07
	TCGTACACTTAGATATCT	-11.9263	6.66668	3.54e-11	8.23e-09				TATAGAACTTGTTACAAAAACG	8.11595	4.53571	1.43e-09	6.26e-07
	TATGTTCTTTGAATTCGGGAT	10.6778	5.42646	3.46e-11	8.23e-09				AGCATTCAATATCTGTTGGAG	8.1059	4.53037	1.56e-09	6.75e-07
	TTTGAATTCGGGATCAAAAC	10.6808	5.42946	3.55e-11	8.23e-09				CAGTGGTAGAGCATGT	-6.05336	4.81025	1.6e-09	6.88e-07
	CCCCGTCTAATGATTTACATT	10.685	5.43359	3.48e-11	8.23e-09				CGTACACTTAGATATCTGTTTT	-8.21536	4.62871	1.77e-09	7.51e-07
	TAAAAAGGGTATAGAAGCTATG	8.56378	6.39485	3.64e-11	8.35e-09				AATAAAAGAAGGATTGTGTAAT	8.08661	4.51283	1.8e-09	7.59e-07
	GGCCCGTTCGTCTATCGGTTAGGACCTCAGATTTT	-8.3232	6.3875	3.98e-11	8.9e-09				TCCGATAAAGGATGCAGTAATTAACAGGGATCGTTACCT	-8.56996	4.95015	1.85e-09	7.72e-07
	TCAAAAGATTCGTGAAAAAAGA	8.34492	6.13918	3.98e-11	8.9e-09				GAGAGGGCTGG	-4.86045	5.36323	2.04e-09	8.41e-07
	TAAAAATAAAAGAAGGATTGTG	10.7234	5.47146	3.97e-11	8.9e-09				TCGTACACTTAGATATCT	-9.39055	5.72007	2.12e-09	8.69e-07
	TTGGAATGTGGAATATTTTTTC	8.97229	5.90869	4.32e-11	9.58e-09				TAGTTGGATAACTGAGGTAATTCTTGAGCTAATACACGCTTTTT	-6.14999	4.87746	2.24e-09	9.08e-07
	TATACAGTTGAACTTTAAGCAT	10.6178	5.36742	4.49e-11	9.77e-09				CGTACACTTAGATATCTGTT	-8.10605	4.53113	2.47e-09	9.95e-07
	CTTGGAATGTGGAATATTTTTT	10.6855	5.43409	4.48e-11	9.77e-09				TCGTACACTTAGATATCTGTTT	-8.57261	4.95215	2.58e-09	1.03e-06
	CTGATGACCGGTCGTAGTC	-10.6735	5.43165	4.9e-11	1.05e-08				GATTCAGGTATCTGATCGTTCAATTTG	4.14829	6.12842	3.38e-09	1.34e-06
	CATTTGTCTAAAATTGGAGTCA	10.5939	5.34388	4.88e-11	1.05e-08				GGCTTAGGATGAGGAAGGTCTGCCTGTCG	-6.86982	5.54493	3.6e-09	1.41e-06
	TTAATAAAAGAAAAGTAATTGG	10.5814	5.33165	4.99e-11	1.05e-08				ATCGTACACTTAGATATCTG	-9.01232	5.36067	3.93e-09	1.52e-06
	TCCCATTTAAAGATAGTTGGA	10.6081	5.35794	4.97e-11	1.05e-08				TAAATTTAATAGAACATGGTG	7.98291	4.41647	3.91e-09	1.52e-06
	CTGCGATCTATTGAAAGTCAGCCCTCGACACAAGGGTTTGT	10.9661	5.71041	5.12e-11	1.07e-08				TAAAGGATGCAGTAATTAACAGGGATCGTTACCT	-8.43946	4.82963	4.14e-09	1.53e-06
	TGGGTCACAAAAATTGCTGAA	10.6805	5.42919	5.23e-11	1.08e-08				TCCTCCTTAGCTCAGTTGGTTAGAGCATCTGACTGTT	-8.40271	4.79622	4.11e-09	1.53e-06
	TATTTTGATCCTGAATTTAAAG	8.80359	5.78491	5.59e-11	1.14e-08				TCGAAATGTCGTGTATAGGTTT	-7.93478	4.38013	4.13e-09	1.53e-06
	TTAATTAATGTCTGTCTAACTT	10.5787	5.32899	5.65e-11	1.14e-08				AATTTATTGAGTATGTATTTGG	7.94805	4.38687	4.11e-09	1.53e-06
	AGAGGATAACGTCGAATAATGG	10.7246	5.47269	5.66e-11	1.14e-08				TTTAATAGAACATGGTGCTTT	7.97696	4.41474	4.1e-09	1.53e-06
	TCTCGCCCGTCACGCTTAACGCACGTTCGTGTGGAACCTGG	10.6545	5.40343	5.81e-11	1.16e-08				TTTTGCATACAGAGGATTGAATCTCTACCA	5.10699	5.21686	4.43e-09	1.62e-06
	CTTGATTTTTATTTTTTTTTTATTTAG	-10.9724	5.72512	6.31e-11	1.24e-08				TAGGCAAATCAAAATTAATGG	7.95261	4.39037	4.45e-09	1.62e-06
	GTCCGGCCGGGAACTCAAAGGAGACTGCC	-10.6521	5.4098	6.27e-11	1.24e-08				GGGGATATAGCTCAGTGGTAGAGCAT	-4.62607	5.43007	4.72e-09	1.7e-06
	TTTAAATATTTTGCTGCATCTG	8.81975	5.80116	6.48e-11	1.27e-08				TCAAAAGATTCGTGAAAAAAGA	7.91254	4.35677	4.81e-09	1.72e-06
	TTGTAAATGGAATAGGTATTCT	10.6206	5.37027	6.87e-11	1.33e-08				TCGAAATGTCGTGTATAGGTTTTA	-8.04323	4.47447	4.9e-09	1.74e-06
	AATCAAATTCTAATTCTTCGG	10.5763	5.32674	7.05e-11	1.35e-08				AACGATCTTGAAATACCACTACTTATATTGATATTTTACTTAGTTGATTAAATGGA	-8.59982	4.99159	5e-09	1.76e-06
	TGCTTACTTATTTGGAACTTGT	10.5926	5.34279	7.01e-11	1.35e-08				TTAGTTGGATAACTGAGGTAATTCTTGAGCTAATACACGCTTTTTATACCACATTA	-8.08032	4.51404	5.42e-09	1.89e-06
	TAAAACGTTGACTTAACTTTCT	10.5036	5.25519	7.22e-11	1.37e-08				TAATTTTAATCTCTGATCTTTT	-7.91624	4.36306	5.48e-09	1.9e-06
	AATTTATTGAGTATGTATTTGG	8.81137	5.75003	7.3e-11	1.38e-08				AGTGGTAGAGCATGT	-7.90565	4.35496	5.53e-09	1.9e-06
	TATACGACCAATTGCTTTTCT	10.4694	5.22151	8.24e-11	1.54e-08				CATTCGTAATATCGAAATGTCGTGTATAGGTTTT	-6.90369	5.61243	5.8e-09	1.98e-06
	ATCGTACACTTAGATATCTG	-11.2301	5.97882	8.34e-11	1.54e-08				TTTCGGTTGACTCAAAATATCCTCGCTGATTTTGTT	-5.94215	4.68621	5.92e-09	2.01e-06
	TCGTACACTTAGATATCTGTTTT	-11.1833	5.93273	8.56e-11	1.54e-08				TTTAGTTGGATAACTGAGGTAATTCTTGAGCTAATACACGCTTTTT	-4.12249	6.02788	6.09e-09	2.05e-06
	TCGAAATGTCGTGTATAGGTTT	-7.96217	6.02348	8.39e-11	1.54e-08				AATAATAATATCGTATCATTGATATTATTTCATGTCAAGG	-7.59657	6.2787	6.15e-09	2.06e-06
	TTTCCCCGTCTAATGATTTACA	8.69225	5.67514	8.47e-11	1.54e-08				CTTGGAATGTGGAATATTTTT	8.04505	4.47847	6.45e-09	2.14e-06
	TTATGTTCTTTGAATTCGGGAT	10.5378	5.28889	8.51e-11	1.54e-08				GCATCAAATGTTCGTTCCCCTGTTGGA	-7.87595	4.32939	7.05e-09	2.32e-06
	CAATAGATAGTATAGAATTTC	8.77304	5.75522	8.68e-11	1.55e-08				TAAAGAGTGATAAAAATATT	-7.87234	4.32666	7.85e-09	2.55e-06
	GCTGCGATCTATTGAAAGTCAGCCCTCGACACAAGGGTTTGT	8.71699	6.54883	8.87e-11	1.56e-08				TAATTAAAAATTTTTGATTTGTAATCAAAGGATTGTAATAGCTCCA	3.66449	6.86334	7.8e-09	2.55e-06
	TGTGTATGTTGGAAATTCTATA	8.72423	5.7069	8.87e-11	1.56e-08				CAATACCACGCCATAAAAAAGG	7.84495	4.29626	8.03e-09	2.57e-06
	CTTGATTTTTATTTTTTTTTTATTTAGG	-11.9259	6.66631	9.36e-11	1.64e-08				TGTTCTTTGAATTCGGGATCA	7.88093	4.32973	8.03e-09	2.57e-06
	TCGAAATGTCGTGTATAGGTTTTA	-8.42468	6.4698	9.41e-11	1.64e-08				CCCCGTCTAATGATTTACATTT	7.84975	4.2999	8.16e-09	2.59e-06
	TGCAATATTCTTGGAATGTGGA	8.78086	5.76312	9.8e-11	1.69e-08				TTATCATCTTTTAAATATAATGG	7.84013	4.29261	8.29e-09	2.62e-06
	TGAATGCACAATGTCCGTCCG	10.4341	5.18696	1.02e-10	1.75e-08				TCGTACACTTAGATATCTGTTTT	-8.10008	4.52334	8.6e-09	2.7e-06
	TTTGTGATTTATTAATTGTCA	10.4291	5.18205	1.06e-10	1.81e-08				GCATTGCTTGGAACTTGATTTGAATGC	-5.83954	4.61975	9e-09	2.8e-06
	TCCTCCTTAGCTCAGTTGGTTAGAGCATCTGACTGTT	-11.3348	6.08214	1.15e-10	1.94e-08				TTGATATTTTACTTAGTTGATTAAATGGAAA	-9.83204	6.16109	9.26e-09	2.86e-06
	CTGGTGACCGGTCGTAG	-10.4185	5.1826	1.23e-10	2.06e-08				AATCTCTGATCTTTT	-5.12716	5.22606	9.49e-09	2.92e-06
	TAAATATTTTGCTGCATCTGTG	10.4089	5.16226	1.28e-10	2.14e-08				AACGATCTTGAAATACCACTACT	-4.94365	5.08583	9.67e-09	2.95e-06
	TTTTGAAATATTTGTAGAATAT	10.4882	5.24018	1.34e-10	2.22e-08				TGAGGTGTAGCATAGGTGGGAGTTAT	-8.34154	4.75374	9.94e-09	3.01e-06
	TATGATAAAATATTGAATTGG	8.62919	5.5707	1.39e-10	2.29e-08				TCTTGATTTTTATTTTTTTTTTTATTTAGG	-8.2346	4.64289	1.04e-08	3.13e-06
	TTTAAAGATAGTTGGAACTTTT	10.371	5.12513	1.51e-10	2.47e-08				ATTGGTCCAAGG	-7.84189	4.30064	1.23e-08	3.66e-06
	TCTGTTATCTAGGTCTTGATCCCAGTTGTGAATTGCT	-11.195	5.94222	1.54e-10	2.51e-08				CATTACCATCTTATTTTTTTATTATATT	-7.84189	4.30064	1.23e-08	3.66e-06
	TCGAAATGTCGTGTATAGGTTTT	-10.3058	5.07247	1.65e-10	2.66e-08				GCACGTACGTAAGACTCTACACCTTGT	-7.80581	4.26707	1.25e-08	3.68e-06
	TAAAACTCGGCTTTTGTATGA	10.3837	5.1376	1.66e-10	2.66e-08				CTCTGATCTTTT	-4.74076	5.72263	1.29e-08	3.79e-06
	TAAGAAGTGGTAGTCAAATAGT	10.356	5.11042	1.68e-10	2.68e-08				AGAGGGCTGGG	-5.10563	5.85192	1.32e-08	3.85e-06
	CTCGGCTTTTGTATGACAATT	10.3224	5.07746	1.75e-10	2.77e-08				GGCTTAGTGGTCTAGTGGTATGATTTTCG	-5.21156	4.8239	1.35e-08	3.9e-06
	ATTGTTTATCTTGATTTTTATTTTTTTTTTATTTAGG	-11.4669	6.21255	1.87e-10	2.94e-08				TCGTACACTTAGATATCTGT	-8.1739	4.58794	1.41e-08	4.06e-06
	TCGTACACTTAGATATCTGTTTTT	-11.1216	5.87219	1.93e-10	3.02e-08				ATAATTTTAATCTCTGATCTTTT	-5.79882	4.56114	1.47e-08	4.2e-06
	TGAAATGTATATCAATAGACG	10.3733	5.12743	1.94e-10	3.02e-08				ATAATAATATCGTATCATTGATATTATTTCATGTCAAG	-6.73629	6.2527	1.52e-08	4.32e-06
	TTAAGCATTCAATATCTGTTGGA	10.3497	5.1043	1.97e-10	3.04e-08				CTATTTAATCATATAACACGCG	7.7739	4.23296	1.57e-08	4.43e-06
	TTTTATGTTCTTTGAATTCGGG	8.49285	5.47899	1.99e-10	3.05e-08				ATATCGTACACTTAGATATCTG	-8.35805	4.75358	1.65e-08	4.63e-06
	CATTACCATCTTATTTTTTTATTATATT	-7.36298	5.95952	2.11e-10	3.22e-08				ATAGAACATGGTGCTTTGGAG	7.80193	4.26071	1.71e-08	4.78e-06
	TTATTAATTGTCATACAAAAGC	10.2497	5.00615	2.13e-10	3.23e-08				TTCATTGTCCAGCGTTGAACCGA	-3.79118	6.29326	1.73e-08	4.78e-06
	CCCCGTCTAATGATTTACATTTC	10.2438	5.00034	2.15e-10	3.24e-08				GAGGTGTAGCATAGGTGGGAGTTA	-6.02114	4.75298	1.8e-08	4.96e-06
	TTTATATATATTTTGATCCTGA	10.2563	5.01267	2.24e-10	3.36e-08				AATAATAATATCGTATCATTGATATTATTTCATGTCAAG	-10.0393	6.36169	1.84e-08	5.02e-06
	AGCATTCAATATCTGTTGGAG	8.58267	5.52472	2.34e-10	3.39e-08				TTCATGTAATGGATATCCTGA	7.8204	4.27797	1.84e-08	5.02e-06
	AAGAAACTGTTGAAACGAGTG	10.2315	4.98838	2.31e-10	3.39e-08				AACGATCTTGAAATACCACTACTTATATTGATATTTTACTTAGTTGATTAAATGGAA	-5.88918	5.41923	1.88e-08	5.08e-06
	TCTTGGAATGTGGAATATTTT	10.2463	5.00285	2.29e-10	3.39e-08				CTGCGATCTATTGAGCCTTATCCTTGTGTTTGGTGTCACTGTT	-4.39782	5.43555	1.92e-08	5.17e-06
	CTTCTTCTTCTTCTTGACAAA	10.2753	5.03136	2.34e-10	3.39e-08				TGCCTGGCGG	-7.83426	4.29511	1.97e-08	5.21e-06
	TTTAATAGAACATGGTGCTTTGG	10.2854	5.04124	2.32e-10	3.39e-08				TCCCATGGTCTAGTGGTTAGGATTCGT	-5.31139	5.42768	1.95e-08	5.21e-06
	TGAAATGTATATCAATAGACGGG	10.3001	5.05568	2.28e-10	3.39e-08				TTAGTTGGATAACTGAGGTAATTCTTGAGCTAATACACGCTTTT	-4.11361	7.50162	1.97e-08	5.21e-06
	TGGGTCACAAAAATTGCTGAAA	10.3904	5.14423	2.36e-10	3.4e-08				CTGATGACCGGTCGTAGTC	-5.72933	4.49803	2.02e-08	5.31e-06
	AATGATTGAAGTTCAACTGTA	10.2603	5.01667	2.44e-10	3.5e-08				ATGTTAAATCCTTCCAATCGCT	-8.46042	4.86455	2.11e-08	5.49e-06
	TTGCTTACTTATTTGGAACTTG	10.2991	5.05469	2.56e-10	3.64e-08				TGCATTAATAAATTCTTGAGG	7.71411	4.18139	2.14e-08	5.49e-06
	ATGGGACAGGGCTACCGCATGGAAGCGGTGTTT	-10.2016	4.97104	2.57e-10	3.64e-08				TAAAAATTAATTAATGTCTGTC	7.83848	4.29499	2.12e-08	5.49e-06
	TGGAATATTTTTTCCCCGTCT	10.1895	4.94721	2.69e-10	3.76e-08				AGGGTTTGT	9.19368	5.52393	2.14e-08	5.49e-06
	TAAAAGAAGGATTGTGTAATAGA	10.2593	5.01566	2.67e-10	3.76e-08				TTTAAAGATAGTTGGAACTTTTT	7.75451	4.215	2.15e-08	5.5e-06
	TTTTTGTTTTAAACTTTTTAA	-10.9837	5.73664	2.71e-10	3.77e-08				AGGGCTGG	-5.1438	4.76326	2.19e-08	5.57e-06
	TTATTAATTCTTCTAATCCATG	10.2228	4.97991	2.83e-10	3.92e-08				CCACTCCCCGGCGCC	7.75371	4.21788	2.21e-08	5.58e-06
	AGAACAAGAATGATATATCAAG	10.3322	5.08722	3e-10	4.12e-08				CACGCGGCCCGGGTCCGATTCCCGGTATGG	-7.96395	4.41178	2.38e-08	5.97e-06
	TTCCGATAAAGGATGCAGTAATTAACAGGGATCGTTACCTT	-11.017	5.76938	3.02e-10	4.13e-08				TAAAGGATGCAGTAATTAACAGGGATCGTTACC	-7.77251	4.2354	2.41e-08	6.03e-06
	TCCATTTACGAGATATCAATA	10.1598	4.91829	3.2e-10	4.35e-08				TCGAATCGTCTAGAAGTTAAT	5.73791	4.49528	2.54e-08	6.32e-06
	TAATCTCTCCATTTTTTGTCAA	10.1491	4.9078	3.32e-10	4.49e-08				CCGATAAAGGATGCAGTAATTAACAGGGATCGTTACCT	-7.74374	4.21053	2.61e-08	6.45e-06
	TAAAGGATGCAGTAATTAACAGGGATCGTTACCA	-11.0743	5.82574	3.36e-10	4.5e-08				GGGGATATAGCTCAGTGGTAGAGCATG	-4.21033	9.07327	2.64e-08	6.48e-06
	TTAATCTAAGTCTTTTTTCACG	10.1693	4.92763	3.35e-10	4.5e-08				TAAAAAGGGTATAGAAGCTATG	7.69378	4.16271	2.68e-08	6.56e-06
	TTCATTACCATCTTATTTTTTTATTATATT	-10.5708	5.33195	3.44e-10	4.58e-08				GCTAAGAATTGCATTCTGCTCGTCAGC	-5.0579	4.68444	2.76e-08	6.71e-06
	TAAAAAAGGTGCATGGATTAG	10.1424	4.9013	3.5e-10	4.64e-08				TCTCGCCCGTCACGCTTAACGCACGTTCGTGTGGAACCTG	8.02069	4.444	2.9e-08	7.02e-06
	TTTTCCCCGTCTAATGATTTAC	8.41377	5.40146	3.57e-10	4.66e-08				TCAGCAATTTTTGTGATCCATC	7.8786	4.3319	2.93e-08	7.04e-06
	CCCGAGGTGGGATCCCGAG	8.54374	5.53007	3.57e-10	4.66e-08				CAGTAATGCGTTAAGCTAACCAGTACTAATTGCTCGTGAGGCTTGACC	-6.63231	9.68749	3.07e-08	7.35e-06
	ATCCATCACTCGTTACAACAG	10.1319	4.89096	3.56e-10	4.66e-08				TCTGTTGGAGATATTATGAATCA	7.66249	4.13589	3.1e-08	7.39e-06
	ATAAAGGATGCAGTAATTAACAGGGATCGTTACCT	-11.3527	6.09996	3.61e-10	4.69e-08				GGCGAGATGGCCGAGCGGTCTAAGG	-4.88426	7.96508	3.17e-08	7.5e-06
	GGTATTCTTAAATCAATTGGAG	8.38011	5.32603	3.65e-10	4.71e-08				AACGATCTTGAAATACCACT	-4.79925	4.93578	3.35e-08	7.9e-06
	TGTATGTTGGAAATTCTATAC	10.1369	4.89587	3.67e-10	4.72e-08				TGCCTGGCGGCTGTAGCGC	-8.69212	5.0802	3.4e-08	7.98e-06
	TCTTGATTTTTATTTTTTTTTATTTAGA	-11.044	5.79592	3.82e-10	4.88e-08				CCTTAAAGAACCTGCCTTTGTAGTGCCCACACA	-9.36385	5.71331	3.44e-08	8.02e-06
	TTTATCTTGATTTTTATTTTTTTTTTATTTAGG	-11.2493	5.99797	3.87e-10	4.91e-08				CTGATGACCGGTCGTAG	-7.9959	4.4286	3.51e-08	8.1e-06
	TGGAACTTGTTGATATGACCA	10.2201	4.97733	3.9e-10	4.94e-08				TATTTTGATCCTGAATTTAAAGA	7.70973	4.17436	3.5e-08	8.1e-06
	TTTAATAGAACATGGTGCTTTG	8.32457	5.3138	4.07e-10	5.11e-08				CAGTAATGCGTTAAGCTAACCAGTACTAATTGCTCGTGAGGCTTGACCCT	-6.63943	5.32946	3.59e-08	8.24e-06
	TGTTCTTTGAATTCGGGATCA	8.37807	5.32398	4.08e-10	5.11e-08				ACTTTAGAGTCGTGTTGC	-6.56189	5.24074	3.61e-08	8.24e-06
	TACTTATTTGGAACTTGTTGAT	10.1935	4.95138	4.11e-10	5.12e-08				GCTCTCGCTTCTGGCGCCAAGCGCCCGTC	8.0505	4.46938	3.68e-08	8.38e-06
	TGATGACCGGTCGTAGT	-7.71821	5.77507	4.16e-10	5.16e-08				TTTTTAGTATTTGGATT	-7.87241	4.33058	3.75e-08	8.48e-06
	CTTTGTGATTTATTAATTGTC	10.1504	4.90914	4.34e-10	5.35e-08				AAGGTCGGCG	-7.66036	4.14168	3.93e-08	8.84e-06
	TTATATATATTTTGATCCTGAA	8.31511	5.30459	4.39e-10	5.37e-08				ATAAAGGATGCAGTAATTAACAGGGATCGTTACCT	-7.81268	4.26836	4.05e-08	9.07e-06
	TACTGGATATTGGTACCTTGT	10.2034	4.96103	4.4e-10	5.37e-08				TCGTACACTTAGATATCTGTT	-8.09487	4.51548	4.31e-08	9.61e-06
	ACGGGCATCGTCCAATGGTAGGATACCGGTCTCC	-10.937	5.69085	4.45e-10	5.41e-08				ATTGTTTATCTTGATTTTTATTTTTTTTTTATTTAGG	-8.07166	4.49486	4.37e-08	9.7e-06
	ATAGAACTTGTTACAAAAACG	10.1084	4.86785	4.47e-10	5.41e-08				CGTACACTTAGATATCTGTTT	-8.26849	4.67085	4.54e-08	1e-05
	TGCATGGATTAGAAGAATTAA	8.31047	5.30006	4.51e-10	5.43e-08				TTGTGGAGTCGTGGAAAAAT	3.80304	5.81455	4.67e-08	1.03e-05
	TCATATAACACGCGTTAGCTG	10.0792	4.83954	4.54e-10	5.44e-08				ATCGGCTCAGGGGAAAAAA	-8.27892	4.69908	4.83e-08	1.06e-05
	TATCAATATCCAGTAAAACTCG	10.1873	4.94534	4.68e-10	5.58e-08				TAAAGATAGTTTAAGCCTTGCGTTATG	-8.67675	5.06642	4.99e-08	1.09e-05
	TAGAACATGGTGCTTTGGAGT	10.2602	5.01664	4.8e-10	5.69e-08				GGCTTAGGATGAGGAAGGTCTGCCTGTCGGATT	-7.77868	4.24731	5.15e-08	1.12e-05
	TCACCGGGATATCAGATGCTC	-6.72104	6.66438	4.82e-10	5.7e-08				TTTTTGTTTTAAACTTTTTAA	-6.20447	5.69651	5.26e-08	1.13e-05
	TATTAAAATATGTGACGTTGA	8.3394	5.28605	4.87e-10	5.72e-08				ATCGAAATGTCGTGTATAGGTTTTA	-7.62943	4.1153	5.38e-08	1.15e-05
	AGAAACTGTTGAAACGAGTGA	10.1276	4.88685	4.93e-10	5.77e-08				TCCGATGTAGTCTAGTGGTTATGATTTGC	-4.95741	6.56927	5.69e-08	1.22e-05
	TGCACCTTTTTTATGGCGTGG	7.93695	5.7762	4.96e-10	5.78e-08				GTGGTAGAGCATGT	-5.865	4.63871	5.91e-08	1.26e-05
	TGCAATATTCTTGGAATGTGG	10.0605	4.82131	5.19e-10	6.01e-08				AACGATCTTGAAATACCACTACTTA	-7.82227	4.28679	6.06e-08	1.28e-05
	TGAAAATCGCTTTCAACTTAGA	10.0422	4.80343	5.73e-10	6.61e-08				CGTACACTTAGATATCTGTTTTT	-7.63553	4.11582	6.6e-08	1.38e-05
	GCATTGGTGGTTCAGTGGTAGAATTCTCGCCT	11.1083	5.85075	5.83e-10	6.7e-08				GGCCCGTTCGTCTATCGGTTAGGACCTCAGATTTTC	-7.63553	4.11582	6.58e-08	1.38e-05
	GTATTTGGATTGAAAATCTTC	-8.23976	6.83918	5.94e-10	6.74e-08				GAAAATCTTCAAGTTTAAATAACTTGTTG	-7.56296	4.05509	6.77e-08	1.41e-05
	TACAATTGAATGCACAATGTCC	8.26216	5.25281	5.92e-10	6.74e-08				GAGAGGGCTGGG	-5.1122	4.73716	6.92e-08	1.44e-05
	TGTTTTGAACATTTACCTATTG	10.0223	4.78385	5.95e-10	6.74e-08				AAGACTGCATCTTCATCTAATCACTGC	4.33674	5.14063	7.15e-08	1.48e-05
	AAATAAAAGAAGGATTGTGTAA	10.0131	4.775	5.99e-10	6.75e-08				TAAGAGATCGTTTTTGTAGCAAG	7.58686	4.07271	7.18e-08	1.48e-05
	TTGCTGCATCTGTGTATGTTGG	8.32329	5.31311	6.05e-10	6.8e-08				GGGGATATAGCTCAGTGGTAGAGCA	-3.55535	6.2691	7.27e-08	1.49e-05
	ATAAAGGATGCAGTAATTAACAGGGATCGTTACC	-10.6504	5.41004	6.18e-10	6.91e-08				CTTATTTGGAACTTGTTGATA	7.58137	4.06468	7.33e-08	1.49e-05
	TCGTACACTTAGATATCTGT	-10.5837	5.34485	6.41e-10	7.06e-08				GGTCCGATTCCCGGTATG	-7.75006	4.22283	7.49e-08	1.52e-05
	TATTGATATTTTACTTAGTTGATTAAATGGAAA	-10.319	5.08423	6.43e-10	7.06e-08				AGAGGGCTGG	-4.84289	5.58394	7.59e-08	1.53e-05
	AACGATCTTGAAATACCACTACTTATATTGATATTTTACTTAGTTGATTAAATGGAAA	-7.38702	7.47251	6.43e-10	7.06e-08				TTCCGATAAAGGATGCAGTAATTAACAGGGATCGTTACCTT	-7.82093	4.27402	7.78e-08	1.56e-05
	TTATGTTCTTTGAATTCGGGA	10.0293	4.7909	6.35e-10	7.06e-08				AACGATCTTGAAATACCACTACTTATATTGATATTTTACTTAGTTGATTAAAT	-7.64767	4.13273	7.78e-08	1.56e-05
	TTCGGCATTTTTTTGAAAATC	8.26504	5.25576	6.46e-10	7.07e-08				ATGAAAATAATTTTAATCTCTGATCTTTT	-7.72516	4.20085	7.89e-08	1.57e-05
	CATTACCATCTTATTTTTTTATTATATTA	-7.61093	5.67003	6.62e-10	7.21e-08				AGGGCTGGG	-4.48896	5.59293	7.91e-08	1.57e-05
	AAAAAAGACCTGGATTGAACA	8.2595	5.20775	6.81e-10	7.38e-08				ACGATCTTGAAATACCACTACTTATATTGATATTTTACTTAGTTGATTAAATGGAAA	-7.97356	4.42295	8.28e-08	1.63e-05
	TCCATGCACCTTTTTTATGGCG	9.97688	4.73965	6.88e-10	7.43e-08				GCGGATGTGGT	-7.69981	4.17851	8.32e-08	1.63e-05
	TAAAAGAAGGATTGTGTAATAG	7.43441	5.71179	7.06e-10	7.59e-08				GAGGATAACGTCGAATAATGG	7.59278	4.07281	8.33e-08	1.63e-05
	GAAGGATTGTGTAATAGAACA	9.9631	4.72624	7.21e-10	7.71e-08				ATAATAATATCGTATCATTGATATTATTTCATGTC	-7.93089	4.38464	8.46e-08	1.64e-05
	GTGTTTTTCTTTTTTTTTTTGAATTTAATATCTATCT	-11.0394	5.79155	7.29e-10	7.77e-08				GAGCAATATCGAGAGGCAGGAAGAGATATAAA	-7.73522	4.19989	8.44e-08	1.64e-05
	TATTTGGATTGAAAATCTTC	-10.7722	5.52649	7.35e-10	7.77e-08				GTTTCCTGTTGTCGTTAAGAATCTATT	5.59394	4.38813	8.59e-08	1.66e-05
	TAAAAAATATAGTAAAATAAAGG	9.99163	4.75414	7.32e-10	7.77e-08				AACGATCTTGAAATACCACTACTTATATTGATATTTTACTTAGTTGATTAAATGGAAATTTT	-4.31844	4.87687	8.82e-08	1.7e-05
	TAATTATATTATTAATTAATATTTATATTATCAAT	-8.87873	6.07964	7.48e-10	7.87e-08				TGGATTATATGTACTTAAAGTG	7.50137	3.99838	9.1e-08	1.75e-05
	TTTTCAAAAAAATTCCGAAGA	10.0272	4.78885	7.51e-10	7.87e-08				TTAGAGCAATATAAGAAGTGG	7.51288	4.00673	9.34e-08	1.79e-05
	CCTGATGACCGGTCGTAGT	-9.98947	4.76538	7.58e-10	7.9e-08				GGCTTAGGATGAGGAAGGTCT	-4.96981	4.61006	9.71e-08	1.85e-05
	AGCAATTTTTGTGATCCATCA	8.30181	5.24899	7.61e-10	7.9e-08				GTTGGTTGGACCA	-3.70491	6.20304	9.85e-08	1.87e-05
	ATAGGTATTCTTAAATCAATTGG	9.97894	4.74178	7.71e-10	7.95e-08				GGCTTAGGATGAGGAAGGTCTGCC	-8.57821	4.97606	1.1e-07	2.06e-05
	ATTGAAAAGCTTCAAAAGACCG	10.009	4.77116	7.68e-10	7.95e-08				ACTGATATCTTCGGATGCGTGGGTTCGAATCCCACTCTCG	-7.72086	4.19795	1.1e-07	2.06e-05
	TTCTAATTCTTCGGCATTTTT	8.2066	5.15599	7.75e-10	7.96e-08				ATTTTTGTTAACTTTAATAAAA	-7.57605	4.06442	1.11e-07	2.06e-05
	AGTATTTGGATTGAAAATCTTC	-10.4866	8.51328	7.79e-10	7.96e-08				TGGAATATTTTTTCCCCGTCT	7.47163	3.97268	1.1e-07	2.06e-05
	TATCAATATCCAGTAAAACTC	8.16801	5.16046	7.93e-10	8.08e-08				TTGGAATGTGGAATATTTTTT	7.54748	4.04021	1.11e-07	2.07e-05
	TTTTGATCCTGAATTTAAAGA	9.94853	4.7121	8.05e-10	8.16e-08				TAATAGAACATGGTGCTTTGG	7.56493	4.04832	1.13e-07	2.09e-05
	TATATCAAGAAACTGTTGAAAC	9.96051	4.7238	8.11e-10	8.19e-08				GTAGTTTGG	-4.55621	7.14449	1.14e-07	2.1e-05
	CGGGGCGTAGCGTAGTCCGGTCATCGCGCCTGGTTTG	-9.97665	4.75293	8.34e-10	8.39e-08				TATTTGGATTGAAAATCTTC	-8.11002	4.54693	1.15e-07	2.11e-05
	CGTACACTTAGATATCTGTTTT	-10.8161	5.57243	8.53e-10	8.51e-08				TCCCATGTGGTCTAGTGGTTAGGATTCGT	-4.69873	5.19822	1.15e-07	2.11e-05
	TTAATAGAACATGGTGCTTTGG	8.26222	5.2534	8.53e-10	8.51e-08				TTCAGGGACGTCATTACGGGCAGGGATGCCCACCC	-8.43271	4.8179	1.19e-07	2.16e-05
	GGGGAGATTCCAGAGTGGCTAAATGGGACTGACTG	-10.0227	4.79724	8.72e-10	8.64e-08				AGTATTTGGATTGAAAATCTTC	-7.49795	7.04112	1.23e-07	2.23e-05
	TTGGGATGAAAAAATTGATTTT	9.91846	4.68273	8.71e-10	8.64e-08				CCCGAGGTGGGATCCCGAG	7.5189	4.01534	1.24e-07	2.23e-05
	TTTCACCAGGACAATGCACATG	10.151	4.90993	8.91e-10	8.79e-08				GGTTAGGATTCGT	-7.64875	4.12491	1.25e-07	2.24e-05
	TGCCTGGCGG	-9.93269	4.71064	8.99e-10	8.83e-08				ATTTAAATATACAGCCACAGAAGGTGCCAGCCCTGTTGTTTAATAATATT	-7.64875	4.12491	1.25e-07	2.24e-05
	TTCAATATCTGTTGGAGATATTA	9.9216	4.6859	9.17e-10	8.97e-08				TAGTTGGATAACTGAGGTAATTCTTGAGCTAATACACGCTTT	-4.55303	6.42858	1.26e-07	2.24e-05
	TGTGTATGTTGGAAATTCTAT	9.92772	4.69187	9.24e-10	9e-08				TCGTACACTTAGATATCTGTTTTT	-5.88119	4.62381	1.31e-07	2.32e-05
	TAAAAAAGGTGCATGGATTAGA	9.91513	4.67959	9.35e-10	9.07e-08				TCGAAATGTCGTGTATAGGTT	-5.56471	4.37443	1.32e-07	2.33e-05
	TAATAGAACATGGTGCTTTGGA	9.95193	4.71551	9.6e-10	9.28e-08				AAGCGGCCGATTCG	-5.64657	5.19507	1.33e-07	2.35e-05
	TGCCTGGCGGCCGTAGCGCG	-10.8821	5.63418	9.71e-10	9.31e-08				CAGGGGTAGAGC	-7.42588	3.93943	1.4e-07	2.45e-05
	CTTCATAGCTTCTTCACTCTTT	8.16442	5.15725	9.73e-10	9.31e-08				TCACCGGGTATACATTCATCAA	-3.1758	7.7856	1.41e-07	2.46e-05
	TAGTTTTCAAATCATCAAAAG	9.94559	4.70933	9.74e-10	9.31e-08				AATGATTGAAGTTCAACTGTA	7.43528	3.94222	1.42e-07	2.47e-05
	TCGCTGCGATCTATTGAAAGTCAGCCCTCGACACAAGGGTTTGT	10.2465	5.00269	1.03e-09	9.77e-08				CGGTTGGTTG	-5.20128	4.81907	1.51e-07	2.62e-05
	TTTTTGTTTTAAACTTTTTA	-9.28904	6.4745	1.04e-09	9.84e-08				AAAGATAGTTTAAGCCTTGCGTTATG	-8.73223	5.11971	1.57e-07	2.72e-05
	ACCCCCCGTCG	10.5534	5.30368	1.04e-09	9.84e-08				GTCCGGCCGGGAACTCAAAGGAGACTGCC	-8.47543	4.88172	1.64e-07	2.83e-05
	TTCAACTGTATCAATTAAAAT	9.96356	4.72688	1.05e-09	9.85e-08				TACATTCGTAATATCGAAATGTCGTGTATAGGTTTT	-8.46056	4.86801	1.65e-07	2.83e-05
	TGAGGTGTAGCATAGGTGGGAGTTAT	-7.29882	6.27761	1.08e-09	1.01e-07				TAAAGAGTGATAAAAATA	-7.66513	4.1499	1.69e-07	2.9e-05
	CAATACCACGCCATAAAAAAGG	7.71613	5.55896	1.09e-09	1.02e-07				GAGGGCTGG	-4.17757	5.27497	1.76e-07	2.99e-05
	TGCACAATGTCCGTCCGCTTTT	9.86929	4.63495	1.1e-09	1.03e-07				ACCCCCCGTCGC	5.59796	4.36563	1.76e-07	2.99e-05
	CGTACACTTAGATATCTGT	-10.3458	5.11285	1.11e-09	1.03e-07				GTAATGAAAATAATTTTAATCTCTGATCTTTT	-4.61455	4.74776	1.77e-07	3e-05
	TCTTGATTTTTATTTTTTTTTATTTAGGA	-11.7457	6.48825	1.15e-09	1.06e-07				GTCCATCAAACTGGACGTGTAAGTCGA	4.23137	4.78332	1.8e-07	3.03e-05
	AATACCACGCCATAAAAAAGG	9.87392	4.63953	1.18e-09	1.09e-07				GGCGAGATGGCCGAGCGGTCTAAGGC	-4.4456	8.19482	1.85e-07	3.11e-05
	ACGAATCTTTTAATCCAACTGG	9.92474	4.68906	1.22e-09	1.12e-07				TTTAATAGAACATGGTGCTTTG	7.45378	3.95999	1.91e-07	3.19e-05
	AAATAAAAGAAGGATTGTGTA	9.87956	4.64505	1.26e-09	1.15e-07				AATAAAATTGTTTTATCATTTCGTTAA	-7.44422	3.95249	1.94e-07	3.23e-05
	GTTTCCGTAGTGTAGTGGTTATCACGTTCG	11.6089	6.34643	1.29e-09	1.17e-07				GTTGTAATAATCTGGATGATTTTAATA	-7.51856	4.01429	2.05e-07	3.39e-05
	TTTCAGCAATTTTTGTGATCCA	9.83714	4.60361	1.3e-09	1.18e-07				CAATCAAATTCTAATTCTTCGG	7.42234	3.92845	2.14e-07	3.53e-05
	TATCGTACACTTAGATATCTGTT	-10.1041	4.87801	1.34e-09	1.21e-07				TCGTTCTTGGAAGTCC	-3.92687	5.24128	2.21e-07	3.63e-05
	TATGTTCTTTGAATTCGGGA	9.82089	4.58788	1.37e-09	1.24e-07				TAATTTAGTATAACTCTTTTT	3.47327	5.94319	2.22e-07	3.63e-05
	ATGGATTATATGTACTTAAAG	9.83327	4.59998	1.38e-09	1.24e-07				GTCTTTTTTTGTCCGTGACCGTGCCGG	4.77325	4.42125	2.2e-07	3.63e-05
	TAGAACAAGAATGATATATCA	9.82053	4.58755	1.39e-09	1.24e-07				AATCAAATTCTAATTCTTCGG	7.42316	3.93365	2.27e-07	3.68e-05
	TTATTTTGCTTACTTATTTGG	9.82053	4.58755	1.39e-09	1.24e-07				AAGAAGGATTGTGTAATAGAA	7.42316	3.93365	2.26e-07	3.68e-05
	GCATGGGTGGTTCAGTGGTAGAATTCTCGCCT	8.17834	6.01747	1.4e-09	1.24e-07				GCTTGGAACTTGATTTGAATGCTTTCT	-7.40818	3.9223	2.3e-07	3.72e-05
	TCGTACACTTAGATATCTGTT	-8.61039	5.81796	1.41e-09	1.24e-07				TAGTTGATTAAATGGAAA	-7.68649	4.16973	2.38e-07	3.81e-05
	ATCTTGATTTTTATTTTTTTTTATTTAG	-10.447	5.21159	1.45e-09	1.28e-07				CTGATCTTTT	-7.44895	3.95575	2.37e-07	3.81e-05
	TGCTGCATCTGTGTATGTTGGA	9.85842	4.62451	1.46e-09	1.28e-07				ACGCGGCCCG	-5.08011	4.73563	2.38e-07	3.81e-05
	TGTCCGTCCGCTTTTATTTTAC	9.83257	4.59931	1.47e-09	1.29e-07				GATTTTATTATCATTAGCGCATGAGAAACGTAAATATA	-8.47244	4.87967	2.46e-07	3.93e-05
	TATGATAAAATATTGAATTGGA	8.05591	5.00871	1.48e-09	1.29e-07				CGAATCTTTTAATCCAACTGG	7.36601	3.8838	2.49e-07	3.94e-05
	TTAAAATATGTGACGTTGATTT	9.852	4.61825	1.49e-09	1.29e-07				TTTTTCTAAAGTTTGTCTTTG	7.36601	3.8838	2.49e-07	3.94e-05
	TTTAAAGATAGTTGGAACTTT	9.92952	4.69377	1.48e-09	1.29e-07				TTTGGCACCATGGGACTCTAAT	-4.1739	5.04428	2.51e-07	3.97e-05
	GGCCCGTTCGTCTATCGGTTAGGACCTCAGATTTTC	-10.2514	5.02111	1.51e-09	1.3e-07				AAACAATAGATAGTATAGAAT	7.50059	4.00292	2.6e-07	4.09e-05
	TAATTTAGTATAACTCTCCCCACCA	10.1209	4.88053	1.51e-09	1.3e-07				TTTTCAAAAAAATTCCGAAGA	7.58503	4.07662	2.61e-07	4.09e-05
	TTTTGTAACTGATTCATTTGA	8.0214	5.01719	1.55e-09	1.33e-07				TATTCGGTCTCTTTTT	-8.31596	4.73611	2.63e-07	4.11e-05
	TATGTTGGAAATTCTATACT	9.82497	4.59195	1.56e-09	1.33e-07				GTTCGTCTCGGTCA	-4.81035	4.9231	2.71e-07	4.22e-05
	ACTTTAGAGTCGTGTTGC	-7.41812	6.01418	1.59e-09	1.35e-07				AGCAATTTTTGTGATCCATCA	7.35975	3.87941	2.72e-07	4.23e-05
	ATCTTGATTTTTATTTTTTTTTATTTAGG	-10.9576	5.71137	1.6e-09	1.36e-07				GCGTTTATGGTGTAATGGTCAGCATGGCC	-4.02247	5.09953	2.76e-07	4.27e-05
	TCGTTCATTTTTATATCGTTG	9.83116	4.59799	1.61e-09	1.36e-07				CGCGTGTTATGTGATTCAATAG	7.4169	3.92937	2.8e-07	4.32e-05
	TCCTCCTTAGCTCAGTTGGTTAGAGCATCTGACTG	-10.0262	4.80008	1.66e-09	1.4e-07				TTTCCCTGGTGTTGGCGCAGTATTCGCGCACCCCAACCTCGGTTGGGGTTATTTTTT	-7.48895	3.98852	2.85e-07	4.38e-05
	TAAAGGATGTATTTTAATATG	7.10034	5.84765	1.66e-09	1.4e-07				TAAAAATAAAAGAAGGATTGTG	7.3918	3.9068	2.87e-07	4.4e-05
	CTTCTTCTTCTTCTTGACAAAA	9.78508	4.5531	1.67e-09	1.4e-07				TCAATCCTCGTACTTCACAAC	3.63584	5.55229	2.94e-07	4.49e-05
	ACCAACTTTTCATACATATGTTAGAACCTGCT	-9.77214	4.55632	1.7e-09	1.42e-07				TAGGTATTCTTAAATCAATTGG	7.47802	3.9721	2.97e-07	4.52e-05
	TAATTCTTCGGCATTTTTTTG	7.98662	4.98324	1.7e-09	1.42e-07				GAGAGGAACCGTT	-4.31552	4.89667	3.02e-07	4.57e-05
	TAAGATTAGGAATTGAAGCATA	9.78963	4.55761	1.76e-09	1.46e-07				GTTTCCGTAGTGTAGTGGTTATCACGTTCGCC	8.17433	4.57357	3.02e-07	4.57e-05
	TTTATATATATTTTGATCCTGAA	9.89601	4.66117	1.79e-09	1.48e-07				CGTGGCGACGTAGGTTCGATTCCTGCAATAGG	-5.32821	4.15035	3.16e-07	4.77e-05
	GATGAAAAAATTGATTTTTGCG	9.83661	4.60335	1.82e-09	1.5e-07				GATTAAATGGAAA	-7.40712	3.92634	3.21e-07	4.82e-05
	TCGTACACTTAGATATCTGTTTTTTT	-10.4232	5.18844	1.85e-09	1.52e-07				GAGCAATATCGAGAGGCAGGAAGAGATATAAATA	-5.65605	4.42576	3.24e-07	4.84e-05
	CGTACACTTAGATATCTGTTT	-8.92735	6.13006	1.89e-09	1.54e-07				TTAAGTAGTTGTGCCGTAGGTCG	2.90601	7.22894	3.25e-07	4.85e-05
	TTACTGGATATTGGTACCTTG	9.85634	4.62255	1.88e-09	1.54e-07				AATGGAAA	-7.35229	3.87809	3.28e-07	4.87e-05
	TTCAATATCTGTTGGAGATATT	9.82939	4.59633	1.93e-09	1.57e-07				GGCTTAGGATGAGGAAGGTCTGCCTGTCGGACT	-5.60162	4.3897	3.32e-07	4.92e-05
	TAAAAATTAATTAATGTCTGTCT	9.78144	4.54969	1.97e-09	1.6e-07				TGATGACCGGTCGTAGTC	-7.45875	3.96226	3.36e-07	4.94e-05
	TTGGAAATTCTATACTATCTA	9.75341	4.52244	2.09e-09	1.68e-07				AAAAAATATAGTAAAATAAAGG	7.35867	3.87366	3.35e-07	4.94e-05
	CTAATCTTTTAGACCAGTTGGA	9.76712	4.53578	2.08e-09	1.68e-07				GCAGGGCGGTGGCCATGGAAGTCGGAATCCGCTAAGGATCGTGTAACAACTCACCTGCC	-5.57499	4.39316	3.43e-07	5.04e-05
	TAGTTGGAACTTTTTCATATGTT	9.76675	4.53544	2.16e-09	1.73e-07				TGAATGCACAATGTCCGTCCG	7.38548	3.90246	3.44e-07	5.04e-05
	ATGCACAATGTCCGTCCGCTTT	9.85529	4.62158	2.15e-09	1.73e-07				GTACACTTAGATATCTGTTT	-5.80404	4.5532	3.54e-07	5.16e-05
	CTGTGTATGTTGGAAATTCTAT	9.73145	4.50112	2.2e-09	1.75e-07				GCGCGCCGCGGCGCGGGAAATGTGGCGTACGGAAGACC	7.30612	3.83194	3.69e-07	5.32e-05
	AGTATTTGGATTGAAAATCTTCAAGTTTAAATAACTTGTTG	-6.52649	7.609	2.23e-09	1.77e-07				TATACAGTTGAACTTTAAGCAT	7.30612	3.83194	3.69e-07	5.32e-05
	CAATGTCCGTCCGCTTTTATT	7.44635	5.82931	2.25e-09	1.78e-07				TATGTTCTTTGAATTCGGGAT	7.30612	3.83194	3.7e-07	5.32e-05
	TCGTGAAAAAAGACCTGGATTG	9.70357	4.474	2.26e-09	1.78e-07				TATATCAAGAAACTGTTGAAAC	7.49413	3.99878	3.67e-07	5.32e-05
	TAGTATTTGGATTGAAAATCTTC	-10.8615	5.61372	2.29e-09	1.8e-07				TTTTAATCTCTGATCTTTT	-5.32416	4.14738	3.9e-07	5.59e-05
	TCGGGATCAAAACATATATAGA	7.92018	4.91853	2.32e-09	1.82e-07				GATTTCTTTGGTCGTTGCATTTTTAA	4.19656	4.73991	3.98e-07	5.69e-05
	TTATTTTATTGAATTGAAGAAT	9.73032	4.50006	2.33e-09	1.82e-07				CCCCTCCGCG	8.40935	4.78546	4.04e-07	5.76e-05
	ATTTAATAGAACATGGTGCTT	9.72292	4.49288	2.34e-09	1.83e-07				ACGTGCGAGACCGG	-8.11787	4.55686	4.08e-07	5.78e-05
	TACTATACGACCAATTGCTTT	9.71548	4.48567	2.38e-09	1.85e-07				GGCTCAATGGTCTAGTGGTATGATTCT	-3.74954	5.27311	4.07e-07	5.78e-05
	CACAATGTCCGTCCGCTTTTAT	7.94527	4.90082	2.4e-09	1.86e-07				TAATAATAATATCGTATCATTGATATTATTTCATGTCAAGG	-8.27912	4.70331	4.13e-07	5.84e-05
	CATTCGTAATATCGAAATGTCGTGTATAGGTTTT	-6.64203	7.74122	2.42e-09	1.87e-07				TCCCATTTAAAGATAGTTGGA	7.28684	3.81845	4.15e-07	5.84e-05
	TATCTTCCCCATTGAAATCA	9.70049	4.47113	2.42e-09	1.87e-07				TTCTTGGAATGTGGAATATTTT	7.36526	3.87809	4.2e-07	5.9e-05
	ACGATCTTGAAATACCACTACTTATATTGATATTTTACTTAGTTGATTAAATGGAAA	-7.09527	5.17682	2.43e-09	1.87e-07				ACAAGGCCCGGGTTCGATTCCCGGCATCGGAACCA	-5.23424	5.36296	4.36e-07	6.07e-05
	GTATTTGGATTGAAAATCTTCAAGTTTAAATAACTTGTTG	-7.54302	6.81205	2.49e-09	1.9e-07				TTCTTGGAATGTGGAATATTT	7.37899	3.89812	4.36e-07	6.07e-05
	TAAAAAATTATAGAACTTGTTAC	9.71472	4.48495	2.5e-09	1.91e-07				GCAATATAAGAAGTGGTAGTC	7.37899	3.89812	4.36e-07	6.07e-05
	TCTTGATTTTTATTTTTTTTTTATTTAGAA	-8.28289	5.49722	2.6e-09	1.98e-07				TTGCTTTATTTCTAATTGTTG	5.33202	4.14008	4.39e-07	6.08e-05
	TTCATGTAATGGATATCCTG	9.74313	4.51257	2.62e-09	1.99e-07				ATCTTACTTTCGTCCTTTTTCTCCATA	7.26534	3.79838	4.43e-07	6.13e-05
	TTATAGAACTTGTTACAAAAA	7.90643	4.90534	2.75e-09	2.07e-07				TAAAGGATGCAGTAATTAACAGGGATCGTTACCA	-7.34328	3.86681	4.56e-07	6.29e-05
	TGAATTAAAAATTTCTAAAGG	9.65695	4.42882	2.74e-09	2.07e-07				TATTTTGATCCTGAATTTAAAG	7.32052	3.84702	4.59e-07	6.31e-05
	AAGAGATCGTTTTTGTAGCAAG	9.78526	4.55352	2.75e-09	2.07e-07				CTCGAAAGCCGGTCT	-9.05689	5.39742	4.62e-07	6.33e-05
	TAATTCTTCGGCATTTTTTTGA	9.66311	4.43485	2.77e-09	2.08e-07				GGCTTAGGATGAGGAAGGTCTGCCTG	-7.87002	4.33446	4.68e-07	6.39e-05
	TGGTGACCGGTCGTAG	-9.7696	4.55495	2.86e-09	2.13e-07				GCTCTCGCTTCTGGCGCCAAGCGCCCGTCC	7.56195	4.03998	4.72e-07	6.42e-05
	ATTTTTAGTATTTGGATT	-9.08703	6.2727	2.9e-09	2.13e-07				ATCCATCACTCGTTACAACAG	7.25228	3.78926	4.89e-07	6.64e-05
	TTATGGCGTGGTATTGTATTAT	7.62554	5.47136	2.86e-09	2.13e-07				AACGATCTTGAAATACCACTACTTATATTGATATT	-7.5466	4.04875	5e-07	6.75e-05
	AAAAAGTTGGCTTTTATCTTGA	7.95315	4.90838	2.89e-09	2.13e-07				GGGGATATAGCTCCGTGGTAGAGCATGT	-7.30913	3.84306	5.01e-07	6.75e-05
	TATGTTGGAAATTCTATACTATC	9.67654	4.44794	2.88e-09	2.13e-07				GAGCAATATCGAGAGGCAGGAAGA	-7.30913	3.84306	5.01e-07	6.75e-05
	TTCTTAAATCAATTGGAGTATG	9.67654	4.44794	2.88e-09	2.13e-07				GGGGACTTAACTCAGTGGTAGA	-4.42424	5.8648	5.09e-07	6.8e-05
	TATTTAAATTTAATAGAACATG	9.7849	4.55318	2.9e-09	2.13e-07				TCGAATCGTCTAGAAGTTAATT	3.43235	6.25049	5.07e-07	6.8e-05
	TTTTGAAATATTTGTAGAATA	9.65456	4.4266	2.92e-09	2.14e-07				GTTTCCGTAGTGTAGTGGTTATCACGTTCGC	8.75551	5.10515	5.18e-07	6.91e-05
	TATTCATTAGATGTTAGAATGG	9.64133	4.41369	2.98e-09	2.17e-07				TGATATCTTCGGATGCGTGGGTTCGAATCCCACTCTCGTCAC	-7.66749	4.137	5.39e-07	7.17e-05
	TCGTTTTTGTAGCAAGTTCAAT	9.65377	4.42586	3e-09	2.18e-07				GTGCGAGACCGG	-6.08838	4.86088	5.4e-07	7.17e-05
	TATGCAATATTCTTGGAATGTG	9.70532	4.47591	3e-09	2.18e-07				GTCTTTCCTGCGATCTATTGAGCCTTATCCTTGTGTTTGGTGTCACTGTT	-4.639	4.32033	5.52e-07	7.3e-05
	TTATTAATTCATAGAAAAGGTA	9.67575	4.44721	3.03e-09	2.19e-07				TGACTAGAACATTACTTTGA	-3.15349	6.15165	5.58e-07	7.35e-05
	CGGGGCGTAGCGTAGTCCGGTCATCGCGCCTGGTTT	-9.66311	4.45235	3.07e-09	2.21e-07				TCTTGATTTTTATTTTTTTTTTATTTAGAA	-7.63622	4.11025	5.62e-07	7.36e-05
	TTCGTGAAAAAAGACCTGGAT	9.63426	4.40681	3.08e-09	2.21e-07				AGGGAACGGGCTTG	-7.21382	3.76152	5.61e-07	7.36e-05
	TTCCGAAGAATTAGAATTTGAG	9.74163	4.51116	3.07e-09	2.21e-07				AAACTGTTGAAACGAGTGATGG	7.22345	3.76406	5.63e-07	7.36e-05
	CTGTTGGAGATATTATGAATCA	7.97936	4.93378	3.18e-09	2.27e-07				ATTTAAATATACAGCCACAGAAGGTGCCAGCCCTGTTGTTTAATAATATTTATCAAATTTATAAA	-8.67394	5.06727	5.71e-07	7.41e-05
	TACATTCGTAATATCGAAATGTCGTGTATAGGTTT	-12.6281	7.36165	3.25e-09	2.32e-07				TCACCGGGTGTACGAATTCT	-7.45885	3.97281	5.81e-07	7.41e-05
	ATTGCTGTGTGTAGTCTTTGCCTGTCAGCCCATGATAGGCTTTTTTTT	-10.1637	4.9363	3.31e-09	2.36e-07				TCGAAATGTCGTGTATAGGTTTT	-7.45885	3.97281	5.82e-07	7.41e-05
	CACAATGTCCGTCCGCTTTTA	9.59988	4.37362	3.42e-09	2.43e-07				ATGACCGGTCGTAG	-7.34837	3.87019	5.8e-07	7.41e-05
	TGAATGCACAATGTCCGTCCGC	9.69625	4.46716	3.56e-09	2.52e-07				TCCTCCTTAGCTCAGTTGGTTAGAGCATCTGACTG	-7.27488	3.81415	5.69e-07	7.41e-05
	CACAATGTCCGTCCGCTTTTATT	9.60507	4.37875	3.67e-09	2.59e-07				CATTTTTTCGGTTGACTCAAAATATCCTCGCTGATTTTGTT	-5.35665	4.1947	5.8e-07	7.41e-05
	CGGATCCGTAAGTCAGTGGT	-9.8291	4.61258	3.74e-09	2.62e-07				TCCCATATGGTCTAGTGGTTAGGATTCGTG	-3.69951	6.68747	5.8e-07	7.41e-05
	ATAGAACTTGTTACAAAAACGA	9.58238	4.35673	3.75e-09	2.62e-07				GCTTCAATAACGTTCTTCAGCTCGTCA	5.28839	4.11983	5.79e-07	7.41e-05
	TAAGTAAGCAAAATAAAAAACG	9.597	4.37093	3.74e-09	2.62e-07				GGACGTGTAAGTCGAAAGTTGAGAACC	5.44872	4.24613	5.77e-07	7.41e-05
	TTTTATGGCGTGGTATTGTATT	7.88086	4.88079	3.79e-09	2.65e-07				CGGGGCGTAGCGTAGTCCGGTCATCGCGCCTGGTTT	-7.21888	3.76505	5.89e-07	7.44e-05
	TATCTTCCCCATTGAAATCAAAA	9.6274	4.40043	3.84e-09	2.67e-07				TTTTTCGGTTGACTCAAAATATCCTCGCTGATTTTGTTA	-7.21888	3.76505	5.89e-07	7.44e-05
	GCCCGGATAGCTCAGTCGGTAGAGCAGG	-9.62057	6.81366	3.89e-09	2.69e-07				TCACTGTT	-3.07467	9.5089	5.89e-07	7.44e-05
	TTCACCGGAAACCAGGAGAGGGT	-7.4352	6.4043	3.89e-09	2.69e-07				GCACGGCTCTCTCC	-7.72778	4.2085	6.04e-07	7.58e-05
	TTATAGTATTTGTATGTCAAT	9.57293	4.34763	3.95e-09	2.73e-07				GTTTCCGTAGTGTAGTGGTTATCACGTTCGCCT	8.138	4.53879	6.03e-07	7.58e-05
	TAATTGTCATACAAAAGCCGAG	9.6345	4.40733	4.02e-09	2.77e-07				CGCGGGAGTCCCGGGTTCGATTCCCGGTCAACG	-7.90068	4.338	6.35e-07	7.95e-05
	CAATGTCCGTCCGCTTTTATTT	9.56678	4.3416	4.1e-09	2.81e-07				AAGAAGGATTGTGTAATAGAAC	7.34012	3.86623	6.36e-07	7.95e-05
	AAAGATAGTTGGAACTTTTTCA	9.57946	4.35402	4.13e-09	2.82e-07				ATTGCTGTGTGTAGTCTTTGCCTGTCAGCCCATGATAGGCTTTTTTTT	-7.57167	4.05526	6.44e-07	8.03e-05
	TTCGGGATCAAAACATATATAGA	9.58722	4.36153	4.16e-09	2.84e-07				GAAAAAGAATCTTCTCCTGATACGTTT	4.31434	4.49358	6.5e-07	8.08e-05
	TTCATTACCATCTTATTTTTTTATTATAT	-9.74923	4.53566	4.18e-09	2.84e-07				GCGTGGGTTCG	-5.28532	4.13937	6.58e-07	8.14e-05
	CGTACACTTAGATATCT	-7.76309	6.36186	4.19e-09	2.84e-07				GTCCGATTCCCG	-5.08736	5.25703	6.58e-07	8.14e-05
	CTAAAGGATGTATTTTAATATG	9.5493	4.32473	4.2e-09	2.84e-07				GTTGGTTGGAC	-7.23974	3.78462	6.7e-07	8.26e-05
	TTTATCTTGATTTTTATTTTTTTTTTATTTAG	-10.3455	5.11316	4.29e-09	2.9e-07				TTTTTGTTTTAAACTTTTTTA	-6.04356	4.7623	6.74e-07	8.29e-05
	CGGAGCGTAGCGCAGCTTGGTAGCGCGTCTCGTT	-9.54163	4.33539	4.41e-09	2.96e-07				TTTGAATTCGGGATCAAAAC	7.25034	3.78251	6.82e-07	8.36e-05
	ATTCATGTAATGGATATCCTG	9.53919	4.31503	4.4e-09	2.96e-07				GCTTCCATAGCTCAGTTGG	-7.70294	4.16626	6.97e-07	8.53e-05
	TCGTACACTTAGATATCTGTTTTTTTTTTTTATATTAGA	-11.2954	6.04385	4.49e-09	3e-07				AACGATCTTGAAATACCACTACTTATATTGATATTTTACT	-3.88182	4.76998	7.26e-07	8.86e-05
	GCGGAAGTAGCTCAGTTGGTAGAGCGTCAGCCTTCC	-8.79118	5.99633	4.5e-09	3e-07				GGCTTAGGATGAGGAAGGTCTGCCTGTCGG	-5.06763	4.67414	7.4e-07	9e-05
	CGTACACTTAGATATCTGTT	-8.41612	5.62799	4.58e-09	3.05e-07				AACGATCTTGAAATACCACTACTTATATTGATATTTTACTTAGTTGATTAAATG	-7.54157	4.04565	7.43e-07	9.01e-05
	CGTACACTTAGATATCTGTTTTT	-7.61348	5.69203	4.62e-09	3.07e-07				GATCTTCAAGGCAGAACTCTCAAAGGT	4.08656	4.92025	7.65e-07	9.25e-05
	CTGATGACCGGTCGTAG	-9.58552	4.37829	4.65e-09	3.08e-07				ATATGCTTGTATGGTCTAGCATGGAATAACACTATAGAAAAAG	-8.97308	5.34687	7.69e-07	9.25e-05
	TTCCTATATTGATCTAACTCGA	9.57779	4.35246	4.64e-09	3.08e-07				GCGGCCCG	-6.35848	5.11217	7.67e-07	9.25e-05
	TTTTTGTTTTAAACTTTTTTA	-10.2111	4.98245	4.67e-09	3.08e-07				TACGACCAATTGCTTTTCTTT	7.2734	3.80943	7.72e-07	9.27e-05
	TATCTTCCCCATTGAAATCAAA	9.51325	4.28998	4.7e-09	3.09e-07				TTACTTATTTGGAACTTGTTG	7.18712	3.73364	7.82e-07	9.36e-05
	TATCGTACACTTAGATATCTGTTTTT	-10.1544	4.92743	4.72e-09	3.09e-07				CGTACACTTAGATATCT	-5.87026	5.37822	7.85e-07	9.37e-05
	TTTTTATGTTCTTTGAATTCGGG	9.53704	4.31304	4.73e-09	3.09e-07				GTTGGATTATAAAG	-7.17693	3.73077	7.96e-07	9.48e-05
	CTAATGAATATGTAACTGATG	9.52858	4.30486	4.99e-09	3.25e-07				ACATGTTTTTAGGCAATTTTATATCTTTT	-7.29879	3.83625	8.07e-07	9.58e-05
	TATTCTTGGAATGTGGAATATT	7.83851	4.83979	5.04e-09	3.28e-07				GGCGGAATGG	-3.15506	5.96208	8.09e-07	9.58e-05
	ACAATTGAATGCACAATGTCCG	7.76251	4.76549	5.32e-09	3.44e-07				GTTTTGGATCTTCATTCTTATTTACC	4.68059	4.32661	8.23e-07	9.73e-05
	CGGGATCAAAACATATATAGAT	9.53575	4.31184	5.32e-09	3.44e-07				ATCGAAATGTCGTGTATAGGTTT	-5.4522	4.28742	8.42e-07	9.92e-05
	GATGACCGGTCGTAGT	-9.61242	4.40217	5.38e-09	3.47e-07				TCGTACACTTAGATATCTGA	-7.18213	3.73435	8.52e-07	9.98e-05
	GTACACTTAGATATCTGTTTT	-10.1769	4.94934	5.51e-09	3.54e-07				TCTTTCCTGCGATCTATTGAGCCTTATCCTTGTGTTTGGTGTCACTGTT	-3.38196	5.66357	8.53e-07	9.98e-05
	ATCTTGATTTTTATTTTTTTTTTATTTAGA	-10.1481	4.92145	5.56e-09	3.57e-07				ATTGGTCTTCAA	4.63805	4.28943	8.51e-07	9.98e-05
	TAAGCATTCAATATCTGTTGGA	9.55169	4.32728	5.63e-09	3.61e-07				TCTCGAAAGCCGGTCT	-8.95024	5.29582	8.8e-07	0.00010196
	TGGAGTATGCAATATTCTTGG	9.5757	4.35052	5.69e-09	3.64e-07				ATGGGACAGGGCTACCGCATGGAAGCGGTGTTT	-7.26448	3.80726	8.78e-07	0.00010196
	GTTTCCGTAGTGTAGTGGTTATCACGTTCGCCTG	8.43215	5.37365	5.76e-09	3.66e-07				CATTTTTTCGGTTGACTCAAAATATCCTCGCTGATTTTGT	-5.75868	4.52933	8.81e-07	0.00010196
	TTTTGTAAATTTTGATATCCC	9.50975	4.28675	5.76e-09	3.66e-07				GCGCGCCGCGGCGCGGGAAATGTGGCGTACGGAAGAC	7.20071	3.74299	8.77e-07	0.00010196
	TTCCGAAGAATTAGAATTTGA	9.45947	4.23813	5.83e-09	3.69e-07				TGAAAGACGTTCTATATCTCT	3.069	9.28688	9.39e-07	0.00010821
	GCTCTCGCTTCTGGCGCCAAGCGCCCGTCCGC	10.0378	4.79847	5.82e-09	3.69e-07				AATAGACGGGAAAAAAATATTT	7.30016	3.83367	9.4e-07	0.00010821
	TGCATTAATAAATTCTTGAGGA	9.46263	4.24106	5.96e-09	3.76e-07				ATTAATTGACGACTTAAGAATAGATT	4.06293	4.62428	9.49e-07	0.00010897
	TAATAGAACATGGTGCTTTGGAG	9.50931	4.28634	5.98e-09	3.77e-07				GTTTTTATCAGGCCGTTCTCTTTAGAA	-7.19843	3.75092	9.52e-07	0.00010902
	TGCCTGGCGGCCTTAGCGCGG	-9.80535	4.58663	6.09e-09	3.83e-07				ATCGGCTCAGGGGAAAAA	-7.69786	4.18346	9.58e-07	0.00010911
	ATCTTGATTTTTATTTTTTTTTTATTTAGGA	-10.9573	5.71142	6.2e-09	3.88e-07				TTAAGCATGGGTATATTGATATGATAATTAGTTATTTATTAAAGAGTGATAAAAATA	-7.23453	3.77562	9.6e-07	0.00010911
	TTAGAAAAAGTTGGCTTTTAT	9.52555	4.30206	6.25e-09	3.9e-07				GTAAGTCGAAAGTTGAGAACCAAGTTT	4.71799	4.3779	9.56e-07	0.00010911
	TTTCCCCGTCTAATGATTTAC	9.44383	4.22296	6.29e-09	3.92e-07				AAAGAACTTTTCTCATAGTGC	3.8727	4.75911	9.77e-07	0.00011077
	TAATAAAAGAAAAGTAATTGGT	9.47449	4.25273	6.33e-09	3.94e-07				GTGGTGCGTTTATTTGATTAAACC	-7.43856	3.94208	1.03e-06	0.0001162
	ATGGGACAGGGCTACCGCATGGAAGCGGTGTTTT	-9.47349	4.27002	6.43e-09	3.95e-07				AGAGGTCGGT	-7.32689	3.86129	1.03e-06	0.0001162
	GATAGTTTAAGCCTTGCGTT	-7.05301	5.13541	6.44e-09	3.95e-07				GTCCGATTCCCGGTATG	-5.37973	4.19771	1.06e-06	0.00011961
	TTAATTGTCATACAAAAGCCG	7.71713	4.67903	6.39e-09	3.95e-07				GATCCGGTAGTTCAGCTGGTTAGAATGCCGCCCTGT	-7.73768	4.19499	1.07e-06	0.00011987
	AAACTCGGCTTTTGTATGACA	7.75996	4.7205	6.4e-09	3.95e-07				GATGACCCTCGTCATATCTGTAGCACC	-7.13905	3.69933	1.07e-06	0.00011992
	TTGCTTACTTATTTGGAACTT	9.50844	4.28553	6.43e-09	3.95e-07				GTCATCTTCCATCAATTGAATTATCGT	-4.65796	4.31798	1.07e-06	0.00012009
	CAAAAGATTCGTGAAAAAAGA	9.43158	4.21128	6.49e-09	3.97e-07				ATCTACCTCCACTGTAAGCTCTTTTCC	7.13598	3.69304	1.09e-06	0.0001216
	TCTAATGAATATGTAACTGATG	9.45675	4.23563	6.49e-09	3.97e-07				GCAGTCATGTCCGAGCGGTTAAGG	-5.4413	5.07468	1.1e-06	0.00012257
	ATTGTTTATCTTGATTTTTATTTTTTTTTTATTTAG	-10.1167	4.89101	6.54e-09	3.99e-07				TTAGTTGGATAACTGAGGTAATTCTTGAGCTAATACACGCTTT	-3.44501	8.25781	1.12e-06	0.00012462
	GAAAATCTTCAAGTTTAAATAACTTGTTG	-9.67432	4.46102	6.67e-09	4.03e-07				ACATAGGGATGCCTCGTGGT	-7.5364	4.04255	1.13e-06	0.00012529
	ATCGAAATGTCGTGTATAGGTTTTA	-6.5908	5.90432	6.67e-09	4.03e-07				GTCCCCTTCGTCTAGA	-7.50765	4.01763	1.16e-06	0.00012845
	CCACTCCCCGGCG	9.42386	4.20379	6.66e-09	4.03e-07				GGCTCAATGGTCTAGTGGTATGATTCTCG	-5.2294	5.71379	1.2e-06	0.00013244
	ATTCGGGATCAAAACATATAT	9.4652	4.24379	6.66e-09	4.03e-07				CCACTCCCCGGCGC	7.17102	3.71674	1.21e-06	0.00013342
	TTCACCGGGTAGACAAACGCG	-9.45176	4.24929	6.77e-09	4.08e-07				ATAGCTGAATTGTTGGC	-7.92758	4.38818	1.23e-06	0.00013526
	ATCGAAATGTCGTGTATAGGTTTTAT	-9.44376	4.24291	6.88e-09	4.12e-07				CTGATATCTTCGGATGCGTGGGTTCGAATCCCACTCTCGTCACC	-7.24004	3.77914	1.26e-06	0.00013765
	ACTGTTGAAACGAGTGATGGG	9.49392	4.27106	6.87e-09	4.12e-07				TTAGGGT	-5.90364	4.69507	1.27e-06	0.00013874
	CTTGTTGATATGACCATTTGA	9.51614	4.29301	6.89e-09	4.12e-07				ACGCGGCCCGG	-5.90363	4.69507	1.28e-06	0.00013874
	GAATTCGGGATCAAAACATATA	9.42247	4.2025	7.03e-09	4.19e-07				AGTCCGACGATC	-5.24015	4.09563	1.28e-06	0.00013887
	TATTTATATATATTTTGATCCTG	9.54956	4.32531	7.07e-09	4.21e-07				GATCCGGTAGTTCAGCTGGTTAGAATGCCGCCCTGTC	-7.08933	3.6598	1.29e-06	0.000139
	CGTACACTTAGATATCTGTTTTTTTTTTTTA	-9.96362	4.74291	7.09e-09	4.21e-07				GGGGATATAGCTCAGTGGTAGA	-3.46092	5.31773	1.29e-06	0.000139
	CCTGGTGACCGGTCGTAG	-9.64128	4.43235	7.15e-09	4.23e-07				AAACTCGGCTTTTGTATGACA	7.10445	3.66588	1.28e-06	0.000139
	TTGTTTATCTTGATTTTTATTTTTTTTTTATTTAGG	-10.7679	5.52578	7.27e-09	4.27e-07				TCCGATGTAGTCTAGTGGTTATGATTTGTG	-5.38604	6.59481	1.3e-06	0.00013924
	TATGACTTCTTCTTCTTCTTG	7.70386	4.70869	7.23e-09	4.27e-07				GTTCAGGAT	-7.90939	4.3435	1.31e-06	0.0001402
	TTTGGAGTTAAATTATTTTAT	9.43834	4.21789	7.27e-09	4.27e-07				GTACACTTAGATATCTGTT	-7.93545	4.36643	1.31e-06	0.00014044
	TGAGCAAGTGCATTGTCCTGG	9.48149	4.25956	7.26e-09	4.27e-07				AAATTTAATAGAACATGGTGC	5.17998	4.01117	1.33e-06	0.00014238
	CAACTGTATCAATTAAAATAAG	9.41237	4.19281	7.32e-09	4.28e-07				AGAAGGATTGTGTAATAGAACA	5.23279	4.06085	1.35e-06	0.00014368
	GTCCCCTTCGTCTAGA	-7.64112	4.87122	7.46e-09	4.36e-07				TTCACCGGAAACCAGGAGAGG	-5.10818	3.96568	1.36e-06	0.00014415
	TGGAACTTGTTGATATGACCAT	9.55747	4.33298	7.5e-09	4.37e-07				GCGTTGATGGTTAAGTGGTATAATTCTC	-5.2445	4.08208	1.37e-06	0.00014477
	TTGATCCTGAATTTAAAGAAAA	9.42015	4.20037	7.65e-09	4.44e-07				GGAGTCCCGG	-5.25537	5.3857	1.41e-06	0.00014915
	ATATCGTACACTTAGATATCTG	-10.1103	4.88488	7.7e-09	4.47e-07				CAGGGCGGTGGCCATGGAAGTCGGAATCCGCTAAGGATCGTGTAACAACTCACCTGCC	-4.17925	4.39449	1.43e-06	0.00015061
	TATTTAATCATATAACACGCGT	9.45494	4.23395	7.73e-09	4.47e-07				CGTGGCGACGTAGGTTCGATTCCTGCAATAGGCA	-7.19832	3.74507	1.46e-06	0.00015297
	TTTTTATGGCGTGGTATTGTAT	9.39432	4.17541	7.77e-09	4.48e-07				TAGTATTTGGATTGAAAATCTTCAAGTTTAAATAACTTGTTG	-7.19832	3.74507	1.46e-06	0.00015297
	TTCTTCTTCTTCTTGACAAAAA	9.39432	4.17541	7.77e-09	4.48e-07				ATCCCACTCTCGTCACCA	-3.5955	6.26735	1.46e-06	0.00015297
	GGAAGATCGTCGTCTCCGGTGAGGCGGCTGGACTTCAAATCCAGTTGGG	-10.1458	4.91498	7.94e-09	4.56e-07				CCTGGTGACCGGTCGTAG	-7.12314	3.68845	1.49e-06	0.00015593
	TATCGTACACTTAGATATCTGTTT	-10.3382	5.10623	8.03e-09	4.6e-07				GATATTCCTATGTAATCCTGGTA	-4.87961	5.04016	1.53e-06	0.00015961
	GGGGCTATAGCTCAGCTGGGAGAGCGCTTGCATG	-9.42507	4.22525	8.09e-09	4.62e-07				TATCAATATCCAGTAAAACTC	7.17844	3.72147	1.56e-06	0.00016213
	ACTCGGCTTTTGTATGACAAT	9.45448	4.23353	8.08e-09	4.62e-07				ATGGGAGAGGGCTGG	-4.66858	5.17147	1.56e-06	0.00016225
	TTAATTAATGTCTGTCTAACT	9.377	4.15867	8.2e-09	4.67e-07				GGCTTAGGATGAGGAAGGTCTGCCTGTCGGAT	-7.58713	4.08808	1.58e-06	0.00016319
	TCTTGATTTTTATTTTTTTTTTATTTAGGT	-11.1672	5.9177	8.25e-09	4.68e-07				GGAAGATCGTCGTCTCCGGTGAGGCGGCTGGACTTCAAATCCAGTTGGG	-7.64109	4.13508	1.59e-06	0.00016399
	TTCTTCACCCCAATTTTCTATG	7.04846	4.86816	8.26e-09	4.68e-07				ATCTATTGAGCCTTATCCTTGTGTTTGGTGTCACTGTT	-5.10034	3.97958	1.61e-06	0.00016633
	TCGTACACTTAGATATCTGTTTTTTTTTTTTA	-10.092	4.86726	8.36e-09	4.73e-07				AAATTAATTAATGTCTGTCTA	7.06485	3.63322	1.63e-06	0.0001681
	TATATATATTTTGATCCTGAA	9.45403	4.23311	8.45e-09	4.76e-07				GCGGATGTGGTG	-7.25332	3.80036	1.68e-06	0.0001714
	TATAGTTTTCAAATCATCAA	9.38972	4.17078	8.52e-09	4.79e-07				CATTACCATCTTATTTTTTTATTATATTA	-7.25332	3.80036	1.68e-06	0.0001714
	TCGTACACTTAGATATCTGA	-9.36182	4.1647	8.69e-09	4.87e-07				AAAATAATTTTAATCTCTGATCTTTT	-5.18653	4.033	1.68e-06	0.0001714
	CATTATGATAGATCTGTCGTTTT	9.39149	4.1728	8.68e-09	4.87e-07				GATTTCGTCGTGTAGTCGGTTATCACATC	-4.30364	6.19866	1.68e-06	0.00017146
	GAAAGAATAAGGCTTAGTTTTTGAGACTGTA	-10.056	4.83241	9.08e-09	5.08e-07				GTTTCTGAAGTCTGATCCGCCACAGGC	3.9607	4.80417	1.7e-06	0.00017307
	ATAAAGGATGCAGTAATTAACAGGGATCGTTACCA	-10.2731	5.043	9.13e-09	5.09e-07				GATTCTGTTTGGT	-4.06595	4.6402	1.71e-06	0.00017371
	TATTTTGTAGTCTGACTTTAA	6.49615	4.83197	9.16e-09	5.1e-07				CAGTAATGCGTTAAGCTAACCAGTACTAATTGCTCGTGAGGCTTGACCC	-5.89919	5.42443	1.74e-06	0.00017629
	TTTTGCATACAGAGGATTGAATCTCTACCA	6.10423	6.50648	9.26e-09	5.13e-07				GTTTCTATATATTTTTTTCTTAATTGG	-7.08392	3.65612	1.79e-06	0.00018131
	ATACGACCAATTGCTTTTCTT	6.91972	4.70575	9.26e-09	5.13e-07				AAGCGGCCGATTCGG	-7.47285	3.98907	1.87e-06	0.00018828
	CCACTCCCCGGCGC	9.34501	4.12805	9.31e-09	5.15e-07				TTGTTTTGGATTTTTCCGTTA	4.16996	4.37076	1.93e-06	0.00019397
	GGTATTCTTAAATCAATTGGA	9.3373	4.12055	9.41e-09	5.19e-07				TAAAACGTTGACTTAACTTTCT	7.12161	3.68354	1.94e-06	0.00019447
	CTCGAAAGCCGGTCT	-10.9466	5.70094	9.54e-09	5.25e-07				ATTGGTCCAAGGA	-7.44278	3.96319	1.96e-06	0.00019611
	CAAGAAACTGTTGAAACGAGTG	9.33583	4.1192	9.56e-09	5.25e-07				ATTGCTGTGTGTAGTCTTTGCCCATCTCCCACGATGGGCTTTTTTTT	-7.44278	3.96319	1.96e-06	0.00019611
	TTTTTTATGGCGTGGTATTGTA	7.61779	4.62514	9.59e-09	5.26e-07				GCGGAAGTAGCTCAGTTGGTAGAGCGTCAGCCTTCC	-8.0393	4.45733	2.01e-06	0.00020009
	TATCGTACACTTAGATATCTGTTTT	-9.91565	4.69676	9.92e-09	5.43e-07				CATTCGTAATATCGAAATGTCGTGTATAGGTTT	-8.53015	4.93644	2.1e-06	0.00020901
	CGCGGGGTGGAGCAGCCTGGTAGCTCGTC	-9.1207	7.17869	9.96e-09	5.43e-07				CGAGCGGTCTAAGG	-4.44905	4.15993	2.14e-06	0.00021274
	ATCAAATTCTAATTCTTCGGCA	9.34404	4.12715	1.01e-08	5.5e-07				TCCCATGTGGTCTAGTGGTTAGGATTCGTG	-4.90649	5.41557	2.15e-06	0.00021328
	TCAATATCCAGTAAAACTCGG	9.31778	4.10179	1.02e-08	5.55e-07				GTTCGGT	-7.51998	4.00778	2.18e-06	0.00021503
	TAAAGATAGTTTAAGCCTTGCGTTATG	-6.83328	6.9508	1.03e-08	5.57e-07				TAGTTGGATAACTGAGGTAATTCTTGAGCTAATACACGCTTTT	-4.04479	4.66245	2.18e-06	0.00021503
	TGCTTTGAAAACAATAGATAGT	7.61378	4.57885	1.04e-08	5.63e-07				GTTTGAGGCACTGATATCTTCGGATGCGTGGGTTCGAATCCCACTCTCGTCACCA	-3.6101	4.95287	2.18e-06	0.00021503
	ATGGATCCCATTTAAAGATAGT	9.33436	4.11785	1.04e-08	5.64e-07				GATAAATTGTTGTAATAATCTGGATG	-7.0657	3.63793	2.2e-06	0.00021559
	ATAGAACATGGTGCTTTGGAGT	9.32511	4.10893	1.06e-08	5.69e-07				TTTAAGCATGGGTATATTGATATGATAATTAGTTATTTATTAAAGAGTGATAAAAATA	-7.00192	3.58911	2.2e-06	0.00021559
	AAGAATTAGAATTTGAGTGTG	9.31679	4.10088	1.06e-08	5.69e-07				GTAGTTGGATTATAAAG	-7.00192	3.58911	2.2e-06	0.00021559
	ATCGAAATGTCGTGTATAGGTTT	-6.14428	6.10993	1.06e-08	5.69e-07				CTTTATTTTCTTTAGAAATTGG	7.15169	3.71021	2.22e-06	0.00021646
	TATCAATAGACGGGAAAAAAAT	9.3522	4.13506	1.06e-08	5.69e-07				CAGTGGTAGAGC	-5.05056	3.94016	2.24e-06	0.00021756
	CCGAGGTGGGATCCCGAG	9.38864	4.17019	1.09e-08	5.81e-07				TTATGTTCTTTGAATTCGGGAT	7.08294	3.65145	2.24e-06	0.00021756
	TGATCCTGAATTTAAAGAAAAT	9.32412	4.10803	1.09e-08	5.83e-07				TGGGAGAGGGCTGG	-4.48419	4.18859	2.25e-06	0.00021762
	ACCATAGATTTGTCACAATTCC	9.30642	4.09094	1.1e-08	5.83e-07				GGCTTAGGATGAGGAAGGTCTGCCTGTCGGAC	-4.22572	4.41294	2.26e-06	0.00021762
	TTTTACTGGATATTGGTACCT	9.30592	4.09048	1.1e-08	5.84e-07				TTTTTTCGGTTGACTCAAAATATCCTCGCTGATTTTGT	-3.59204	5.08632	2.25e-06	0.00021762
	TGTATATCAATAGACGGGAAA	9.3143	4.0986	1.12e-08	5.93e-07				TAAAGGCAGATGGACATTGTG	7.31843	3.85302	2.26e-06	0.00021762
	TTGTTTTGTGCATCGCTTTGAACAAGTTGTGAATTGCT	-9.92074	4.69723	1.12e-08	5.94e-07				TTCATTACCATCTTATTTTTTTATTATAT	-7.01311	3.59667	2.3e-06	0.00022082
	CGGGAGACCGGGGTTCGATTCCCCGACGGG	7.45228	5.30275	1.13e-08	5.95e-07				GAGTCCCGG	-5.69677	4.51	2.32e-06	0.00022221
	CTACCACTTCCTATATTGATCT	9.30492	4.08956	1.13e-08	5.95e-07				CTGTT	-2.87563	9.49682	2.39e-06	0.00022872
	CTTCAAAAGACCGTAGATGACT	9.51264	4.28978	1.14e-08	5.97e-07				ACCCGGGG	-4.01781	4.9113	2.4e-06	0.00022977
	TCTTGATTTTTATTTTTTTTTTATTT	-9.61299	4.40563	1.15e-08	6.02e-07				TCTGTTATCTAGGTCTTGATCCCAGTTGTGAATTGCT	-8.31565	4.74015	2.43e-06	0.00023187
	TTGCTGCATCTGTGTATGTTGGA	7.1643	5.01987	1.16e-08	6.04e-07				GGTGATTGTAGCTCAGTTGGTTAGAGCGTCGGATT	-6.28411	5.04734	2.44e-06	0.00023187
	AAAAGAAAAGTAATTGGTCATA	9.49538	4.27312	1.16e-08	6.08e-07				CATTTAAAGTGGTACGCGAGCTGGGTTTAGAACGT	-9.14447	5.50925	2.48e-06	0.00023524
	AAGATAGTTGGAACTTTTTCA	9.30342	4.08818	1.2e-08	6.24e-07				CCGTCCGCGC	7.44612	3.93623	2.49e-06	0.00023619
	TTATAGAACTTGTTACAAAAAC	9.44231	4.22194	1.2e-08	6.24e-07				GATAGTTTAAGCCTTGCGTTATGATTTATTAAATATTTTAAAATAAATATTTA	-7.63595	4.13211	2.54e-06	0.00024002
	TACATTCGTAATATCGAAATGTCGTGTATAGGTTTT	-9.71502	6.89287	1.2e-08	6.24e-07				GTTCTTCAGCTCGTCATTATTAACAGT	4.24367	4.4384	2.54e-06	0.00024002
	ACATTCGTAATATCGAAATGTCGTGTATAGGTTTT	-8.4319	5.64062	1.21e-08	6.24e-07				GTCCATAAATTATTTTTATTTGTCCGG	3.49585	5.02411	2.55e-06	0.00024026
	TGGACAACAGGATGGTCGTTCT	9.30291	4.08773	1.23e-08	6.38e-07				ATCCAATCACTGACCAGTTCGTTTCCT	4.44864	4.14672	2.56e-06	0.00024026
	TTCCCCGTCTAATGATTTACAT	9.27742	4.06305	1.25e-08	6.46e-07				GAAGGTCGGCG	-4.51023	4.70893	2.63e-06	0.00024679
	GGCTTAGGATGAGGAAGGTCTGCCTGTC	-7.31324	4.55721	1.26e-08	6.5e-07				TACAATTGAATGCACAATGTCC	7.04309	3.61859	2.64e-06	0.00024685
	TATTTGGATTGAAAATCTTCAAGTTTAAATAACTTGTTG	-5.99602	6.51855	1.27e-08	6.53e-07				TGAATGCACAATGTCCGTCCGC	7.04309	3.61859	2.64e-06	0.00024685
	AAAAAGTTGGCTTTTATCTTG	9.28343	4.069	1.28e-08	6.54e-07				CCCCGCATCGGGCTCCA	-2.93917	6.20916	2.68e-06	0.00025016
	TTCACCGGGTAGACAAACGCGCG	-5.50184	10.1378	1.29e-08	6.59e-07				TTCATTACCATCTTATTTTTTTATTATATTA	-7.3375	3.85533	2.74e-06	0.0002548
	TCGTTTTTGTAGCAAGTTCAA	7.56504	4.53162	1.29e-08	6.59e-07				TTTAAGTGGGCCCCGGTAATCTTTCTGACTCGCCAAAGTTAAAGAAGATTATCGGGGTTTTTGC	-7.52566	4.03635	2.8e-06	0.00025969
	TAAAACTCGGCTTTTGTATGAC	9.26419	4.05049	1.3e-08	6.6e-07				GGGGATATAACTCAGTGGTAGAGCATGTGACTG	-7.10614	3.67755	2.83e-06	0.00026241
	GATTCAACCCGGCGGCGCGCG	9.34367	4.12639	1.3e-08	6.62e-07				TGCCTGGCG	-7.03227	3.61556	2.86e-06	0.00026405
	GTAATTTTTTTTTTATTAATTGTA	9.27333	4.05931	1.32e-08	6.67e-07				TTTTCGGTTGACTCAAAATATCCTCGCTGATTTTGTTA	-4.5541	4.26964	2.86e-06	0.00026405
	GAATATTTTTTCCCCGTCTAA	7.54049	4.55034	1.33e-08	6.74e-07				GCCGGCGCG	7.28786	3.8055	2.87e-06	0.00026409
	AATCTCTCCATTTTTTGTCAAA	9.25603	4.04257	1.34e-08	6.74e-07				GTACACTTAGATATCTGA	-7.25758	3.7897	2.88e-06	0.00026428
	TTTTGCTTACTTATTTGGAAC	9.27282	4.05884	1.35e-08	6.78e-07				TCGTACACTTAGATATCTGTTTTTTTTTTTTATATTAGA	-7.25758	3.7897	2.88e-06	0.00026428
	TTTTCCCCGTCTAATGATTTACA	9.31131	4.09586	1.36e-08	6.82e-07				GGCTCTTGAGATGTAGAT	-4.45852	4.1895	2.9e-06	0.00026579
	TTACTGGATATTGGTACCTTGT	7.62691	4.63465	1.38e-08	6.91e-07				GGCGGGATGGCCGAGTGGTTAAGG	-5.90016	4.65597	2.97e-06	0.00027077
	TTATGACTTCTTCTTCTTCTTG	9.25344	4.0402	1.38e-08	6.92e-07				GCCGGGAGTTGTGGCGGGCTCTTGTAAACCAGTTTCCAGGT	-5.78842	4.55666	2.98e-06	0.00027173
	TCGACTCCGTCTCTGGGCACCA	-10.5179	5.27684	1.39e-08	6.93e-07				GTCCGGATTGGGAGCTTGGTATCTTGA	5.07647	3.92965	3.01e-06	0.00027353
	CGTACACTTAGATATCTGTTTTTT	-9.92046	4.7016	1.39e-08	6.93e-07				AGTTTAGAATATATCTTTTACAAGGATAAGGTTTTTAACTCCCA	4.23115	5.02985	3.09e-06	0.00028062
	TGTTTTTCTTTTTTTTTTTTGAATTTAATATCTATCT	-7.93344	5.14633	1.4e-08	6.96e-07				TCCCACTCTCGTCACCA	-3.47647	6.10283	3.1e-06	0.00028073
	GCGGGAATAGCTCAGTTGGTAGAGCACG	-7.974	10.6817	1.4e-08	6.96e-07				GATCTTCAATAGATCGATCCTCTTCGA	5.01989	3.89621	3.1e-06	0.00028073
	TTGTGGAGTCGTGGAAAAAT	5.45627	8.65928	1.41e-08	6.99e-07				GGTTAGGATTCGTG	-6.95326	3.55051	3.14e-06	0.00028367
	GCGGAAGTAGCTCAGTTGGTAGAGCGTCAGCCTTC	-9.52301	4.31963	1.42e-08	7.04e-07				GCCGGGGTCG	7.14907	3.69469	3.16e-06	0.00028455
	CGTACACTTAGATATCTGTTTTTTTTTTTTATATTAGA	-10.9212	5.67618	1.48e-08	7.29e-07				GGCGGGAGT	-3.68485	4.62042	3.2e-06	0.00028785
	TAAAGAGTGATAAAAATA	-9.95569	4.73078	1.48e-08	7.29e-07				GCTCTTGTCCGGATTGGGAGCTTGGT	6.98214	3.56546	3.24e-06	0.00028959
	ATCCCATTTAAAGATAGTTGG	9.27036	4.05613	1.48e-08	7.29e-07				TGCATGGATTAGAAGAATTAA	7.03545	3.6137	3.24e-06	0.00028959
	TACAAAAATTAATCTCTCCAT	9.24678	4.03365	1.49e-08	7.29e-07				TGGAACTTGTTGATATGACCA	7.03545	3.6137	3.24e-06	0.00028959
	CATATAGTCTTTATGTAGATT	9.31031	4.09494	1.49e-08	7.29e-07				TCCGATGTAGTCTAGTGGTTATGATTTGCG	-5.05641	7.27226	3.29e-06	0.00029299
	TTATGGCGTGGTATTGTATTA	7.12026	4.97729	1.51e-08	7.4e-07				CAGTAATGCGTTAGGCTAACCAGTACTAATTGCTCGTGAGGCTTGACC	-7.40627	3.93357	3.33e-06	0.00029513
	GTCCCCTTCGTCTAG	-9.5028	4.29671	1.52e-08	7.42e-07				AAGGTCGCTGGTTCGATTCCAGCATGAGGCACCA	-5.28622	4.1476	3.32e-06	0.00029513
	GCATTGGTGGTTCAGTGGTAGAATTCTCG	8.69071	7.07388	1.52e-08	7.42e-07				TATACGACCAATTGCTTTTCT	6.95953	3.55041	3.33e-06	0.00029513
	TTAAGCACGTATGAGCAAGTG	6.77666	4.56773	1.54e-08	7.49e-07				AACGATCTTGAAATACCACTACTTATATTGATATTTTACTTAGT	-4.41147	4.15194	3.4e-06	0.00029939
	AAAGATAGTTTAAGCCTTGCGTTATG	-10.8606	5.61238	1.58e-08	7.66e-07				TTAATAGAACATGGTGCTTTGG	6.9977	3.57548	3.41e-06	0.00029939
	GCGGATGTGGT	-9.58343	4.37351	1.58e-08	7.66e-07				AAGAAACTGTTGAAACGAGTG	6.9977	3.57548	3.41e-06	0.00029939
	CGTACACTTAGATATCTGTTTTTTTTTTA	-9.5826	4.37677	1.58e-08	7.66e-07				AATCAAATTCTAATTCTTCGGC	6.9977	3.57548	3.41e-06	0.00029939
	TGTATGTTGGAAATTCTATACT	9.23222	4.01988	1.59e-08	7.67e-07				GCTGCGATCTATTGAAAGTCAGCCCTCGACACAAGGGTTTGT	6.9977	3.57548	3.41e-06	0.00029939
	ATATGCTTGTATGGTCTAGCATGGAATAACACTATAGAAAAAG	-7.56462	6.1646	1.6e-08	7.69e-07				GCATCAAATGTTCGTTCCCCTGTTGGAA	-6.97055	3.56202	3.45e-06	0.0003026
	TCTGTGTATGTTGGAAATTCT	9.39512	4.17656	1.6e-08	7.69e-07				AACGATCTTGAAATACCACTAC	-4.96717	3.84956	3.55e-06	0.00031024
	GTACACTTAGATATCTGTT	-7.35212	5.41826	1.62e-08	7.78e-07				GTGGTGCGTTTATTTGATTAAAC	-7.17339	3.72105	3.56e-06	0.00031078
	TTGATATTTTACTTAGTTGATTAAATGGAAA	-6.41987	7.59431	1.62e-08	7.78e-07				ACGCGGCCCGGGTCCGATTCCCGGTATGG	-4.06494	5.17929	3.63e-06	0.00031626
	TCGTACACTTAGATATCTGTTTTTTTT	-10.1344	4.90863	1.63e-08	7.8e-07				GTACGTAAGACTCTACACCTTGTATGG	-4.99877	3.89558	3.66e-06	0.00031856
	TAAGTACATTTAATCCATCAG	9.22651	4.01419	1.65e-08	7.89e-07				ATAAATTTGATTATGGTTAGCGGTCGGGTTAAAATAGTGTTATTTAATTT	4.41449	4.10113	3.72e-06	0.00032277
	TCCCCGTCTAATGATTTACAT	9.22122	4.00937	1.66e-08	7.91e-07				GATAGTTTAAGCCTTGCGTT	-6.99046	3.58154	3.74e-06	0.00032405
	TAGAATTTCAAACATAAACCGA	7.48101	4.49286	1.67e-08	7.92e-07				ATCGAAATAATTTTTTTTCATCATTTGTGTTTTTTAGGCTCCTTTCTAAGGAGTCTTTT	-7.7083	4.197	3.79e-06	0.00032615
	ATGCAATATTCTTGGAATGTGG	9.26007	4.04673	1.68e-08	7.98e-07				GTGTTTTTCTTTTTTTTTTTTGAATTTAATATCTATCT	-7.12934	3.6855	3.79e-06	0.00032615
	TCTTGATTTTTATTTTTTTTTTTATTTAGGA	-10.6476	5.40823	1.7e-08	8.05e-07				TAGTTGGATAACTGAGGTAATTCTTGAGCTAATACACGCTT	-7.03064	7.13411	3.79e-06	0.00032615
	ATGGGTCACAAAAATTGCTGA	9.23064	4.01844	1.7e-08	8.05e-07				GAAGGTCGCTGGTTCGATTCCAGCATGAGG	-3.80805	4.43855	3.78e-06	0.00032615
	GGGGGATTAGCTCATCTGGCTAGAGCGTTAGACTG	-9.69728	4.48226	1.71e-08	8.08e-07				TTTTTGTTTTAAACTTTTTAAA	-4.95313	4.55546	3.8e-06	0.00032647
	GGGGAGATTCCAGAGTGGCTAAATGGGACTGACTGT	-7.32672	4.57098	1.73e-08	8.15e-07				GCTATTCTTCCATATTCCGCTTTGTCC	3.68013	4.58438	3.83e-06	0.00032772
	GTTTCCGTAGTGTAGTGGTTATCACGTTCGCC	8.10763	7.20022	1.73e-08	8.15e-07				GACTGTTCCAGTCCACTGTAGTAACT	6.92347	3.5201	3.87e-06	0.00033101
	TAATTTAACTCCAAAGCACCA	9.23999	4.02746	1.75e-08	8.22e-07				GCCGGGAGTCGTGGCAGGCTCTTGTAAACCAGCTTCTAGGT	-4.09074	4.34243	3.94e-06	0.00033625
	TACTATAAAAGTATTATTTTATGTTTATGAATGATAGA	-9.5053	4.30291	1.77e-08	8.31e-07				TTTCATTACCATCTTATTTTTTTATTATATT	-7.08393	3.6491	3.98e-06	0.00033794
	GTACACTTAGATATCTGTTT	-8.328	5.5425	1.79e-08	8.38e-07				TTTCATTACCATCTTATTTTTTTATTATATTA	-7.08393	3.6491	3.97e-06	0.00033794
	TCTTGATTTTTATTTTTTTTTTATTTAA	-9.21706	4.02811	1.81e-08	8.42e-07				TCTTGATTTTTATCTTTTTTTTATTTAG	-7.03081	3.60801	4.07e-06	0.00034467
	TTTGTCACAATTCCTAAGGAAA	9.20961	3.9983	1.81e-08	8.42e-07				TGCCTGGCGGCCGTAGC	-7.03081	3.60801	4.07e-06	0.00034467
	TTTATTGAATTGAAGAATTTA	9.22959	4.01748	1.81e-08	8.43e-07				CGTACACTTAGATATCTGT	-7.38181	3.89047	4.09e-06	0.00034581
	TTGTAACTGATTCATTTGATTT	9.23956	4.02659	1.82e-08	8.43e-07				TGATATCTTCGGATGCGTGGGTTCGAATCCCACTCTCGTCACCA	-4.32408	6.05887	4.16e-06	0.00035133
	TGTTCGGTCTCTTTTTAAAAA	-9.53177	4.32413	1.84e-08	8.54e-07				TGTCACTGTT	-2.76423	8.73895	4.18e-06	0.00035172
	ATTCGGGATCAAAACATATATA	9.22906	4.017	1.88e-08	8.69e-07				CTTAGTTGATTAAATGGAAA	-6.90299	3.51089	4.2e-06	0.00035278
	TCGAAGTATGCCATTAATTTTG	9.1926	3.9818	1.89e-08	8.7e-07				AAAGAATAAGGCTTAGTTTTTGAGACTGTA	-7.30417	3.82634	4.22e-06	0.00035374
	TGTTCTTTGAATTCGGGATCAAA	9.22853	4.01652	1.96e-08	9e-07				ACGCGGCCCGGGTCCGATTCCCGGTATG	-4.56982	5.80696	4.31e-06	0.00036135
	CAGTCTTTTGAAACTCTTCAAG	9.25851	4.04531	1.96e-08	9e-07				TTTTCCCCGTCTAATGATTTAC	7.00586	3.58049	4.36e-06	0.00036416
	TTCAGGGACGTCATTACGGGCAGGGATGCCCACCC	-9.43693	6.61993	1.99e-08	9.11e-07				TTGGAGTATGCAATATTCTTGG	6.93885	3.53028	4.38e-06	0.00036557
	CAGTTGAACTTTAAGCATTCA	9.14351	3.93511	1.99e-08	9.11e-07				TCTTGATTTTTATTTTTTTTTATTTAGGA	-7.22227	3.75933	4.53e-06	0.00037764
	TCTTGATTTTTATTTTTTTTTTATTTAGGAA	-10.9812	5.73505	2.01e-08	9.17e-07				TAAAGGATGTATTTTAATATG	6.90795	3.50992	4.56e-06	0.00037791
	TTAATTCTTCTAATCCATGCA	9.13518	3.92702	2.01e-08	9.17e-07				TGTAAATGGAATAGGTATTCTT	6.90795	3.50992	4.56e-06	0.00037791
	TAAGAAGTGGTAGTCAAATAGTC	9.13406	3.926	2.05e-08	9.34e-07				TTTCCCCGTCTAATGATTTACA	6.90795	3.50992	4.56e-06	0.00037791
	TTTTCTAAAGTTTGTCTTTGT	9.20747	3.99635	2.06e-08	9.35e-07				TTCGGTTGACTCAAAATATCCTCGCTGATTTTGT	-6.61767	7.28316	4.6e-06	0.00038016
	AGATAATGACTGGCTTGGTAAAATGGTTGTGAATTGCT	-9.54289	4.33461	2.09e-08	9.47e-07				AGTATTTGGATT	-4.74489	4.44803	4.61e-06	0.0003808
	TATCGTACACTTAGATATCTGT	-9.42876	4.23002	2.12e-08	9.56e-07				ATCGGCTCAGGGGAAAAAAAA	-6.94741	3.54667	4.65e-06	0.00038151
	ATCGGCTCAGGGG	-9.33581	4.13807	2.12e-08	9.56e-07				AGGTCATCGTCAAGCAC	-6.9474	3.54667	4.65e-06	0.00038151
	TTTACATTTCAGCAATTTTTG	9.19683	3.98616	2.11e-08	9.56e-07				CACTGTT	-2.88708	9.12657	4.65e-06	0.00038151
	TTTTTGTTAACTTTAATAAAA	-6.65866	5.2651	2.12e-08	9.57e-07				GGAGAGTTGGCA	-4.94217	3.82761	4.68e-06	0.0003828
	TATCTTCCCCATTGAAATCAA	9.17585	3.96606	2.15e-08	9.65e-07				GCGGCCCGG	-4.32177	6.07602	4.68e-06	0.0003828
	ATGATTGAAGTTCAACTGTAT	9.16551	3.95615	2.15e-08	9.66e-07				TTCTAATTGTTGTACACGCTG	3.28449	5.00398	4.69e-06	0.0003828
	TTCGTGAAAAAAGACCTGGATT	9.14796	3.93915	2.16e-08	9.7e-07				AATAATAATATCGTATCATTGATATTATTTCATGTC	-7.57643	4.08202	4.74e-06	0.00038616
	TATCATAAAAAATTATAGAACT	9.16008	3.95068	2.17e-08	9.71e-07				GTAGTTGGATTATAAA	-6.92659	3.52647	4.76e-06	0.00038723
	TATAGTTTTCAAATCATCAAA	9.15455	3.94567	2.19e-08	9.76e-07				ATGACCGGTCGTAGTC	-7.0201	3.60809	4.86e-06	0.00039451
	CATTTTTTCGGTTGACTCAAAATATCCTCGCTGATTTTGTTA	-9.72291	4.51159	2.19e-08	9.77e-07				GATTTTAGCGGAACGCTCTGGAAAGTGC	-8.69897	5.0936	4.88e-06	0.00039502
	TATTAATTCTTCTAATCCATGC	9.12229	3.91478	2.23e-08	9.94e-07				GGGGACTTAACTCAGTGGTAGAG	-5.86833	6.0059	4.88e-06	0.00039502
	CATAGATTTGTCACAATTCCT	9.28737	4.07307	2.26e-08	1e-06				TTCCTGCGATCTATTGAGCCTTATCCTTGTGTTTGGTGTCACTGT	2.5176	7.38189	4.92e-06	0.00039704
	CGTACACTTAGATATCTGA	-9.25831	4.06779	2.29e-08	1.01e-06				GTCCCCTTCGTCTAG	-6.86303	3.47812	4.93e-06	0.00039788
	GGGGGATTAGCTCATCTGGCTAGAGCGTTAGACTGG	-9.11003	3.92688	2.29e-08	1.01e-06				CACTCCCCGGCGCC	7.21048	3.74037	4.94e-06	0.000398
	CTGACCTATGAATTGACAGCC	8.46946	5.4619	2.37e-08	1.05e-06				GCCATCTTATTGGATTCGTAAAATTGA	4.39768	4.08533	4.96e-06	0.00039816
	AGAAGGATTGTGTAATAGAAC	6.8927	5.99104	2.38e-08	1.05e-06				TTGCTTACTTATTTGGAACTTG	6.87837	3.48384	4.96e-06	0.00039816
	CTATATTGATCTAACTCGACT	9.15289	3.94416	2.38e-08	1.05e-06				CCCTGGAGG	-7.20581	3.76367	5.03e-06	0.00040238
	TTATTTATATATATTTTGATCC	7.37158	4.38724	2.43e-08	1.07e-06				AATACCACGCCATAAAAAAGG	6.87058	3.47867	5.05e-06	0.0004026
	CATCAGGATATCCATTACATG	9.13069	3.92294	2.45e-08	1.07e-06				TATGACTTCTTCTTCTTCTTG	6.87058	3.47867	5.04e-06	0.0004026
	GCGGGAGACCGGGGTTCGATTCCCCGACGGG	7.80106	4.75806	2.46e-08	1.08e-06				GATAAGCAGTTTGTGCATCTGTAGATG	3.79752	4.39924	5.16e-06	0.00041104
	TCTCGCCCGTCACGCTTAACGCACGTTCGTGTGGAACC	9.20917	3.99739	2.47e-08	1.08e-06				TTTAAATATTTTGCTGCATCTG	6.94679	3.53536	5.17e-06	0.00041104
	TAAAGAGTGATAAAAATATT	-10.0333	4.80553	2.5e-08	1.09e-06				AACGATCTTGAAATACCACTACTTATATTGATATTTTACTTAGTTGATTAAATGG	-4.99713	3.89987	5.19e-06	0.00041173
	TCATTACCATCTTATTTTTTTATTATAT	-9.13767	3.95326	2.51e-08	1.09e-06				ATAGAAAAAGTT	-6.85705	3.47417	5.2e-06	0.00041231
	TAACTTCAATGTATCCATTATG	9.17366	3.96407	2.51e-08	1.09e-06				TTCTAATTCTTCGGCATTTTT	6.88618	3.489	5.27e-06	0.00041687
	TTTGAAATATTTGTAGAATATT	9.12002	3.91273	2.53e-08	1.1e-06				AGATAATGACTGGCTTGGTAAAATGGTTGTGAATTGCT	-7.13191	3.70211	5.33e-06	0.00041809
	TAATCTCTCCATTTTTTGTCA	9.22588	4.01412	2.54e-08	1.1e-06				TGATGACCGGTCGTAG	-7.13191	3.70211	5.33e-06	0.00041809
	TTAGTTGGATAACTGAGGTAATTCTTGAGCTAATACACGCTTTTT	-5.41612	7.79542	2.58e-08	1.12e-06				GACATAATAATCAATGATAAATTGTT	-4.89606	3.79129	5.31e-06	0.00041809
	TCTTCTTCTTCTTGACAAAAAA	9.18393	3.97393	2.58e-08	1.12e-06				TGAAAGACGTTCTATATCTC	3.44765	4.80124	5.32e-06	0.00041809
	TCTTGATTTTTATTTTTTTTATTTAG	-9.5166	4.31407	2.63e-08	1.13e-06				GTCTCTACCATTGGATCGATCGATGTC	4.31178	4.03143	5.3e-06	0.00041809
	TCGTACACTTAGATATCTGTTTTTTTTTTTA	-9.5166	4.31407	2.63e-08	1.13e-06				CAGGGCGGTGGCCATGGAAGTCGGAATCCGCTAAGGATCGTGTAACAACTCACCTGC	-4.02999	4.58238	5.36e-06	0.00041922
	TTGCTGAAATGTATATCAATAG	9.17311	3.96357	2.65e-08	1.14e-06				TCCCGGATGCACC	-7.40033	3.93032	5.4e-06	0.00042189
	TTCATTACCATCTTATTTTTTTATTATA	-9.0903	3.90763	2.66e-08	1.14e-06				TGAATTAAAAATTTCTAAAGG	6.98606	3.57502	5.45e-06	0.00042515
	GTACACTTAGATATCTGTTTTT	-10.2691	5.03952	2.67e-08	1.14e-06				AAAGAATAAGGCTTAGTTTTTGAGACTGTAAA	-7.03714	3.61178	5.46e-06	0.00042518
	CGCGGGAGACCGGGGTTCGATTCCCCGACGGG	9.19853	3.9872	2.68e-08	1.14e-06				TATGATAAAATATTGAATTGG	6.86266	3.4735	5.57e-06	0.00043298
	TCGTACACTTAGATATCTGTTT	-7.63483	6.24494	2.7e-08	1.15e-06				TGCCTGGCGGCTGTAGCGCG	-10.3492	6.66426	5.74e-06	0.00044221
	TTTTTGGGATTTTCTAATGTTG	7.39455	4.367	2.76e-08	1.18e-06				CTTGATTTTTATTTTTTTTTTATTTAG	-7.42489	3.92485	5.74e-06	0.00044221
	TATGTTGGAAATTCTATACTA	7.44232	4.41315	2.76e-08	1.18e-06				TTTTAATGTAGTTTTGAAGATAAAAATTAGATCGTAA	-7.42489	3.92485	5.74e-06	0.00044221
	TATCTTGATTTTTATTTTTTTTTTATTTAG	-9.69049	4.48065	2.8e-08	1.19e-06				GATTGTCTGATAGAAAGTG	-7.09359	3.67028	5.72e-06	0.00044221
	TTTTTATGGCGTGGTATTGTA	9.10814	3.90141	2.8e-08	1.19e-06				ATTTAAATATACAGCCACAGAAGGTGCCAGCCCTGTTGTTTAATAATATTTAT	-7.09359	3.67028	5.72e-06	0.00044221
	AAAGAATAAGGCTTAGTTTTTGAGACTGTAA	-10.4447	5.21042	2.81e-08	1.19e-06				TGGCTTGGATCTTTCTGCAAA	-4.01235	4.25594	5.76e-06	0.00044308
	TCGTACACTTAGATATCTGTTTTTTTTTTA	-9.56558	4.36097	2.87e-08	1.21e-06				TTCAGGGACGTCATTACGGGCAGGGATGCCCACC	-6.93279	3.53036	5.81e-06	0.00044533
	AAAGAATAAGGCTTAGTTTTTGAGACTGTA	-10.2137	4.98577	2.9e-08	1.22e-06				ACAAATTTTAGACAGGTCTTCTAAACTTGTTTTGGATTTTTCCGTTTGTTCCA	4.37116	4.09549	5.8e-06	0.00044533
	TTAATAGAACATGGTGCTTTG	9.22482	4.01315	2.89e-08	1.22e-06				ACTTTAGAGTCGTGTT	-4.96389	3.87212	5.86e-06	0.00044718
	TCTGTTGGAGATATTATGAATC	9.11724	3.90966	2.91e-08	1.22e-06				GATTTAGATACTCCCATTACTTGAACC	4.35137	4.04891	5.86e-06	0.00044718
	TTAAAGAAGATTATCGGGGTTTTTGC	-11.0415	5.79001	2.92e-08	1.22e-06				GAATTTTTTGAACCAACGTTGCACTGT	4.97109	3.84287	5.85e-06	0.00044718
	GTGTTTTTCTTTTTTTTTTTTGAATTTAATATCTATCTAAG	-10.0679	4.84448	2.92e-08	1.22e-06				GCCGGCGCGG	5.84057	4.55976	5.91e-06	0.00045039
	TTAAATTTAATAGAACATGGTG	9.08812	3.88217	2.93e-08	1.22e-06				GTCACTGTT	-2.72869	8.0897	5.92e-06	0.00045043
	AATGGATCCCATTTAAAGATAGT	9.0887	3.88269	2.93e-08	1.22e-06				TATTTGGAACTTGTTGATATGA	6.89416	3.49416	6.01e-06	0.00045583
	TATAAGAAGTGGTAGTCAAAT	9.08755	3.88165	2.95e-08	1.23e-06				AATCTCTCCATTTTTTGTCAA	6.89416	3.49416	6.01e-06	0.00045583
	TACAAAAGCCGAGTTTTACTGG	9.08697	3.88112	3e-08	1.25e-06				GCTCTTGTAGCTCAGTTGGTAGAGCACACCCTTGGTAAGGGTGAGGTCAGCGGT	-9.14053	5.50636	6.05e-06	0.00045675
	TTGGAACTTGTTGATATGACC	9.08697	3.88112	3e-08	1.25e-06				GGACGTGTAAGTCGAAAGTTGAGAAC	4.37523	4.06521	6.04e-06	0.00045675
	TCACCGGGATATCAGATGCTCA	-5.65891	9.03503	3.05e-08	1.27e-06				TACATTCGTAATATCGAAATGTCGTGTATAGGT	-8.37364	4.79478	6.07e-06	0.00045798
	TCGGAGGTGGAAAATTAGGGTT	7.34373	4.36073	3.08e-08	1.27e-06				GGCTTAGGATGAGGAAGGTCTGCCTGTCGGA	-5.22736	4.06984	6.09e-06	0.00045855
	GCGAAGGTGGCGGAATTGGG	-10.6237	5.38	3.13e-08	1.29e-06				TCCTGCGATCTATTGAGCCTTATCCTTGTGTTTGGTGTCACTGT	2.59464	7.07198	6.14e-06	0.00046125
	CTTATTTGGAACTTGTTGAT	9.10642	3.89986	3.13e-08	1.29e-06				TTAGTATTTGGATTGAAAATCTTC	-7.05417	3.6377	6.18e-06	0.00046339
	AATGATTAAACTATAACTGGAG	9.15011	3.94164	3.13e-08	1.29e-06				TCGAATCCCACTCTCGTCAC	-3.74546	5.08925	6.18e-06	0.00046339
	GGGTCGTTAGCTCAGTTGGTAGAGCAGT	-10.932	5.68238	3.19e-08	1.3e-06				GGTCATCGTCAAGCAC	-7.38781	3.89384	6.27e-06	0.0004688
	TGCCTGGCGGCTGTAGCGC	-8.32765	5.53857	3.17e-08	1.3e-06				TTTAAAGATAGTTGGAACTTTT	6.9436	3.54037	6.37e-06	0.00047544
	TTGACTCAGGATTGTTGTAGAG	9.07597	3.87061	3.19e-08	1.3e-06				AAAAAAGACCTGGATTGAACA	6.82377	3.44134	6.69e-06	0.00049875
	TGGACAACAGGATGGTCGTTCTTA	9.07597	3.87061	3.19e-08	1.3e-06				CTGGTGACCGGTCGTAG	-6.81558	3.44046	6.7e-06	0.00049886
	TTTTTATGTTCTTTGAATTCGG	9.07655	3.87113	3.18e-08	1.3e-06				ATTTAATAGAACATGGTGCTT	6.83172	3.44659	6.75e-06	0.00049984
	GATTTTATTATCATTAGCGCATGAGAAACGTAAATATA	-8.10518	5.30907	3.2e-08	1.3e-06				GAGAGCTGCCTTTTCGTCGAAGAAAAT	6.83172	3.44659	6.75e-06	0.00049984
	TTTGAAATATTTGTAGAATAT	9.07597	3.87061	3.2e-08	1.3e-06				TTGCATGAATTAGTAATAGTC	6.83172	3.44659	6.75e-06	0.00049984
	TAGTCAAATAGTCATATCAACA	9.0783	3.87271	3.22e-08	1.31e-06				AACGATCTTGAAATACCACTACTT	-4.06577	4.27907	6.76e-06	0.00050017
	TCGTACACTTAGATATCTGTTTTTT	-10.0799	4.85613	3.24e-08	1.32e-06				TCCGATGTAGTCTAGTGGTTATGATTTG	-4.7251	7.85923	6.8e-06	0.00050163
	TATCTTGATTTTTATTTTTTTTTTATTTAGG	-10.3085	5.07792	3.27e-08	1.32e-06				GGCGGCG	7.30432	3.81468	6.81e-06	0.00050163
	TGCCTGGCGGCCGTAGC	-9.54523	4.34159	3.28e-08	1.32e-06				CTTGATTTTTATTTTTTTTTTATTTAGG	-7.60324	4.074	6.89e-06	0.00050519
	AATAATAATATCGTATCATTGATATTATTTCATGTCAAGG	-8.01404	6.0726	3.28e-08	1.32e-06				CGAGAGTAGGGAACTGCCAGGCAT	-7.26952	3.81922	6.92e-06	0.00050519
	TAGTAAAATAAAGGCAGATGG	9.10585	3.89934	3.28e-08	1.32e-06				GTACACTTAGATATCTGTTTT	-7.22872	3.76289	6.9e-06	0.00050519
	ACATATTGAATGATTGAAGTT	9.07422	3.86902	3.32e-08	1.34e-06				AGGTGTAGCATAGGTGGGAGTTATT	-7.01355	3.60435	6.92e-06	0.00050519
	GAGCAATATCGAGAGGCAGGAAGAGATATA	-6.7459	7.45979	3.36e-08	1.35e-06				GAAAGGCCGGGATGTAGTGTACAGCTA	-6.80949	3.43644	6.89e-06	0.00050519
	TGTTTTTCTTTTTTTTTTTGAATTTAATATCTATCT	-9.61743	4.41074	3.41e-08	1.37e-06				GAAGGCTGCG	-6.80949	3.43644	6.89e-06	0.00050519
	TTGTTTATCTTGATTTTTATTTTTTTTTTATTTAG	-9.58715	4.38175	3.43e-08	1.37e-06				GTGAATTCGTG	-3.25324	4.84601	6.98e-06	0.00050854
	TCTCGAAAGCCGGTCT	-10.6088	5.37054	3.46e-08	1.38e-06				TGCAGGAGGTCAGCGGTTCGATCCCGCTTAGCTCCACC	-9.87007	6.20115	7e-06	0.00050933
	TCGTACACTTAGATATC	-9.55622	4.35216	3.46e-08	1.38e-06				GTGCAATGCCCATAACTCATGATTGTT	-4.35537	4.06367	7.03e-06	0.00051046
	CAATATTCTTGGAATGTGGAAT	9.06489	3.86001	3.44e-08	1.38e-06				GGTTCCATGGTGTAGCGGTTAGCACTCAG	-3.77832	5.51828	7.08e-06	0.00051367
	ATATATTTGATTCATATAGTC	9.06548	3.86054	3.45e-08	1.38e-06				AAAAAGTTGGCTTTTATCTTG	6.91102	3.50448	7.18e-06	0.00051993
	ACCCCCCGTCGC	9.22346	4.0109	3.46e-08	1.38e-06				AGAAACTGTTGAAACGAGTGA	6.81573	3.4361	7.24e-06	0.00052315
	TGCCTGGCGGCCGTAGCGCGG	-9.30437	4.10778	3.49e-08	1.39e-06				TGCCTGGCGGCCGTAGCGCG	-7.23488	3.79	7.31e-06	0.00052742
	GTTTATCTTGATTTTTATTTTTTTTTTATTTAGG	-10.0166	4.79492	3.55e-08	1.41e-06				GACGAAAAACGCTAGATTTAGATACTC	3.26576	4.83993	7.33e-06	0.00052829
	TGGATCCCATTTAAAGATAGTT	9.15999	3.95115	3.55e-08	1.41e-06				GACCATTTTCACATTTTCTTACTGTTGG	2.81025	5.86056	7.36e-06	0.00052838
	TGAGGTGTAGCATAGGTGGGAGTTATT	-6.63506	5.24171	3.58e-08	1.41e-06				TTTTATGTTCTTTGAATTCGGG	6.83977	3.45183	7.36e-06	0.00052838
	ATCCCATTTAAAGATAGTTGGA	9.06724	3.86213	3.62e-08	1.43e-06				AAAGAAAACATGTGGAACGTT	6.8998	3.50482	7.37e-06	0.00052838
	TAATCTTTTAGACCAGTTGGA	9.09385	3.88792	3.62e-08	1.43e-06				TGCAATATTCTTGGAATGTGGA	6.97755	3.57006	7.46e-06	0.00053411
	GCATTGGTGGTTCAGTGGTAGAATTCTCGC	8.4445	7.79701	3.64e-08	1.43e-06				TCGTACACTTAGATATCTGTTTTTTTTTTTTA	-6.93925	3.53425	7.51e-06	0.00053712
	AGAGATCGTTTTTGTAGCAAGT	9.08291	3.87746	3.66e-08	1.44e-06				ATTCCACTTTCTTTGCGGCAACTTCTT	4.89128	3.7736	7.62e-06	0.00054413
	ATAAAAAATTATAGAACTTGT	9.07188	3.86691	3.75e-08	1.47e-06				ATTTTTAGTATTTGGAT	-5.08078	3.97352	7.77e-06	0.00055415
	TGCTTTGAAAACAATAGATAGTA	7.41944	4.43458	3.81e-08	1.49e-06				CAGAAGGTCGCTGGTTCGATTCCAGCATGAGG	-7.14249	3.69283	8.33e-06	0.00059251
	TCTCTCCATTTTTTGTCAAA	9.05135	3.8472	3.82e-08	1.49e-06				TCGACTCCGTCTCTGGGCACC	-9.48554	5.83328	8.39e-06	0.00059553
	GAGGGCTGG	-5.99548	6.2746	3.89e-08	1.52e-06				GATTCGGGTTC	-6.88771	3.49392	8.39e-06	0.00059553
	GTAAAACTCGGCTTTTGTATG	9.11491	3.90811	3.9e-08	1.52e-06				AAGTCTGGCTGAAAGTTGACTTTAGGAATTACATACCAGTA	-3.49598	4.89065	8.43e-06	0.00059741
	CGTACACTTAGATATCTGTTTTTTT	-10.0513	4.82857	3.91e-08	1.52e-06				TAATTATATTATTAATTAATATTTATATTATCAAT	-7.51441	4.03014	8.46e-06	0.00059815
	GCCGACTTAGCTCAGCGGTAGAGTGCTTCCTTG	-9.10846	3.92662	3.93e-08	1.53e-06				TTATATATATTTTGATCCTGAA	6.80743	3.43085	8.5e-06	0.00059844
	CTTTAAGTACATTTAATCCATC	9.05017	3.84613	3.95e-08	1.53e-06				AAAAAGTTGGCTTTTATCTTGA	6.80743	3.43085	8.5e-06	0.00059844
	GGCGCGCG	7.79355	4.79815	3.96e-08	1.53e-06				TTCGGCATTTTTTTGAAAATC	6.80743	3.43085	8.49e-06	0.00059844
	ATCCATCACTCGTTACAACAGC	9.08174	3.87641	4.04e-08	1.56e-06				TCGACTCCGTCTCTGGGCACCA	-7.974	4.43469	8.59e-06	0.00060392
	TTTATATATATTTTGATCCTG	9.04068	3.83697	4.06e-08	1.57e-06				CGGCGGGAGT	-3.53287	4.47549	8.76e-06	0.00061515
	TATACGACCAATTGCTTTTCTT	9.04127	3.8375	4.07e-08	1.57e-06				TTTTGTAACTGATTCATTTGA	6.85447	3.46833	8.83e-06	0.00061867
	ACATGTTTTTAGGCAATTTTATATCTTT	-6.80652	5.78693	4.24e-08	1.63e-06				TTTATTTTGTAGTCTGACTTTA	3.12198	5.22212	8.93e-06	0.00062474
	TTAGAATTTGAGTGTGACACT	9.07012	3.86533	4.3e-08	1.65e-06				TGCCTGGCGGCTGTAGCGCGGTGG	-7.45563	3.97955	9.03e-06	0.00063097
	TCTTGATTTTTATTTTTTTTTATTTA	-9.27949	4.08867	4.32e-08	1.66e-06				GCGGGGA	-4.98516	3.89323	9.1e-06	0.00063468
	TAATTATATTATTAATTAATATTTATATTATCAATT	-6.32088	6.26104	4.42e-08	1.69e-06				TTGATATTTTACTTAGTTGATTAAATGGA	-7.16273	3.72968	9.12e-06	0.00063535
	AAAAGGTGCATGGATTAGAAG	9.02812	3.82503	4.43e-08	1.69e-06				GCGGCCGATTCG	-7.04736	3.63402	9.35e-06	0.00064989
	GCATGGGTGGTTCAGTGGTAGAATTCTC	7.62268	5.97	4.44e-08	1.7e-06				GAAAGAAAGGCCGGGATGTAGTGTACA	-4.32047	4.05845	9.45e-06	0.000656
	TTTAATCATATAACACGCGTT	9.02751	3.82449	4.45e-08	1.7e-06				ATATCTAATATATTCACGTCTACTTGG	-6.84458	3.46626	9.55e-06	0.00065992
	GATATCTTCGGATGCGTGGGTTCGAATCCCACTCTCGTCAC	-7.57731	4.80232	4.54e-08	1.73e-06				ATTTGGATTGAAAATCTTCAAGTTTAAATAACTTGTTG	-6.84458	3.46626	9.55e-06	0.00065992
	TATGACTTCTTCTTCTTCTTGA	9.02631	3.82341	4.56e-08	1.73e-06				GAAGGCTGCGTGTTC	-6.84458	3.46626	9.56e-06	0.00065992
	AAATAAAGGCAGATGGACATTG	9.20101	3.9905	4.59e-08	1.74e-06				TGCGATCTATTGAGCCTTATCCTTGTGTTTGGTGTCACTGTT	-3.17779	5.09076	9.56e-06	0.00065992
	TAAAGATAGTTTAAGCCTTGCGTTAT	-9.62895	4.41616	4.6e-08	1.74e-06				GAGGTGTAGCATAGGTGGGAGTTATTT	-5.16347	4.04634	9.62e-06	0.00066187
	TCACCGGGTGTACGAATTCT	-6.31541	4.94186	4.61e-08	1.74e-06				GATCTCCAAACTCTTTCAATGTTCCGG	3.35593	4.90623	9.62e-06	0.00066187
	TTCACCGGAAACCAGGAGAGGG	-5.36175	7.53366	4.65e-08	1.76e-06				GCGGGAATAGCTCAGTTGGTAGAGCACG	-6.24214	8.93104	9.65e-06	0.00066289
	CGTACACTTAGATATCTGTTTTTTTTTTTA	-9.60687	4.40085	4.68e-08	1.76e-06				GGCGAGATGGCCGAGCGGTCTAAG	-3.9013	6.99116	9.92e-06	0.00068051
	TTGAAAACAATAGATAGTATAG	9.03112	3.82774	4.68e-08	1.76e-06				TTAATTAATGTCTGTCTAACTT	6.7753	3.40297	1.01e-05	0.00069381
	AGATTTTGTCGATTTATTGAAG	9.03589	3.83266	4.7e-08	1.77e-06				TATAACTGGAGAATATTATTC	6.7753	3.40297	1.01e-05	0.00069381
	TATTTAATCATATAACACGCG	9.03589	3.83266	4.71e-08	1.77e-06				GTTCTCTTTAGAAAGAAAGGCCGGGAT	-4.84386	3.75062	1.02e-05	0.00069956
	GAACTGAAGAGTTTG	-6.98129	4.24158	4.75e-08	1.78e-06				TCACCGGGTGTACAAATTCTCA	-6.76022	3.39766	1.03e-05	0.00069999
	TTGTAAATGGAATAGGTATTCTT	9.05782	3.85364	4.76e-08	1.78e-06				TGCTGGCG	-6.76022	3.39766	1.03e-05	0.00069999
	CAGTAATGCGTTAAGCTAACCAGTACTAATTGCTCGTGAGGCTTGACC	-5.84113	8.86545	4.81e-08	1.8e-06				GCGGGAGTCCCGGGTTCGATTCCCGGTCAACG	-4.5851	4.2569	1.03e-05	0.00070047
	TAGTATTTGGATTGAAAATCTTCAAGTTTAAATAACTTGTTG	-6.34214	5.3534	4.83e-08	1.8e-06				CTTTAACGGATTGCTCTACGC	-7.33005	3.87254	1.03e-05	0.00070128
	TTTAATCTAAGTCTTTTTTCACG	9.01666	3.81409	4.88e-08	1.82e-06				TATTGATATTTTACTTAGTTGATTAAATGGAAA	-7.00665	3.60061	1.04e-05	0.00070128
	TATTAATTCTTCTAATCCATG	9.01727	3.81464	4.88e-08	1.82e-06				GTTTCCTGTTGTCGTAAAGAATTCATT	3.78905	4.42516	1.04e-05	0.00070128
	TGCCTGGCGGCTGTAGCGCGGTGG	-9.32287	4.12491	4.9e-08	1.82e-06				GAGCAATATCGAGAGGCAGGAAGAG	-5.1048	3.99612	1.05e-05	0.00070746
	GTGTTTTTCTTTTTTTTTTTGAATTTAATATCTATCTAAG	-9.32061	4.12788	4.92e-08	1.82e-06				GGTAATCGCGGTATAGACATCGAAACC	-10.1071	6.42982	1.05e-05	0.0007087
	GGCGCGAAGCGGG	9.52395	4.29946	4.95e-08	1.83e-06				GAGTGGTTAAGG	-4.40145	4.12717	1.05e-05	0.0007087
	ACATGTTTTTAGGCAATTTTATATCTTTTTTAAAGATAGTTTAAGCCTTGCGTTATG	-7.23499	4.47095	4.95e-08	1.83e-06				TGAGCTATGATGTAAACATAATGAGCCTGATCTATTTGATGTGAATTCCGCTTCTGAGCTCT	-3.08103	4.98038	1.06e-05	0.00070913
	TTAATCTCTCCATTTTTTGTCA	7.28927	4.26602	4.96e-08	1.83e-06				TATTAAAATATGTGACGTTGA	6.76705	3.39765	1.06e-05	0.00070913
	GAAGGTCCCAAGGGTTGGGCTGT	-9.03028	3.85048	5.05e-08	1.86e-06				AATCGTTTGACGTGAGTTGGTTTTTGCT	6.76705	3.39765	1.06e-05	0.00070913
	TCTTGATTTTTATTTTTTTTTTATTTAGAAA	-9.5993	4.39367	5.17e-08	1.9e-06				GGTCCGATTCCCG	-4.9045	5.0028	1.06e-05	0.00070968
	CATTCGTAATATCGAAATGTCGTGTATAGGTTT	-7.1582	7.10456	5.18e-08	1.9e-06				CAGTAATGCGTTAAGCTAACCAGTACTAATTGCTCGTGAGGCTTGAC	-7.29693	3.84446	1.08e-05	0.0007151
	TATGAGCAAGTGCATTGTCCTG	9.10182	3.89572	5.2e-08	1.91e-06				TTTTAAAAAATGAAACGTGATATTAGT	-7.23534	3.76645	1.07e-05	0.0007151
	TATTTGATTCATATAGTCTTTA	9.02389	3.82124	5.29e-08	1.94e-06				TTAGGGTGG	-6.88389	3.4992	1.08e-05	0.0007151
	TATCATCTTTTAAATATAATGG	9.00205	3.80032	5.35e-08	1.96e-06				ATCGGCCCAGGGG	-6.88389	3.4992	1.08e-05	0.0007151
	ATTCTTCGGCATTTTTTTGAA	9.03469	3.83158	5.36e-08	1.96e-06				CCTGATGACCGGTCGTAGT	-6.88389	3.4992	1.08e-05	0.0007151
	TCGATCCCGTCTAGCTCCACCA	-9.31548	4.11784	5.37e-08	1.96e-06				TTCTTCTTCTTCTTGACAAAAA	6.96856	3.5651	1.08e-05	0.0007151
	ATCTTGATTTTTATTTTTTTTTTTATTTAGG	-9.82747	4.61274	5.51e-08	2.01e-06				CGACTCTTAGC	8.02934	4.43222	1.07e-05	0.0007151
	AGGTATTCTTAAATCAATTGGA	9.02329	3.82069	5.51e-08	2.01e-06				CCCCCCGTCG	6.86572	3.46754	1.08e-05	0.00071596
	TTAATAAAAGAAAAGTAATTG	9.18923	3.97929	5.58e-08	2.03e-06				GTAATATCGAAATGTCGTGTATAGGTTTT	-7.64644	4.14625	1.08e-05	0.0007163
	GATTTTATTATCATTAGCGCATGAGAAACGTAAATATATG	-6.40971	4.51843	5.61e-08	2.04e-06				AGCTATGATGTAAACATAATGAGCCTGATCTATTTGATGTGAATTCCGCTTCTGAGCT	3.57049	4.90932	1.09e-05	0.00071988
	TATCGAAATGTCGTGTATAGGTTT	-9.05026	3.86881	5.68e-08	2.06e-06				ATCTCTGATCTTTTG	-6.75387	3.39359	1.09e-05	0.00072052
	TTAGGAATTGTGACAAATCTATG	7.21054	4.23308	5.74e-08	2.08e-06				TTCACCGGGTAGATAAACGCGCG	-6.75387	3.39359	1.09e-05	0.00072052
	CTTGATTTTTATTTTTTTTTTATTTAGA	-9.11501	3.93331	5.77e-08	2.08e-06				TTTCCCTGGTGTTGGCGCAGTATTCGCGCACCCCAACCTCGGTTGGGGTTATTTTT	-6.89449	3.49787	1.12e-05	0.00073571
	GTACACTTAGATATCTGA	-8.98777	3.81243	5.77e-08	2.08e-06				TTAGTTGGATAACTGAGGTAATTCTTGAGCTAATACACGCTT	-3.96365	7.3786	1.13e-05	0.00074418
	TTCCCCGTCTAATGATTTACATT	7.17248	4.15435	5.87e-08	2.11e-06				GGTGATTGTAGCTCAGTTGGTTAGAGCGTCGGAT	-6.30977	5.02511	1.15e-05	0.00075088
	ATTTGGATTGAAAATCTTC	-6.34331	5.339	5.88e-08	2.12e-06				TTAGGGTGGTTTTAGCGGTG	-8.91688	5.29728	1.15e-05	0.00075368
	CGTGAAAAAAGACCTGGATTGA	9.02151	3.81845	5.9e-08	2.12e-06				GCATTGGTGGTTCAGTGGTAGAATTCTCGCCT	7.22785	3.7498	1.15e-05	0.00075368
	TTAAATATTTTGCTGCATCTG	9.00021	3.79867	5.93e-08	2.13e-06				AACGATCTTGAAATACCACTACTTAT	-5.75968	4.53207	1.16e-05	0.00075781
	GCTCCCGGG	9.34339	4.12563	5.95e-08	2.13e-06				GACTGATTTTCGTCGATTGAATTAGC	4.86928	3.77936	1.16e-05	0.00075781
	TGATGACCGGTCGTAG	-8.9855	3.8104	5.99e-08	2.14e-06				TAATAATAATATCGTATCATTGATATTATTTCATGTCAAG	-8.1656	4.6074	1.18e-05	0.00075981
	ATTTAAATATACAGCCACAGAAGGTGCCAGCCCTGTTGTTTAATAATATTT	-9.01341	3.83705	6.01e-08	2.14e-06				GTTGTCGTAAAGAATTCATTTTTCATC	3.66882	4.29269	1.17e-05	0.00075981
	TTTTAATGTAGTTTTGAAGATAAAAATTAGATCGTAA	-7.96669	5.19086	6.01e-08	2.14e-06				TGCATGGATTAGAAGAATTAAT	6.75862	3.39232	1.18e-05	0.00075981
	TATAACTGGAGAATATTATTC	6.72258	4.5919	6.19e-08	2.2e-06				GAATTAATATTTCGGGCCGTTTCTGTT	6.75862	3.39232	1.18e-05	0.00075981
	TGGACAACAGGATGGTCGTTCTA	9.15609	3.94764	6.23e-08	2.22e-06				AGAAGGATTGTGTAATAGAAC	6.79195	3.41361	1.17e-05	0.00075981
	ACATAGGGATGCCTCGTGGT	-9.78305	4.5637	6.26e-08	2.22e-06				TGGGTCACAAAAATTGCTGAA	6.79195	3.41361	1.18e-05	0.00075981
	TTTGTGATCCATCACTCGTTACA	9.00997	3.80808	6.45e-08	2.29e-06				ACATTAGTCAGAAATTTTCGTAAATCTC	6.7586	3.39232	1.19e-05	0.00076593
	CAATTGAATGCACAATGTCCG	9.05544	3.85151	6.46e-08	2.29e-06				GGCGAAATGGCCGAGTGGTCTAAGG	-5.04106	5.22958	1.19e-05	0.0007666
	GCCGGCGCGG	7.81824	5.66851	6.48e-08	2.29e-06				TATTGAGCCTTATCCTTGTGTTTGGTGTCACTGTT	-3.38054	4.58423	1.19e-05	0.0007666
	ATAATAATATCGTATCATTGATATTATTTCATGTCAAGG	-7.34973	6.62641	6.49e-08	2.29e-06				TAAAAGAAGGATTGTGTAATAG	6.92602	3.53031	1.2e-05	0.00076802
	TACTTATTTGGAACTTGTTGA	8.97613	3.77574	6.53e-08	2.3e-06				GTCGCGATGGCCGAGCGGTCTAAGG	-5.89098	6.03237	1.22e-05	0.00078254
	AACGATCTTGAAATACCACTACTTATATTGATATT	-6.5028	4.59874	6.65e-08	2.34e-06				TAGTTGGATAACTGAGGTAATTCTTGAGCTAATACACGCT	-4.31554	4.05536	1.23e-05	0.00078479
	TAATGGCAGTATTGTTAGGGA	9.03228	3.82942	6.73e-08	2.37e-06				GTCTACGGCCATACCA	4.80208	3.70284	1.23e-05	0.00078914
	TATCAATAGACGGGAAAAAA	8.98667	3.78587	6.79e-08	2.38e-06				CCCCTGGAGG	-6.79685	3.42842	1.24e-05	0.00078936
	TATAGAATTTCAAACATAAACC	8.96425	3.76442	6.83e-08	2.39e-06				ATCGGCT	-4.85802	3.77992	1.24e-05	0.0007916
	TTAATTAATGTCTGTCTAACTTC	8.96425	3.76442	6.83e-08	2.39e-06				AGAAGGTCGGC	-6.96455	3.56638	1.25e-05	0.0007919
	TTCAAAAGACCGTAGATGACT	9.00935	3.80754	6.81e-08	2.39e-06				ATTCCCGTCTTCGCTACCA	-6.96455	3.56638	1.25e-05	0.0007919
	AACGATCTTGAAATACCACTACTTATATTGATATTTTACTTAGTTGATTAAATGGAAAT	-5.81763	5.14396	6.87e-08	2.4e-06				GGCGTAATGAAAATAATTTTAATCTCTGATCTTTT	-6.96455	3.56638	1.25e-05	0.0007919
	AACGATCTTGAAATACCACTACTTATA	-6.50971	6.75342	6.96e-08	2.43e-06				TGAGGTGTAGCATAGGTGGGAGTTATT	-6.96455	3.56638	1.25e-05	0.0007919
	TTCCCCGTCTAATGATTTACA	7.24971	4.22725	7.03e-08	2.45e-06				TATCGTACACTTAGATATCTGTT	-6.84123	3.4565	1.26e-05	0.00079906
	GCAATATAAGAAGTGGTAGTCA	8.96299	3.7633	7.03e-08	2.45e-06				ATTCAGGGCAACAAAGGGAGGAAAG	-6.70916	3.35776	1.27e-05	0.00080382
	GTGTTTTTCTTTTTTTTTTGAATTTAATATCTATCT	-9.55144	4.34814	7.13e-08	2.48e-06				ATAGAAAAAG	-6.70916	3.35776	1.27e-05	0.00080382
	TTAAAGAAGATTATCGGGGTTTTT	-10.5078	5.26638	7.15e-08	2.48e-06				TTTGTGATTTATTAATTGTCA	6.7167	3.35808	1.28e-05	0.00080599
	GCACGGCTCTCTCC	-10.3627	5.12489	7.2e-08	2.49e-06				TAATCTCTCCATTTTTTGTCAA	6.7167	3.35808	1.28e-05	0.00080599
	CAAATTCTAATTCTTCGGCATT	8.95227	3.75301	7.24e-08	2.5e-06				ATCTTGATTTTTATTTTTTTTTTATTTAGA	-7.14937	3.6965	1.28e-05	0.00080728
	TGATATATCAAGAAACTGTTG	7.12314	4.1072	7.36e-08	2.54e-06				GGGGACTTAACTCAGTGGTAGAGT	-4.68491	7.03758	1.29e-05	0.00080946
	ATCGAAATGTCGTGTATAGGTTTT	-6.69988	5.32017	7.57e-08	2.61e-06				ATTCGGGTATCATGT	-4.48308	4.20996	1.31e-05	0.00082292
	AAAGAATAAGGCTTAGTTTTTGAGACTGTAAA	-8.06671	5.28837	7.68e-08	2.64e-06				GTATAGTACTTGAACCCCAATTTTTCC	3.64036	4.28206	1.31e-05	0.00082292
	TTTAAATTTAATAGAACATGG	6.56903	4.40587	7.74e-08	2.66e-06				ACAGAAGGTCGCTGGTTCGATTCCAGCATGAGG	-7.73782	4.18707	1.32e-05	0.00082691
	ATTTTTGTTTTAAACTTTTTA	-9.61732	4.41123	7.78e-08	2.67e-06				GCGAAAATAGCTCAGCTGGTAGAGCACAACCTTGCC	-7.10427	3.66025	1.32e-05	0.00082691
	TATAGAACTTGTTACAAAAAC	8.96047	3.76104	7.97e-08	2.73e-06				ACAGTTCGGTCT	-8.17376	4.57295	1.34e-05	0.00082998
	TTTGATAAAAAAGTTAAGCACG	8.98419	3.78364	8.04e-08	2.75e-06				TGGTGACCGGTCGTAG	-6.71558	3.36189	1.34e-05	0.00082998
	TTATAGTATTTGTATGTCAATA	7.09379	4.07916	8.07e-08	2.76e-06				CCACTCCCCGGCG	6.70828	3.35267	1.34e-05	0.00082998
	TTACAAAAATTAATCTCTCCAT	8.93699	3.73865	8.07e-08	2.76e-06				TTTTTGTGATCCATCACTCG	6.70828	3.35267	1.34e-05	0.00082998
	TTTATGTTCTTTGAATTCGGG	8.94846	3.74961	8.09e-08	2.76e-06				AAATAAAGGCAGATGGACATTG	6.70828	3.35267	1.34e-05	0.00082998
	TCGAGTCCCGTCCGCTGCGCCA	-9.01415	3.83469	8.21e-08	2.8e-06				AAAGAAGGATTGTGTAATAGAA	6.70828	3.35267	1.34e-05	0.00082998
	ACGAATCTTTTAATCCAACTG	7.06931	4.09765	8.29e-08	2.82e-06				CGGAAGAC	6.98191	3.55568	1.34e-05	0.00083167
	TAAAGACCAACTTTTTCTAAAG	7.07863	4.10663	8.3e-08	2.82e-06				ACGCGGCCCGGGTCCGATTCCCGGCATGGGAACCA	-5.74629	5.3718	1.35e-05	0.00083459
	TGCCTGGCGGCTGTAGCGCGGTGGTCCCACCT	-9.43285	4.2287	8.34e-08	2.83e-06				CGACTCTTAGCGGT	5.70533	4.43756	1.36e-05	0.00083796
	ATTGAAAAGCTTCAAAAGACCGT	8.94274	3.74378	8.34e-08	2.83e-06				ACGCGGCCCGGGTCCGATTCCCGGCATGG	-3.75506	5.26515	1.36e-05	0.00083824
	TCCGATAAAGGATGCAGTAATTAACAGGGATCGTTACCTT	-7.56831	4.79379	8.37e-08	2.83e-06				ACGCGGCCCGGGTCCGATTCCCGGCATG	-6.92137	3.5313	1.37e-05	0.00084412
	ATTATAGTATTTGTATGTCAAT	8.94783	3.74904	8.39e-08	2.84e-06				GCGGATGTGG	-6.92137	3.5313	1.37e-05	0.00084412
	ATCACTCGTTACAACAGCTTCT	8.92349	3.72588	8.5e-08	2.86e-06				CGCGGCCCGG	-4.13895	4.36523	1.39e-05	0.00085253
	CCACTCCCCGGCGCC	8.94402	3.74492	8.49e-08	2.86e-06				ATCGAAATGTCGTGTATAGGTT	-5.15702	4.04325	1.43e-05	0.00087754
	TTGGAACTTGTTGATATGACCA	8.98356	3.78309	8.54e-08	2.87e-06				CGCTTTCATCCGTGACTTTAGA	-3.35369	5.28276	1.44e-05	0.00088176
	AACGATCTTGAAATACCACTACTTATATTGATATTTTACTTAGTTGATTAAATGGAAATT	-5.48891	5.77984	8.63e-08	2.9e-06				TAATTGCAGTATCTGAAACATC	3.92968	4.15569	1.46e-05	0.0008896
	TTTTTGTGATCCATCACTCG	7.08733	4.1151	8.65e-08	2.9e-06				GGGGAGATTCCAGAGTGGCTAAATGGGACTGACTG	-7.15588	3.72614	1.46e-05	0.00089127
	CTTCTTCTTCTTCTTGACAA	8.95921	3.75992	8.72e-08	2.92e-06				GTCCATTTGCTAATATCGTCAAACAA	2.90146	5.43609	1.46e-05	0.00089127
	TCGTACACTTAGATATCTGTTTTTTTTT	-9.57936	4.37499	8.78e-08	2.94e-06				TAAGTACATTTAATCCATCAGG	6.73359	3.36889	1.48e-05	0.00089834
	AAAGAATAAGGCTTAGTTTTTGAGACTGTAAAA	-9.62775	4.42129	8.87e-08	2.97e-06				AGAGTTCTACAGTCCGACGATC	-2.89566	5.56432	1.48e-05	0.00090276
	AGGGGTAGTGGATGGACAATGGGTT	-9.02508	3.84881	8.9e-08	2.97e-06				CTTTCCTGCGATCTATTGAGCCTTATCCTTGTGTTTGGTGTCACTGT	2.75424	5.80497	1.49e-05	0.0009028
	TAGTTGGATAACTGAGGTAATTCTTGAGCTAATACACGCTTTTT	-5.40244	5.54916	8.92e-08	2.98e-06				ACATTCGTAATATCGAAATGTCGTGTATAGGTTT	-7.92699	4.3943	1.5e-05	0.00090856
	ATCAGATTTCTTATTTTAATT	8.9222	3.72473	8.98e-08	2.99e-06				TGCCTGGCGGCTGTAGC	-7.4496	3.97637	1.5e-05	0.00090856
	TGTCCGTCCGCTTTTATTTTA	8.9222	3.72473	9e-08	2.99e-06				GTTTCCGTAGTGTAGTGGTTATCACGTTCG	5.99032	4.68776	1.5e-05	0.00090856
	TAAATTATACTTTGAAAATGAT	8.91507	3.71763	9.03e-08	3e-06				ATAACTGTTACTTTGAATAAATCAGAGGGTTCAAACCAGGCATT	-3.51092	5.45339	1.51e-05	0.0009124
	GCATGGGTGGTTCAGTGGTAGAATTCTCG	7.27929	5.59193	9.16e-08	3.04e-06				GATCACGATCCTACCCAAAAACGGGTC	6.66435	3.31734	1.51e-05	0.0009124
	GCGGGCATCGTA	-7.01428	4.26131	9.2e-08	3.04e-06				GTGGTTAGGATTCG	-6.87682	3.4953	1.52e-05	0.00091426
	TTTAGGAATTGTGACAAATCT	7.0302	4.0602	9.2e-08	3.04e-06				CAAGGCCCGGGTCCGATTCCCGGCATCGGAACCA	-5.92746	4.72776	1.53e-05	0.00091779
	TCACCGGGTGTACGAATTCTCA	-6.50436	9.82297	9.23e-08	3.05e-06				AAGAAAAGATAGTTATAAAAATACAAAG	-7.00991	3.585	1.55e-05	0.00092358
	TAACTCCAAAGCACCATGTTCT	7.10506	4.13235	9.29e-08	3.07e-06				GTTCGGTCAAC	-7.00991	3.585	1.55e-05	0.00092358
	ACTTTAGAGTCGTGTTGCT	-5.48786	5.64023	9.4e-08	3.1e-06				GTTAAATTAAGAACACTTGTATCAGG	-6.65607	3.31666	1.55e-05	0.00092358
	AATAATAATATCGTATCATTGATATTATTTCATGTCAAG	-8.07385	6.13129	9.41e-08	3.1e-06				TGTGTAAGTACAATG	-6.65607	3.31666	1.55e-05	0.00092358
	GTACACTTAGATATCT	-9.79992	4.58656	9.55e-08	3.14e-06				AGCGGCCGATTCG	-6.65607	3.31666	1.55e-05	0.00092358
	TGAAAGACGTTCTATATCT	5.90492	5.80994	9.69e-08	3.18e-06				GTATTTGGATT	-6.65607	3.31666	1.54e-05	0.00092358
	CTTTGTGATTTATTAATTGTCA	8.88752	3.69159	9.72e-08	3.19e-06				AATCTTATTTTCGTCCTTTTTCTCCAA	3.59414	4.24613	1.56e-05	0.00093023
	TAATGAATATGTAACTGATGAG	8.95794	3.75879	9.73e-08	3.19e-06				GTTAACTTTGATTTTGGAAACTGTTTT	6.69952	3.34727	1.57e-05	0.00093184
	CGTACACTTAGATATCTGTTTTTTTTT	-9.72962	4.51902	1e-07	3.27e-06				TTATAGAACTTGTTACAAAAA	6.69952	3.34727	1.57e-05	0.00093184
	TCGACCCCCGTCTTCCGCTCCA	-9.97261	4.74612	1.01e-07	3.29e-06				ATAGAACTTGTTACAAAAACG	6.69952	3.34727	1.57e-05	0.00093184
	TCAATTAAAATAAGAAATCTTA	8.88884	3.69277	1.01e-07	3.3e-06				TTGGAATGTGGAATATTTTTTC	6.69952	3.34727	1.57e-05	0.00093184
	GACTCGGTAGCTCAGCTGGTAGAGCAATACACTTT	-9.54668	4.34384	1.02e-07	3.31e-06				TCCGATAAAGGATGCAGTAATTAACAGGGATCGTTACCTT	-6.72221	3.36603	1.58e-05	0.00093642
	GAGCAATATAAGAAGTGGTAG	8.94528	3.74677	1.02e-07	3.31e-06				ATTCGTAATATCGAAATGTCGTGTATAGGTTTT	-7.81463	4.29508	1.59e-05	0.00094119
	AAAACTCGGCTTTTGTATGACA	7.00803	4.03922	1.04e-07	3.37e-06				CGGGGCGTAGCGTAGTCCGGTCATCGCGCCTGGTTTG	-6.9994	3.59687	1.62e-05	0.00095689
	TGGTGACCGGTCGTAGT	-8.92506	3.75195	1.04e-07	3.38e-06				GTCTTGGAGAAACTTGAGAGCTGCCTT	4.74617	3.67468	1.63e-05	0.00095868
	TAAAATTGGAGTCATTTAATAA	8.85876	3.66448	1.05e-07	3.39e-06				ATTTTCAAAAAAATTCCGAAG	6.67284	3.32283	1.65e-05	0.00096978
	ACATTAACGGTAAAGACATCACAAAG	-11.862	6.6006	1.06e-07	3.44e-06				GAATCCTGTGACCCGAGTGCAAATCTCGGTGGTGCCT	-6.78633	3.41395	1.65e-05	0.00097113
	AAACTGTTGAAACGAGTGATGG	8.99342	3.7926	1.07e-07	3.45e-06				GTTAAGAAAAGTGTTAATAAGAGAGTGATATTCAATATAATA	6.75162	3.3797	1.65e-05	0.00097116
	GTACACTTAGATATCTGT	-7.4782	5.54057	1.07e-07	3.45e-06				TACTTATTTGGAACTTGTTGAT	6.75162	3.3797	1.65e-05	0.00097116
	ATTCCCGTCTTCGCTACCA	-6.79206	4.05402	1.07e-07	3.46e-06				CCACGCGGCCCGGGTCCGATTCCCGGCATGG	-4.8364	5.65971	1.67e-05	0.00098002
	CCGATAAAGGATGCAGTAATTAACAGGGATCGTTACCA	-9.23918	4.0514	1.08e-07	3.46e-06				GATCCAAGAAAAGCCG	-10.4146	6.72805	1.68e-05	0.00098172
	TTGGCTTTTATCTTGAAGAAAG	8.86078	3.66627	1.08e-07	3.49e-06				AGTTGGATAACTGAGGTAATTCTTGAGCTAATACACGCTT	-7.21546	6.72032	1.68e-05	0.0009843
	TAAGAAGTGGTAGTCAAATAG	9.02865	3.82618	1.09e-07	3.49e-06				GGGGAGATTCCAGAGTGGCTAAATGGGACTGACTGT	-6.74734	3.38951	1.69e-05	0.0009843
	GGGGCTCCCCCCGCGGCG	7.17027	4.19466	1.09e-07	3.5e-06				ATCAAATGTTCGTTCCCCTGTTGGAA	-6.74734	3.38951	1.69e-05	0.0009843
	CATTACCATCTTATTTTTTTATTATAT	-6.4367	4.53531	1.11e-07	3.55e-06				ACTGATATCTTCGGATGCGTGGGTTCGAATCCCACTCTCGTCACC	-4.00866	4.29975	1.7e-05	0.00099051
	CGTGGCGACGTAGGTTCGATTCCTGCAATAGGCA	-7.29495	4.53174	1.12e-07	3.58e-06				TCCCATGGTCTAGTGGTTAGGATTCG	-7.38799	3.92381	1.71e-05	0.00099093
	GATTTTATTATCATTAGCGCATGAGAAACGTAAATATAT	-6.02932	5.97728	1.12e-07	3.59e-06				CCACAAGGCCCGGGTTCGATTCCCGGCATCGGAAC	-7.38798	3.92381	1.71e-05	0.00099093
	TGGAATATTTTTTCCCCGTCTA	8.85741	3.66328	1.12e-07	3.59e-06				GCCGACTTAGCTCAGCGGTAGAGTGCTTCCTTG	-6.96042	3.54591	1.71e-05	0.00099093
	AGGTGTAGCATAGGTGGGAGTTAT	-6.31525	5.33492	1.14e-07	3.62e-06				AAAGAATAAGGCTTAGTTTTTGAGACTGTAA	-6.96042	3.54591	1.71e-05	0.00099093
	CAGGTGCACCGCTGAGTAGCTATGTTTGG	-7.90679	5.13314	1.17e-07	3.71e-06				TGGATTATAAAG	-4.86579	3.77036	1.71e-05	0.00099093
	AAGAAAAGATAGTTATAAAAATACAAAG	-9.85933	4.64384	1.17e-07	3.72e-06				AAAGAATAAGGCTTAGTTTTTGAGACTGA	-6.84839	3.4605	1.72e-05	0.00099139
	TTTGCTTACTTATTTGGAACT	8.86753	3.67305	1.18e-07	3.75e-06				TCTTGATTTTTATTTTTTTTTTATTTAGGAA	-6.84838	3.4605	1.72e-05	0.00099139
	AAATAAAAGAAGGATTGTGTAAT	8.86753	3.67305	1.18e-07	3.75e-06				TCTTGATTTTTATTTTTTTTTATTTAGA	-7.54815	4.02377	1.76e-05	0.00100663
	CGACCAATTGCTTTTCTTTTAT	8.84518	3.65164	1.19e-07	3.77e-06				CCGGAGAGAG	-6.66267	3.32087	1.76e-05	0.00100663
	ATGCACAATGTCCGTCCGCTTTT	8.84518	3.65164	1.19e-07	3.77e-06				TGAAAATAATTTTAATCTCTGATCTTTT	-6.66266	3.32087	1.75e-05	0.00100663
	TTTGACGTTATCCCCTTTAAGC	8.89348	3.69765	1.19e-07	3.77e-06				ATCGAAATGTCGTGTATAGG	-6.66266	3.32087	1.75e-05	0.00100663
	TTTAACTCCAAAGCACCATGT	8.95604	3.75709	1.19e-07	3.77e-06				CGATCTATTGAGCCTTATCCTTGTGTTTGGTGTCACTGTT	-4.12477	3.91716	1.75e-05	0.00100663
	TCTTGATTTTTATTTTTTTTTTTATTTAGA	-7.41927	4.65076	1.2e-07	3.8e-06				TACTGGATATTGGTACCTTGT	6.7424	3.3743	1.75e-05	0.00100663
	TATTCCAACTATCTTTAAATGGG	8.84247	3.64922	1.22e-07	3.82e-06				TTATTAATTGTCATACAAAAGC	6.7424	3.3743	1.76e-05	0.00100663
	TCGAAATGTCGTGTATAGGTT	-5.33325	5.48751	1.22e-07	3.84e-06				GTTTTGAATGCTAATGTGGTCGAGGAA	3.80625	4.07255	1.77e-05	0.00100847
	ATAAGGATTGACAGATTGATAGCTCTTTCATGATTTAG	-8.96736	3.79477	1.24e-07	3.9e-06				TTTAGTTGGATAACTGAGGTAATTCTTGAGCTAATACACGCTTTTTATACCACATTA	-4.20613	3.98703	1.77e-05	0.00101208
	GGCTTAGGATGAGGAAGGTCTGC	-5.76451	5.33633	1.25e-07	3.91e-06				ATAATAATATCGTATCATTGATATTATTTCATGTCAA	-7.29034	3.84108	1.79e-05	0.0010178
	TTCAAAAGACCGTAGATGACTA	8.90595	3.70951	1.25e-07	3.91e-06				GGCCGATTCG	-5.28838	4.15866	1.84e-05	0.0010496
	TGCTTACTTATTTGGAACTTG	8.84178	3.64862	1.25e-07	3.91e-06				TTAGTTGGATAACTGAGGTAATTCTTGAGCTAATACACGCT	-3.43359	4.41233	1.85e-05	0.00105378
	GAATAATGGCAGTATTGTTAGG	7.13958	4.16622	1.25e-07	3.91e-06				TTTTTGTTTTAAACTTTTT	-7.19991	3.73549	1.86e-05	0.00105394
	TATTATTAAATAATTGT	-8.85056	3.68283	1.26e-07	3.93e-06				GATTCCCGGTATGG	-4.73891	3.68925	1.86e-05	0.00105394
	TTGAAATATCATTCTTGTTCCA	8.83079	3.63807	1.26e-07	3.93e-06				GCGGGAATA	-4.73891	3.68925	1.86e-05	0.00105394
	CTTGATTTTTATTTTTTTTTTATTTAGGA	-10.3036	5.07363	1.27e-07	3.96e-06				TGAGATGTAG	-4.73891	3.68925	1.86e-05	0.00105394
	AAATTAATTAATGTCTGTCTA	8.8411	3.64801	1.28e-07	3.99e-06				TGACTGGAGCT	-4.68412	3.6227	1.87e-05	0.00105394
	TATTGCGGACATTATTTTCATC	8.82874	3.63624	1.29e-07	3.99e-06				GCCCGGATAGCTCAGTCGGTAGAGCA	6.68158	3.32832	1.89e-05	0.00106523
	AAGAAGGATTGTGTAATAGA	8.82874	3.63624	1.29e-07	4e-06				TTCAACTGTATCAATTAAAAT	6.68158	3.32832	1.89e-05	0.00106523
	TATCTGTTGCATGAATTAGTA	8.82874	3.63624	1.29e-07	4e-06				TTTTCGGTTGACTCAAAATATCCTCGCTGATTTTGTT	-2.93146	5.18575	1.91e-05	0.00107704
	GATTGTCTGATAGAAAGTG	-9.57903	4.36767	1.29e-07	4e-06				GCGGGCATCGTA	-6.9572	3.56259	1.92e-05	0.00107766
	ATTCGGGTATCATGTATTCAATGGTTATTTAATTAATAT	-9.49968	4.29194	1.32e-07	4.08e-06				GAACTCACTAAGATTGACGATTTTGAT	4.69992	3.62379	1.92e-05	0.00108053
	CATTTTTTCGGTTGACTCAAAATATCCTCGCTGATTTTGT	-5.28933	6.81252	1.32e-07	4.08e-06				GCCCGGATAGCTCAGTCGGTAGAGCAGG	-5.5607	5.1122	1.93e-05	0.00108401
	TCGTACACTTAGATATCTGTTTTTTTTTTTTAA	-8.88722	3.71937	1.33e-07	4.08e-06				GTACACTTAGATATCTGT	-5.28121	4.09201	1.94e-05	0.00108558
	TAAAAATTAATTAATGTCTGT	8.90529	3.70893	1.33e-07	4.08e-06				GGCCCGTTCGTCTATCGGTTAGGACCTCAGATT	-8.19795	4.63769	1.96e-05	0.0010913
	TGTGTAATAGAACAAGAATGAT	9.00382	3.8026	1.33e-07	4.08e-06				AAAAAATTGGATTAATAGGAT	3.01885	5.13583	1.95e-05	0.0010913
	TCAGCAATTTTTGTGATCCAT	8.81626	3.62437	1.33e-07	4.09e-06				ACATTTTCTTACTGTTGGAAGTAGATT	3.02141	5.06671	1.96e-05	0.0010913
	TTTAAGCATGGGTATATTGATATGATAATTAGTTATTTATTAAAGAGTGATAAAAATA	-8.80993	3.64641	1.34e-07	4.1e-06				TTATAGAACTTGTTACAAAAAC	6.78941	3.42036	1.96e-05	0.0010913
	GCCGCCGGTGAAATACCACTACTCTCATCGTTTTTTCACTGACCCGGTGAGGCGGGGG	9.2848	4.06922	1.35e-07	4.13e-06				GTTCTAGGACTTTAAGAGATGGTTTAT	3.11459	4.88294	1.97e-05	0.00109936
	TTTTATGATAACGTTTTTTATT	8.82736	3.63503	1.35e-07	4.14e-06				TGCCTGGCGGC	-6.59426	3.27004	1.99e-05	0.00110371
	TTCTAATTCTTCGGCATTTTTT	8.81833	3.62621	1.36e-07	4.14e-06				TTGAAAGACGTTCTATATCTCT	2.83138	7.02525	1.99e-05	0.00110371
	CATTTAAAGTGGTACGCGAGCTGGGTTTAGAACGT	-8.16709	7.69745	1.36e-07	4.16e-06				CGTACACTTAGATATCTGA	-6.72917	3.37017	1.99e-05	0.00110399
	CACATTCCAAGGATATTACAT	8.86551	3.67126	1.38e-07	4.19e-06				AGGCCCCGGT	-5.00461	3.91395	1.99e-05	0.00110399
	CGGGGCGTAGCGCAGCCTGGTAGCGCACTTGCATG	-9.08075	3.90199	1.4e-07	4.25e-06				TAAATATTTTGCTGCATCTGTG	6.60125	3.26977	2.02e-05	0.00111367
	TACGACCAATTGCTTTTCTTTT	8.83559	3.64232	1.4e-07	4.25e-06				ATTTTTCACCAGGACAATGCA	6.60125	3.26977	2.01e-05	0.00111367
	AATCAAATTCTAATTCTTCGGC	8.83559	3.64232	1.4e-07	4.25e-06				ACTTTAGAGTCGTGTTGCTTG	-3.79303	4.09565	2.03e-05	0.00112028
	TTCCATTTACGAGATATCAAT	8.78674	3.59659	1.41e-07	4.26e-06				CGAGTGGTCTAAGG	-6.5877	3.26576	2.04e-05	0.00112081
	TAATTAAAAATTTTTGATTTGTAATCAAAGGATTGTAATAGCTCCA	4.82659	9.33229	1.41e-07	4.27e-06				CACGCGGCCCGGGTCCGATTCCCGGCATGG	-6.5877	3.26576	2.04e-05	0.00112081
	GAAAGAATAAGGCTTAGTTTTTGAGACTGTAAA	-9.59153	4.38696	1.42e-07	4.29e-06				CAAGGCCCGGGTTCGATTCCCGGCATCGGAAC	-6.5877	3.26576	2.04e-05	0.00112081
	TAGAACTTGTTACAAAAACGA	8.80227	3.61117	1.42e-07	4.3e-06				AACGATCTTGAAATACCACTACTTATATTGATATTTTACTTAGTT	-4.80344	3.74463	2.03e-05	0.00112081
	CGTACACTTAGATATCTGTTTTTTTTTTTTATATTA	-9.47073	4.27164	1.43e-07	4.3e-06				TTGCTGCATCTGTGTATGTTGGA	6.60983	3.27535	2.07e-05	0.00113643
	TGAATGCACAATGTCCGTCCGCT	8.78533	3.59535	1.43e-07	4.32e-06				GGGGATATAGCTCAGGGGTAGAG	-6.91394	3.52745	2.08e-05	0.0011374
	CGGCTTTTGTATGACAATTAAT	8.78886	3.59846	1.44e-07	4.32e-06				AAAGATAGTTTAAGCCTTGCGTTATGATTTATTAAATATTTTAAAATAAATATTTA	-6.91394	3.52745	2.08e-05	0.0011374
	TTTTCTAAAGTTTGTCTTTGTG	8.80018	3.60931	1.44e-07	4.32e-06				GATGACCGGTCGTAGT	-6.7405	3.38543	2.08e-05	0.0011374
	TTCTAATCTTTTAGACCAGTTGGA	8.78886	3.59846	1.44e-07	4.32e-06				GGCTCAATGGTCTAGTGGTATGATTCTC	-3.39308	5.2638	2.09e-05	0.0011384
	TTTTTCTTTTTTTTTTTTGAATTTAATATCTATCT	-9.19566	4.01049	1.44e-07	4.32e-06				TAAGAAGTGGTAGTCAAATAGT	6.60984	3.27535	2.09e-05	0.0011384
	TGGAACTTGTTGATATGACC	8.77247	3.58313	1.44e-07	4.32e-06				GAAATTTGAACTCTGGTGCTTTTTTTA	3.33921	4.5491	2.12e-05	0.0011529
	AATTGAATGCACAATGTCCGT	8.82598	3.63381	1.45e-07	4.33e-06				ACCTGGCCGGGAGTCTCTGGTGAT	-5.54361	4.34344	2.15e-05	0.00116763
	TTTTAATGTAGTTTTGAAGATAAAAATTAGATCGTAAA	-10.0106	4.78981	1.46e-07	4.38e-06				TTCATTACCATCTTATTTTTTTATTATATT	-4.80065	3.70988	2.15e-05	0.00116763
	TTTTGAAATATTTGTAGAATATT	6.92279	3.9581	1.47e-07	4.38e-06				CGGATCCGTAAGTCAGTGGT	-4.80065	3.70988	2.15e-05	0.00116763
	TATCAAGAAACTGTTGAAACGA	8.75805	3.56954	1.48e-07	4.41e-06				AACGATCTTGAAACACCACTACTTATATTGATATTTTACTTAGTTGATTAAATGGAAA	-5.00135	3.88224	2.16e-05	0.00116964
	TATCGTACACTTAGATATCTGTTTTTTT	-9.31689	4.12536	1.48e-07	4.42e-06				ACATGTTTTTAGGCAATTTTATATCTTTTTTAAAGATAGTTTAAGCCTTGCGTTATG	-5.00135	3.88224	2.16e-05	0.00116964
	TTTATCAAAAATTTCAAGTTTG	8.79027	3.59971	1.49e-07	4.42e-06				GTATCCAGCGCACGTACGTAAGACTCT	-6.78282	3.42038	2.18e-05	0.0011782
	TTTTAATGTAGTTTTGAAGATAAAAATTAGATCGTA	-8.02402	5.23428	1.49e-07	4.43e-06				TATTATTAAATAATTGT	-6.78282	3.42038	2.18e-05	0.0011782
	ATATTTTTTCCCCGTCTAATGA	8.94207	3.74392	1.49e-07	4.43e-06				CTATTGAGCCTTATCCTTGTGTTTGGTGTCACTGTT	-3.25869	4.84876	2.2e-05	0.001185
	TGTCTGTCTAACTTCAATGTAT	8.8121	3.62069	1.5e-07	4.45e-06				GCTTACTAGCTTCCAGAATCGATCTTT	-4.69872	3.65693	2.21e-05	0.00118905
	CTGAAATGTATATCAATAGACG	8.7602	3.57144	1.51e-07	4.47e-06				GATATCTTCGGATGCGTGGGTTCGAATCCCACTCTCGTCACCA	-3.67264	6.28498	2.21e-05	0.00118905
	CTATAACTGGAGAATATTATT	8.90397	3.70776	1.52e-07	4.47e-06				GCATTGGTGGTTCAGTGGTAGAATTCTCG	7.05158	3.60549	2.21e-05	0.00118905
	ATGGATTAGAAGAATTAATAAA	8.90397	3.70776	1.51e-07	4.47e-06				CTGATATCTTCGGATGCGTGGGTTCGAATCCCACTCTCGTCAC	-7.65152	4.11075	2.26e-05	0.00121197
	ATATTGGTACCTTGTAAATGG	8.96671	3.76734	1.52e-07	4.47e-06				GAACTGAAGAGTTTG	-6.68947	3.34534	2.27e-05	0.00121835
	ACTTTAGAGTCGTGTT	-8.76416	3.60335	1.52e-07	4.48e-06				AGAAGGTCGGCG	-7.53135	4.04863	2.29e-05	0.00122566
	ATGTTAAATCCTTCCAATCGCTGTTGTTTGA	-6.71365	3.9805	1.53e-07	4.5e-06				GTTATCCACTTCTGATTCCGGTCTCTC	6.70047	3.3393	2.29e-05	0.00122566
	ATTGATATTTTACTTAGTTGATTAAATGGAAA	-8.20205	5.41588	1.54e-07	4.52e-06				GGGTCGTTAGCTCAGTTGGTAGAGCAGT	-8.02691	4.48452	2.32e-05	0.00123448
	TCGTACACTTAGATATCTGTTTTTTTTTT	-9.75152	4.54034	1.56e-07	4.58e-06				GTACACTTAGATATCTGTTTTT	-6.80114	3.42209	2.32e-05	0.00123448
	TCGATCCCGCTTAGCTCCACCA	-9.68619	4.47013	1.56e-07	4.58e-06				GAAACTTACACTGTAGTTTACCGTACA	3.17521	4.75057	2.32e-05	0.00123448
	GATCCCATTTAAAGATAGTTG	8.8114	3.62008	1.56e-07	4.58e-06				GATCTTCAAGGCAGAACTCTCAAAGG	4.13702	3.8756	2.32e-05	0.00123448
	TAAAGATAGTTGGAACTTTTTCA	8.78321	3.59347	1.57e-07	4.6e-06				TATGATAAAATATTGAATTGGA	6.6186	3.28093	2.32e-05	0.00123448
	GCTTCCATAGCTCAGTTGG	-6.17231	5.18261	1.58e-07	4.63e-06				ATTTTGATCCTGAATTTAAAGA	6.6186	3.28093	2.32e-05	0.00123448
	TCGTACACTTAGATATCTGTTTTTTTTTTTTATATTAG	-10.6682	5.42902	1.6e-07	4.67e-06				TCTTTGTGATTTATTAATTGTC	6.69074	3.33381	2.33e-05	0.00123628
	TTATAGAACTTGTTACAAAAACG	8.83768	3.64499	1.6e-07	4.68e-06				GATATCTTCGGATGCGTGGGTTCGAATCCCACTCTCGTCAC	-7.01735	3.58883	2.34e-05	0.00124199
	TTGTGATCCATCACTCGTTACA	8.74131	3.5539	1.62e-07	4.71e-06				TAATTTAGTATAACTCTTTTTCGCAGAGTAGGTTTTATATCTTGCCA	3.05229	5.18575	2.35e-05	0.00124572
	TATTTGATTCATATAGTCTTT	8.74131	3.5539	1.62e-07	4.71e-06				ACGATCTTGAAATACCACTACTTATATTGATATTTTACTTAGTTGATTAAATGGAAATT	-6.5809	3.26149	2.36e-05	0.00124573
	GGCCGGAGCGGGG	7.23823	4.26073	1.63e-07	4.73e-06				CACGCGGCCCGGGTCCGATTCCCGGTATGGGAACCA	-5.40764	4.26516	2.4e-05	0.00126541
	CGACCAATTGCTTTTCTTTTA	8.77745	3.58752	1.63e-07	4.73e-06				TAGTTGGATAACTGAGGTAATTCTTGAGCTAATACACGCTTTTTATACCACATTA	-4.8336	3.77143	2.42e-05	0.00127531
	CGACTCTTAGCGGT	9.57235	4.34595	1.63e-07	4.74e-06				GATTCCGGTCTCTCATGCTCCTCATTC	4.76656	3.6791	2.43e-05	0.00128199
	GCCCGGACAGCTCAGTCGGTAGAGCAGG	-9.82423	4.60273	1.67e-07	4.84e-06				ACGCGGCCCGGGTCCGATTCCCGGTATGGGAACCA	-4.37762	5.68088	2.44e-05	0.00128283
	ATTAGATGTTAGAATGGACAA	8.82391	3.63198	1.67e-07	4.84e-06				ATTGATCGGTTTAGAAATAGAC	-8.66508	5.06442	2.45e-05	0.0012905
	TATCAAGAAACTGTTGAAACGAG	8.77816	3.58815	1.7e-07	4.91e-06				ATAATTCTGGAAGAACTTGATGGCACCT	6.54427	3.22636	2.47e-05	0.00129357
	ATGAGTAGGGCGGGACA	-8.8289	3.66532	1.71e-07	4.93e-06				TTAATAAAAGAAAAGTAATTGG	6.54427	3.22636	2.47e-05	0.00129357
	AATAAAAGAAGGATTGTGTAA	8.75445	3.56637	1.71e-07	4.93e-06				TCCATTTACGAGATATCAATA	6.54427	3.22636	2.47e-05	0.00129357
	ATCGTACACTTAGATATCTGTT	-9.23916	4.05184	1.71e-07	4.93e-06				TTGAGATCAATGGGAATCTTCA	2.72268	5.52542	2.49e-05	0.0013033
	CGCGGGGTGGAGCAGCCTGGTAGCTCGTCGGGCTCA	-8.76645	3.60478	1.72e-07	4.95e-06				GCCTCATTAGTTCAGTTGGATAGAATGTATG	-6.53652	3.22627	2.51e-05	0.00131291
	TATATATATTTTGATCCTGAAT	8.74058	3.55326	1.75e-07	5.04e-06				GACTCTATGGTTCTATCTGATTGGCT	2.82961	5.28333	2.51e-05	0.00131291
	ATTTGGAACTTGTTGATATGA	7.07441	4.06022	1.76e-07	5.06e-06				GTGGTTAGGATTCGTG	-6.82314	3.45439	2.54e-05	0.00132195
	TCTCGCCCGTCACGCTTAACGCACGTTCGTGTGGAACCT	8.93767	3.73851	1.77e-07	5.07e-06				ATGGGACAGGGCTACCGCATGGAAGCGGTGTTTT	-6.82314	3.45439	2.54e-05	0.00132195
	TGATATCTTCGGATGCGTGGGTTCGAATCCCACTCTCGTCACC	-6.34141	4.44664	1.77e-07	5.08e-06				TATCTGATTGATCCTGTCTGAATTGATGTGCTTATTTTAAAGATTAAGCCATGCATGTGTAAGT	-2.34176	7.8534	2.56e-05	0.00133271
	TGCATGAATTAGTAATAGTCA	8.84996	3.65669	1.78e-07	5.08e-06				TTTAACGGATTGCTCTACGC	-7.11112	3.69133	2.57e-05	0.00133611
	TATTTTGATCCTGAATTTAAA	6.45398	4.33391	1.78e-07	5.09e-06				ATTTGGATTGAAAATCTTCAAGTTTAAATAACTTGTT	-7.11112	3.69133	2.57e-05	0.00133611
	CTAATTCTTCGGCATTTTTTTG	8.7317	3.54454	1.79e-07	5.09e-06				AATCTTATTTTCGTCCTTTTTCTCC	3.578	4.23492	2.58e-05	0.00133952
	TAAAGGATGTATTTTAATATGT	8.84996	3.65669	1.79e-07	5.09e-06				TCGTACACTTAGATATCTGTTTTTT	-6.96806	3.54979	2.63e-05	0.0013524
	CAATGTCCGTCCGCTTTTAT	8.71169	3.52603	1.8e-07	5.11e-06				GAGGTGTAGCATAAGTGGGAGTTAT	-6.7365	3.3743	2.63e-05	0.0013524
	TTTTAAAAAATGAAACGTGATATTAGT	-10.2895	5.06006	1.8e-07	5.12e-06				TGTTAAATCCTTCCAATCGCT	-6.63634	3.30405	2.62e-05	0.0013524
	TTGAAATATTTGTAGAATATT	8.72584	3.53939	1.81e-07	5.15e-06				TAAAGATAGTTTAAGCCTTGCGTTATGATTTATTAAAT	-6.63634	3.30405	2.62e-05	0.0013524
	CGTACACTTAGATATCTGTTTTTTTTTTT	-9.48061	4.28124	1.82e-07	5.17e-06				GCTTGGAACTTGATTTGAATGCTTTCTT	-6.63634	3.30405	2.62e-05	0.0013524
	ACAATCAAATTCTAATTCTTCGG	6.90649	3.94311	1.84e-07	5.21e-06				AGGGCGGG	-6.63634	3.30405	2.62e-05	0.0013524
	CGTACACTTAGATATCTGTTTTTTTTTTTTAA	-8.94853	3.77766	1.84e-07	5.22e-06				TATGTTGGAAATTCTATACTATC	6.55295	3.23203	2.64e-05	0.00135577
	GAAAAAGTTGGCTTTTATCTTG	8.72511	3.53874	1.85e-07	5.22e-06				CTCGGCTTTTGTATGACAATT	6.55295	3.23203	2.64e-05	0.00135577
	TATTTATATATATTTTGATCC	8.69739	3.51254	1.85e-07	5.22e-06				TTTTGAAATATTTGTAGAATAT	6.55295	3.23203	2.64e-05	0.00135577
	ACTTTAGAGTCGTGTTGCTTG	-6.23207	4.34201	1.85e-07	5.23e-06				TATCAATATCCAGTAAAACTCG	6.53554	3.22069	2.66e-05	0.00135609
	CCCCTCCGCG	6.71877	5.51412	1.85e-07	5.23e-06				TATCTTATTTAAAGTCAGACT	6.53554	3.22069	2.66e-05	0.00135609
	CCAGTAGATAACATTAATATATG	8.69814	3.5132	1.86e-07	5.24e-06				TAAAAAATATAGTAAAATAAAGG	6.53554	3.22069	2.66e-05	0.00135609
	TTCACCAGGACAATGCACATGC	8.6959	3.51123	1.88e-07	5.29e-06				ATTTCATGGCCATTTTCGCATTCCTTT	6.53554	3.22069	2.66e-05	0.00135609
	CCCCTCCGCGG	9.17615	3.96516	1.88e-07	5.29e-06				CTTTGTGATTTATTAATTGTC	6.53554	3.22069	2.66e-05	0.00135609
	TGATGACCGGTCGTAGTC	-6.25563	4.38267	1.89e-07	5.3e-06				AAATTAATTAATGTCTGTCTAA	6.53554	3.22069	2.66e-05	0.00135609
	ACAATTGAATGCACAATGTCC	8.82253	3.63076	1.89e-07	5.3e-06				TATAGTTTTCAAATCATCAA	6.69026	3.34186	2.68e-05	0.00136492
	TTTTTGTTTTAAACTTTTTAAA	-6.33257	4.43832	1.94e-07	5.42e-06				GTAATCGCGGTATAGACATCGAAACCT	-9.497	5.84482	2.72e-05	0.0013841
	AATTAGAATTTGAGTGTGACA	8.7384	3.55134	1.94e-07	5.42e-06				ACTTTAGAGTCGTGTTG	-4.65294	3.59634	2.74e-05	0.00139289
	ACTTTAGAGTCGTGTTG	-8.68947	3.53493	1.95e-07	5.45e-06				GGTATTCTTAAATCAATTGGAG	6.62774	3.28651	2.76e-05	0.001402
	TTTTTCTAAAGTTTGTCTTTG	6.33773	4.74988	1.96e-07	5.47e-06				ATTCTCGTTATCAAACGCTTAATTCGG	4.65018	3.58525	2.77e-05	0.00140641
	CAATAATTTTTTATGATAACGT	8.74929	3.56092	1.96e-07	5.47e-06				ACATTAACGGTAAAGACATCACAAAG	-8.48587	4.89992	2.8e-05	0.0014175
	ATTAAAAATTTCTAAAGGATG	8.67993	3.49628	1.97e-07	5.49e-06				TCGAATCCCACTCTCGTCACC	-3.32734	6.75817	2.86e-05	0.00144713
	TTGATTTTTATTTTTTTTTTATTTAGG	-9.68158	4.47341	1.98e-07	5.5e-06				TTTAACGTAGAGTACTAACA	-6.54331	3.23061	2.88e-05	0.0014529
	TTAATTGTCATACAAAAGCCGA	8.72363	3.53745	1.99e-07	5.51e-06				AATAATATAATAACTGTTACTTTGAATAAATCAGAGGGTTCAAACCAGGCATT	-7.03276	3.62664	2.9e-05	0.00145722
	GCGGGAACAGCTCAGTTGGTAGAGCACG	-8.37658	6.41709	2e-07	5.54e-06				TTTTAAAAAATGAAACGTGATATTAG	-6.86383	3.46851	2.9e-05	0.00145722
	TAAAGATAGTTTAAGCCTTGCGTT	-6.89412	4.15739	2e-07	5.54e-06				ATTGGCTCTTGAGATGTAG	-6.54332	3.23061	2.89e-05	0.00145722
	TTGATCCTGAATTTAAAGAAA	8.66532	3.48251	2.01e-07	5.57e-06				ATATCGTACACTTAGATATCTGTT	-6.54332	3.23061	2.89e-05	0.00145722
	ATAAGGATTGACAGATTGATAGCTCTTTCATGATT	-9.18962	4.00514	2.03e-07	5.62e-06				CCGGTTGGT	-4.14735	3.93367	2.9e-05	0.00145722
	CAGAAGGTCGCTGGTTCGATTCCAGCATGAGG	-8.48562	5.69838	2.04e-07	5.64e-06				GGTCTTTCCTGCGATCTATTGAGCCTTATCCTTGTGTTTGGTGTCACTGTT	-4.14734	3.93367	2.9e-05	0.00145722
	GTCCGCGGGGGG	8.82526	3.63233	2.04e-07	5.64e-06				TTAAAGAAGATTATCGGGGTTTTT	-7.38156	3.92056	2.91e-05	0.00145848
	TTTTATGTTCTTTGAATTCGGGA	6.95759	3.99241	2.07e-07	5.7e-06				GATCATGTCGTTTCTTATATAGTTCGA	3.22206	4.43925	2.94e-05	0.00147389
	GGTCATCGTCAAGCAC	-9.34063	4.14822	2.08e-07	5.73e-06				ATTAAATGGAAA	-6.68221	3.3412	2.95e-05	0.00147547
	TTGCTGTGTGTAGTCTTTGCCTGTCAGCCCATGATAGGCTTTTTTTT	-9.05664	3.87973	2.09e-07	5.74e-06				GATTCGTG	-4.67314	3.61523	2.95e-05	0.00147547
	ATGACCGGTCGTAG	-6.61665	3.89912	2.1e-07	5.76e-06				AGTTGGATAACTGAGGTAATTCTTGAGCTAATACACGCT	-5.66556	4.49507	3.02e-05	0.00150774
	GATAGTTTAAGCCTTGCG	-8.70987	3.55459	2.12e-07	5.81e-06				GCGGCCCGGGTCCGATTCCCGGTATGG	-4.24481	3.99902	3.02e-05	0.00150774
	TCAAAAGATTCGTGAAAAAAG	8.73693	3.55006	2.13e-07	5.83e-06				GACAGTATAGTTCAGAATTGATTGTTC	6.86214	3.48442	3.06e-05	0.00152289
	TGATTGAAGTTCAACTGTAT	8.66303	3.48051	2.14e-07	5.84e-06				TTTTTGTTAACTTTAATAAA	-6.46949	3.17665	3.08e-05	0.00153034
	CAATTGAATGCACAATGTCCGTC	8.64901	3.46726	2.14e-07	5.86e-06				AGTACCGGAGCCGGAGCGAAAGCGAGTCTG	-6.46949	3.17665	3.08e-05	0.00153034
	TTTTATGTTCTTTGAATTCGG	6.84197	3.8816	2.16e-07	5.88e-06				TCATCGTCAAGCAC	-6.46949	3.17665	3.08e-05	0.00153034
	CTATTTAATCATATAACACG	8.64978	3.46794	2.16e-07	5.88e-06				CATTTGTCTAAAATTGGAGTCA	6.562	3.2377	3.1e-05	0.00153652
	TTGATATTTTACTTAGTTGATTAAATGGAA	-7.07223	4.31489	2.16e-07	5.88e-06				TTTAAATTTAATAGAACATGG	6.562	3.2377	3.1e-05	0.00153652
	TGAAAAAAGACCTGGATTGAAC	8.64901	3.46726	2.17e-07	5.9e-06				AAAACTCGGCTTTTGTATGACA	6.48465	3.18152	3.14e-05	0.00154646
	GAGGTGTAGCATAGGTGGGAGTTATTT	-5.36511	5.65631	2.18e-07	5.93e-06				TTTTGATCCTGAATTTAAAGA	6.48465	3.18152	3.14e-05	0.00154646
	TTTTTGAAATATTTGTAGAATA	8.64824	3.46659	2.18e-07	5.93e-06				ATCTATTCTACCTTCCGACATCTCTTCT	6.48465	3.18152	3.15e-05	0.00154646
	TCTTTATTTTCTTTAGAAATTGG	8.70723	3.52212	2.19e-07	5.94e-06				GAGAATTTTCTCCTGATACGTTTAGC	6.52638	3.21502	3.14e-05	0.00154646
	TTGAATGCACAATGTCCGTCCG	8.64747	3.46591	2.24e-07	6.07e-06				GATTTTATAGCTTCCTCGTTTTTGAA	6.52638	3.21502	3.14e-05	0.00154646
	ATCTCTCCATTTTTTGTCAAA	8.63407	3.45321	2.25e-07	6.09e-06				TTTAATAGAACATGGTGCTTTGG	6.63784	3.30086	3.14e-05	0.00154646
	CACATGTGTT	-8.64618	3.49528	2.25e-07	6.09e-06				ACTGTTGAAACGAGTGATGGG	6.63784	3.30086	3.14e-05	0.00154646
	GGCTTAGGATGAGGAAGGTCTGCCTGTCGG	-5.65508	6.28919	2.28e-07	6.15e-06				ATTCCATTTGAGTAGAAACTGTCGTC	6.47597	3.17576	3.17e-05	0.0015483
	TTTTAATGTAGTTTTGAAGATAAAAATTAGATCGTACAAATCATCC	-10.9513	5.70627	2.28e-07	6.16e-06				CAATTGAATGCACAATGTCCGTC	6.47597	3.17576	3.17e-05	0.0015483
	TTCTTTGAATTCGGGATCAAAA	8.63252	3.45185	2.3e-07	6.18e-06				TGTGTATGTTGGAAATTCTATA	6.47597	3.17576	3.16e-05	0.0015483
	TATATCAAGAAACTGTTGAAA	8.71982	3.53317	2.3e-07	6.18e-06				AATAAAAGAAGGATTGTGTAA	6.47597	3.17576	3.16e-05	0.0015483
	CTGGTGACCGGTCGTAGT	-6.75963	4.03118	2.3e-07	6.19e-06				CCCCGTCTAATGATTTACATT	6.47597	3.17576	3.16e-05	0.0015483
	GAAATGTATATCAATAGACGGG	8.70649	3.52147	2.32e-07	6.23e-06				AACGGTCAGGGGTTCGAGCCCCCTGGAGGGCTCCA	-6.99177	3.59313	3.24e-05	0.00158248
	TTTATGGCGTGGTATTGTATT	8.79314	3.60312	2.34e-07	6.28e-06				GTCCCATCGGAATCGCCA	-2.86622	4.9484	3.24e-05	0.00158304
	AAAACAATAGATAGTATAGAAT	8.61662	3.43696	2.35e-07	6.3e-06				TCCCATATGGTCTAGTGGTTAGGATTCGT	-3.17833	6.23896	3.27e-05	0.00159103
	TAGATTTGTCACAATTCCTAAGG	8.67615	3.49296	2.35e-07	6.3e-06				TTACAATGATGTCATTTGCTTAGCAATTCCAAATTTATATGAGGAAACTGCCGCGTACTGAGTTA	-2.23217	7.72563	3.27e-05	0.00159103
	TCTTAAATCAATTGGAGTATG	8.67615	3.49296	2.35e-07	6.3e-06				GCCCGGATAGCTCAGTCGGTAGAGC	6.71088	3.34478	3.28e-05	0.00159311
	ATTTTTGTTAACTTTAATAAAA	-8.63053	3.4797	2.36e-07	6.31e-06				ATCTTGATTTTTATTTTTTTTTATTTAG	-6.6151	3.28285	3.29e-05	0.00160071
	AATCCCAATAACAAACTTTAG	8.67615	3.49296	2.36e-07	6.31e-06				CGCGGCCCGGGTCCGATTCCCGGTATG	-4.67571	4.86672	3.34e-05	0.00162123
	TTATATAATAATTTTTGTATTAAATTAATATC	-8.71567	3.56029	2.38e-07	6.34e-06				TATCGTACACTTAGATATCTGTTT	-6.80911	3.42616	3.36e-05	0.0016247
	TATTTAAATTTCTAAGACATATT	8.61898	3.43902	2.38e-07	6.34e-06				ACTTTAGAGTCGTGTTGCTTGG	-6.80911	3.42616	3.36e-05	0.0016247
	CACTGATATCTTCGGATGCGTGGGTTCGAATCCCACTCTCGTCAC	-10.0196	4.79871	2.41e-07	6.38e-06				TCATTACCATCTTATTTTTTTATTATATT	-6.8091	3.42616	3.36e-05	0.0016247
	GCGAAGGTGGCGGAATTGGA	-10.018	4.78955	2.4e-07	6.38e-06				TGATATCTTCGGATGCGTGGGTTCGAATCCCACTCTCGTCA	-6.8091	3.42616	3.36e-05	0.0016247
	GGCTTAGGATGAGGAAGGTCTGCCTG	-6.30421	5.85058	2.4e-07	6.38e-06				CGCGGCCCGGGTCCGATTCCCGGTATGG	-4.08811	4.63473	3.39e-05	0.00163711
	ATAGAATTTCAAACATAAACCGA	8.61583	3.43627	2.41e-07	6.38e-06				GGTTGGTTG	-4.85504	3.76337	3.41e-05	0.00164095
	TAATGTCTGTCTAACTTCAATG	8.61977	3.43971	2.4e-07	6.38e-06				GATTTCTTTGATCGTTGCAGTTTTAGA	4.61398	3.55577	3.41e-05	0.00164095
	ACGGGCATCGTCCAATGGTAGGATACCGGTCTCCA	-8.94145	3.77146	2.42e-07	6.4e-06				ATCGGCTCAGGGGAA	-6.62902	3.29984	3.45e-05	0.00166142
	CCAATGCGGAAGATATGTATAAT	8.63096	3.45049	2.43e-07	6.42e-06				GTACACTTAGATATCT	-7.3751	3.87581	3.46e-05	0.00166249
	TATATCTGTTGCATGAATTAG	8.60134	3.42261	2.45e-07	6.46e-06				TTCGTGAAAAAAGACCTGGAT	6.49352	3.18729	3.52e-05	0.00168841
	TTTATTAATTCATAGAAAAGGT	8.60134	3.42261	2.45e-07	6.46e-06				GGGGATATAGCTCAGGGGTAGAGC	-4.83353	4.54072	3.53e-05	0.00169429
	TTAGTAATAGTCATGTAAATA	8.60214	3.4233	2.45e-07	6.46e-06				GGGGCTATAGCTCAGCTGGGAGAGCGCC	-7.63539	4.14036	3.54e-05	0.00169698
	TTGTGTAATAGAACAAGAATGA	8.72068	3.53486	2.45e-07	6.46e-06				AACGATCTTGAAATACCACTACTTATAT	-4.11323	3.86744	3.55e-05	0.00169713
	CTGATATCTTCGGATGCGTGGGTTCGAATCCCACTCTCGTCAC	-10.8876	5.64378	2.51e-07	6.6e-06				GCTGGCG	-3.19547	4.81911	3.55e-05	0.00169713
	TATTAATTGTCATACAAAAGC	8.83355	3.64136	2.51e-07	6.61e-06				AGGGCTGGGGTTCGATTCCC	-4.53585	4.27693	3.56e-05	0.00169904
	ACATGTTTTTAGGCAATTTTATATCTTTTT	-8.74957	3.58814	2.52e-07	6.61e-06				AAGCGTTGGATTGTT	-6.55053	3.23495	3.57e-05	0.00170193
	TTCTTCTTCTTCTTGACAAAA	6.81843	3.85943	2.52e-07	6.61e-06				TCTTGAGATGTAGAT	-4.0093	3.80251	3.57e-05	0.00170193
	TATCAATAGACGGGAAAAAAA	8.61426	3.4349	2.52e-07	6.61e-06				TCGGGTATCATGTATTCAATGGTTATTTAATTAATATAAAATGAATACTAG	-7.1784	3.74967	3.59e-05	0.00170864
	CCTATATTGATCTAACTCGACT	8.64515	3.46389	2.53e-07	6.62e-06				TTAATCTAAGTCTTTTTTCACG	6.64784	3.29766	3.59e-05	0.00170864
	GGGGATATAGCTCAGTGGTAGAGCATGT	-4.64271	11.2301	2.55e-07	6.65e-06				ATTTGTTTTA	6.64784	3.29766	3.6e-05	0.00170864
	TTCAACTGTATCAATTAAAATA	8.59896	3.42053	2.55e-07	6.65e-06				TTCACCGGGTAGACAAACGCGC	-3.54615	4.20653	3.61e-05	0.00171541
	TTAAGTACATTTAATCCATCAG	8.59896	3.42053	2.55e-07	6.65e-06				CGGTTGGTTGGA	-2.87861	4.93191	3.66e-05	0.00173346
	ATTTATATATATTTTGATCCTG	8.65996	3.47783	2.58e-07	6.73e-06				CGAGGCGTGGGTTCGAATCCCACTTTCGTCACC	-6.45585	3.16782	3.74e-05	0.00177023
	CGTACACTTAGATATCTGTTTTTTTTTT	-9.72386	4.5141	2.59e-07	6.75e-06				TCATTACCATCTTATTTTTTTATTATAT	-6.45585	3.16782	3.74e-05	0.00177023
	TCGTACACTTAGATATCTGTTTTTTTTTTTTATATTA	-9.60204	4.39744	2.6e-07	6.76e-06				ATTGGTCCAAGGAAC	-6.45585	3.16782	3.74e-05	0.00177023
	GGTGATTGTAGCTCAGTTGGTTAGAGCGTCGGATT	-7.14233	6.11296	2.6e-07	6.76e-06				TTGATATTTTACTTAGTTGATTAAATGGAAATT	-6.45584	3.16782	3.76e-05	0.00177417
	ATAAGGATTGACAGATTGATAGCTCTTTCATGATTTAGT	-8.59522	3.44835	2.63e-07	6.82e-06				CTTGTGTTTGGTGTCACTGTT	-4.02468	3.83629	3.76e-05	0.00177417
	TTATTGAATTGAAGAATTTATT	8.58429	3.40671	2.63e-07	6.82e-06				CCACGCGGCCCGGGTCCGATTCCCGGTATGGGAAC	-5.05363	3.96069	3.77e-05	0.0017771
	AGAGCAATATAAGAAGTGGTAG	8.71994	3.53421	2.63e-07	6.82e-06				GAGAAGACTGTTCCAGTCCACTGTAGT	3.66234	3.97152	3.81e-05	0.00179392
	ATAATAATATCGTATCATTGATATTATTTCATGTC	-9.47844	4.27114	2.67e-07	6.9e-06				ACCCACGCGGCCCGGGTCCGATTCCCGGTATGG	-3.52307	4.20743	3.83e-05	0.00179906
	TATCGAAATGTCGTGTATAGGTTTT	-6.64517	3.91469	2.67e-07	6.9e-06				ATGAGGTGTAGCATAGGTGGGAGTTAT	-6.72547	3.37728	3.85e-05	0.00180915
	TGTGGAATATTTTTTCCCCGTC	8.5867	3.40881	2.67e-07	6.9e-06				ATTCGGGTATCATGTATT	-6.72547	3.37728	3.85e-05	0.00180915
	TTCTTCGGCATTTTTTTGAAAA	8.67462	3.49164	2.67e-07	6.9e-06				ATTTTTTCGGTTGACTCAAAATATCCTCGCTGATTTTGTT	-5.38893	4.17791	3.87e-05	0.00181244
	GGGTTCTTAGCTCAGTTGGTTCAGAGCATCTGGTTTACACCCAGAGGGTCGGGGG	-9.8943	4.67	2.69e-07	6.92e-06				GTTGTGATTTG	-4.63003	3.58121	3.87e-05	0.00181244
	TTTATACAGTTGAACTTTAAGCA	8.60531	3.42607	2.69e-07	6.92e-06				CTGATATCTTCGGATGCGTGGGTTCGAATCCCACTCTCGTCA	-8.09166	4.49654	3.91e-05	0.00183161
	TCTTGGAATGTGGAATATTTTT	8.5875	3.40951	2.71e-07	6.97e-06				TCTGATCTTTTG	-4.70394	3.64107	3.93e-05	0.00183639
	TTTTGCATACAGAGGATTGAATCTCTACC	6.84665	3.88684	2.71e-07	6.97e-06				TTAAGCATGGGTATATTGATATGATAATTAGTTATTTATTAAAGAGTGAT	-6.81505	3.45043	3.95e-05	0.00184365
	TCCATTTACGAGATATCAAT	8.5875	3.40951	2.71e-07	6.97e-06				ATTGATATTTTACTTAGTTGATTAAATGGAAA	-5.84697	4.60956	3.96e-05	0.00184739
	TGCCTGGCGGCTGTAGCGCG	-10.7058	7.8755	2.74e-07	7.01e-06				GCCTGTCACGTG	-5.05691	3.93004	3.99e-05	0.00186061
	ATCGTACACTTAGATATCT	-9.04331	3.86749	2.74e-07	7.01e-06				ATAAGACACATGTGTTAAATATAATTTATTAATAATTATTATATT	-7.14143	3.71904	4.04e-05	0.0018765
	TCGTACACTTAGATATCTGTTTTTTTTTTTAA	-8.69889	3.54505	2.74e-07	7.01e-06				GAGGGCATGGG	-6.75239	3.38257	4.04e-05	0.0018765
	TTTTGTGATCCATCACTCGTT	8.56866	3.39205	2.74e-07	7.01e-06				GTCGATGTTCG	-6.75238	3.38257	4.04e-05	0.0018765
	AATAGACGGGAAAAAAATATT	8.5883	3.4102	2.76e-07	7.04e-06				CAGTTCGGTCT	-6.75238	3.38257	4.04e-05	0.0018765
	ACACAAAGTGGAGGACCGAACCGGTTGACGT	-6.19177	4.31474	2.76e-07	7.04e-06				GATAGTTTAAGCCTTGCGTTATGATTTATTAAATATTTTAAAATAAATATTT	-8.082	4.535	4.07e-05	0.00188755
	TTCAGGGACGTCATTACGGGCAGGGATGCCCACC	-9.84514	4.63066	2.77e-07	7.05e-06				CAGTAATGCGTTACGCTAACCAGTACTAATTGCTCGTGAGGCTTGACC	-7.49654	4.02082	4.11e-05	0.00190284
	ATTTTGATCCTGAATTTAAAGA	6.82463	3.86581	2.77e-07	7.05e-06				CCACGCGGCCCGG	-6.33153	5.0439	4.13e-05	0.00191129
	TTCCAAGGATATTACATACCC	8.62861	3.44844	2.77e-07	7.05e-06				GCGGGAATAGCTCAGTTGGTAGAGCACGA	-6.86132	5.53092	4.19e-05	0.00193555
	TCTTCTTCTTCTTGACAAAAA	8.87285	3.6786	2.78e-07	7.05e-06				ATAAAGGATGCAGTAATTAACAGGGATCGTTACC	-6.69292	3.33767	4.19e-05	0.00193555
	TGATATATCAAGAAACTGTTGAA	8.59816	3.41983	2.8e-07	7.09e-06				CGTACACTTAGATATCTGTTTTTTTT	-6.69294	3.33767	4.22e-05	0.00194674
	GGTGCAGCGTCGT	-9.32114	4.12166	2.81e-07	7.13e-06				ATTTATTTTGTAGTCTGACTTT	4.64264	3.5803	4.24e-05	0.0019527
	ATATCGAAATGTCGTGTATAGGTTTT	-6.89731	4.14966	2.84e-07	7.18e-06				TGCCTGGCGGCTGTAGCGCGGTG	-7.55363	4.06986	4.25e-05	0.00195701
	TGCCTGGCGGCTGTAGCGCGGTG	-9.28374	4.08624	2.84e-07	7.19e-06				GCTAATGTGGTCGAGGAATCTAAGATA	3.15577	4.56153	4.26e-05	0.00195701
	TAGTATACATAGAAAATTGGG	8.64359	3.46254	2.84e-07	7.19e-06				TTTGACACGGATGTACTCA	-7.10363	3.68774	4.3e-05	0.00196658
	TATTTAAATTTAATAGAACATGG	8.7192	3.53357	2.86e-07	7.21e-06				GTGCAGCGTCGT	-7.10363	3.68774	4.3e-05	0.00196658
	CAATGTCCGTCCGCTTTTATTTT	8.56704	3.39064	2.86e-07	7.23e-06				GGAGGGTTGCCGGAGTGGTTAACGGAGCAGTTTGC	-6.92493	3.51365	4.28e-05	0.00196658
	TGTGTTAGTGGAAGCGTCTGGAAAGGCG	-9.26467	4.0682	2.88e-07	7.25e-06				GGGAGAGGGCTGGG	-5.06773	4.71231	4.29e-05	0.00196658
	TTTTTAGTATTTGGATT	-7.06765	4.32116	2.89e-07	7.25e-06				GCACCTCCAGAAGTGTAGTCGAGCTTC	6.62776	3.29537	4.3e-05	0.00196658
	TTTGAACATTTACCTATTGAAG	8.55368	3.37795	2.88e-07	7.25e-06				AACGATCTTGAAATA	-6.39948	3.12535	4.34e-05	0.00197665
	CCTTTTTTATGGCGTGGTATTG	8.56785	3.39134	2.88e-07	7.25e-06				GTAGGGCGGG	-6.39948	3.12535	4.34e-05	0.00197665
	CGAATCTTTTAATCCAACTGGT	8.58268	3.40531	2.89e-07	7.25e-06				AGTCTCGTAGCTCAGCTGGTTAGAGCGCTACACTG	-6.39948	3.12535	4.35e-05	0.00197665
	CGTACACTTAGATATCTGTTTTTTTT	-9.78776	4.5755	2.9e-07	7.26e-06				TTTTAATGTAGTTTTGAAGATAAAAATTAGATCGTA	-5.25331	4.10221	4.35e-05	0.00197665
	GAGCAATATCGAGAGGCAGGAAGAGATATAA	-6.02693	6.42404	2.9e-07	7.26e-06				GAACTGTTATTTTTTTGATTAGAAATC	4.56883	3.52044	4.35e-05	0.00197665
	CATTAGATGTTAGAATGGACA	8.59736	3.41914	2.9e-07	7.26e-06				GACACTTTCTCTAATTCATCATATCGG	4.56883	3.52044	4.35e-05	0.00197665
	GGCGGCTTTGGTGACTCTAGATAACCTCGGGCCGATCGCAC	8.81346	3.62103	2.92e-07	7.29e-06				TGAAATGTATATCAATAGACG	6.41342	3.1293	4.35e-05	0.00197665
	CCTAGTTGGTATTGAATGTGAGTGTTCACACA	-9.02533	3.85062	2.93e-07	7.32e-06				GTCATAAAGAATCCATTTTTCATCGC	6.41342	3.1293	4.35e-05	0.00197665
	TTTAACGGATTGCTCTACGC	-7.4053	4.64342	2.93e-07	7.32e-06				TATCCTTGTGTTTGGTGTCACTGTT	-4.72128	3.64505	4.39e-05	0.00199008
	TAGGTGGGAGTTAT	-6.873	4.13166	2.94e-07	7.32e-06				ATAGGA	-3.04008	4.78622	4.39e-05	0.00199008
	ACATTCGTAATATCGAAATGTCGTGTATAGGTTT	-8.49172	5.69983	2.95e-07	7.35e-06				GTAGGGCGGGACA	-6.40623	3.12984	4.4e-05	0.00199238
	TGGGTTGTAAACTTCTTTTGTACAGG	-7.51671	4.75669	2.99e-07	7.44e-06				GACGACTTAAGAATAGATTACGATTTA	3.34979	4.29658	4.42e-05	0.00199713
	TAATAGAACAAGAATGATATATCA	8.54958	3.37439	2.99e-07	7.44e-06				ATATAGGAT	-3.44895	4.44189	4.44e-05	0.00200262
	CGTACACTTAGATATCTGTTTTTTTTTTTT	-9.1916	4.0074	3e-07	7.45e-06				GAAATTTGAACTCTGGTGCTTTTTTT	2.8881	5.07781	4.44e-05	0.00200262
	TTAGAAAAAGTTGGCTTTTATC	8.64282	3.46186	3.05e-07	7.57e-06				TTTCCTGCGATCTATTGAGCCTTATCCTTGTGTTTGGTGTCACTGTT	-2.42467	6.33681	4.45e-05	0.00200353
	CTGATGGATTATATGTACTTA	8.5646	3.38852	3.06e-07	7.58e-06				GGCTTAGGATGAGGAAGGTCTGC	-5.02438	3.90307	4.45e-05	0.00200359
	TATCGTACACTTAGATATCTGTTTTTTTT	-9.11726	3.9373	3.06e-07	7.58e-06				ACGGGCATCGTCCAATGGTAGGATACCGGTCTCC	-4.7758	3.68519	4.53e-05	0.00203406
	ACAATGGCCGGTACAGAGG	-10.0531	4.83122	3.08e-07	7.59e-06				ACATGTTTTTAGGCAATTTTATATCTTTTT	-4.66189	3.60776	4.53e-05	0.00203406
	TAACTGTTATGAAGATGAAGCC	8.61188	3.43284	3.08e-07	7.59e-06				TGCTTTGAAAACAATAGATAGT	6.42228	3.13517	4.53e-05	0.00203406
	TTTCAATGTCAGTTTCAATGG	8.61188	3.43284	3.07e-07	7.59e-06				TTCTTTAACATTTATTTTGTAG	6.42228	3.13517	4.54e-05	0.00203406
	ACGCGGGAGACCGGGGTTCGATTCCCCGACGGG	8.88625	3.68963	3.08e-07	7.59e-06				GATTTAGATACTCCCATTACTTGAAC	6.42228	3.13517	4.54e-05	0.00203406
	ATTTTTCACCAGGACAATGCA	8.62448	3.44381	3.09e-07	7.62e-06				TCTATTGAGCCTTATCCTTGTGTTTGGTGTCACTGTT	-4.62436	3.57742	4.58e-05	0.00204784
	CCTTAAAGAACCTGCCTTTGTAGTGCCCACACAA	-9.14464	3.95499	3.13e-07	7.67e-06				GTTGGAAGTAGATTATGCTCTTGAAGA	2.80382	5.42467	4.58e-05	0.00204784
	GCGGGCATCGTATAATGGCTATTACCTCAGCCTTCC	-8.79786	3.63232	3.13e-07	7.67e-06				TTTCGGTTGACTCAAAATATCCTCGCTGATTTTGT	-5.64798	7.98579	4.63e-05	0.00206849
	AAATATTTCACATTCCAAGGA	8.62783	3.44776	3.13e-07	7.67e-06				TATTCATTAGATGTTAGAATGG	6.45717	3.16423	4.64e-05	0.00206849
	CAGCAATTTTTGTGATCCATCA	8.70349	3.51886	3.12e-07	7.67e-06				TTCAATATCTGTTGGAGATATTA	6.45717	3.16423	4.64e-05	0.00206849
	CAAAATTTTCCAGATATATCTG	8.59071	3.4123	3.15e-07	7.71e-06				GTTTGAGGCACTGATATCTTCGGATGCGTGGGTTCGAATCCCACTCTCGTCACC	-5.00329	3.89459	4.65e-05	0.00207189
	TGAATTAATAAACTTCTCATTG	8.59071	3.4123	3.15e-07	7.71e-06				TCTGTGTATGTTGGAAATTCTA	6.45715	3.16423	4.66e-05	0.00207229
	TGTTCGGTCTCTTTTT	-8.54183	3.39863	3.16e-07	7.74e-06				ACCCCACTCGCGACACCA	-3.41721	4.99879	4.69e-05	0.00208559
	TTAATATGTCTTAGAAATTTAA	8.54793	3.37296	3.18e-07	7.78e-06				CATTACCATCTTATTTTTTTATTATAT	-6.51602	3.21324	4.73e-05	0.00209955
	TCGTACACTTAGATATCTGTTTTTTTTTTTTAAA	-8.51676	3.37626	3.2e-07	7.79e-06				TTATTAATTCATAGAAAAGGTA	6.40443	3.12344	4.75e-05	0.00210199
	TCATTACCATCTTATTTTTTTATTATATTA	-6.07635	4.70726	3.2e-07	7.79e-06				GTTTTATTTCATGGCCATTTTCGCATT	6.40443	3.12344	4.75e-05	0.00210199
	TTTGAAAACAATAGATAGTATAG	8.58026	3.40321	3.2e-07	7.79e-06				TGCAATATTCTTGGAATGTGG	6.40443	3.12344	4.75e-05	0.00210199
	TCAAATAATAAATTATACTTTG	8.53439	3.36011	3.22e-07	7.85e-06				GTTCCAATCCACAGTCGTAGAAGGATT	4.03038	3.80896	4.83e-05	0.00213708
	CACGCGGCCCGGGTCCGATTCCCGGTATGG	-4.96297	5.53041	3.23e-07	7.85e-06				CAAGACCCGGGTCCGATTCCCGGCATCGGAACCA	-5.87905	5.88688	4.88e-05	0.00215625
	TGATCCTGAATTTAAAGAAAATA	6.37265	4.25743	3.25e-07	7.89e-06				TGTAAGTACAATG	-4.73906	3.66996	4.88e-05	0.00215625
	TAATCATATAACACGCGTTAGC	8.53273	3.35867	3.25e-07	7.89e-06				TTTTTAACTGAGGAT	3.42597	4.40569	4.91e-05	0.00216466
	GCGTCCCGCCGTCGCC	8.64264	3.46068	3.26e-07	7.91e-06				GAAGGTCCCAAGGGTTGGGCTGT	-6.76682	3.41235	4.94e-05	0.00217569
	GCGGGAATAGCTCAGTTGGTAGAGCAC	-5.69455	5.27458	3.29e-07	7.95e-06				TGCCTGGCGGCTGTA	-6.76682	3.41235	4.94e-05	0.00217569
	TGCAAATAGGCTTTCTTCAAGA	8.61109	3.43215	3.28e-07	7.95e-06				TACATTCGTAATATCGAAATGTCGTGTATAGGTTT	-6.67365	5.35683	4.99e-05	0.00219302
	GGCTTAGGATGGGGAGGATCTGCCTGTTGG	-6.58339	3.85759	3.3e-07	7.97e-06				AAGGGGTAGTGGATGGACAATGGGTT	-6.39247	3.12086	5e-05	0.0021959
	TGTGTAATAGAACAAGAATGA	8.53107	3.35723	3.3e-07	7.97e-06				GGCGGGGAGT	-6.39247	3.12086	5.01e-05	0.00219925
	CTATAGTTTTCAAATCATCAA	8.51736	3.34423	3.31e-07	7.99e-06				TATCGTACACTTAGATATCTGTTTTT	-6.41321	3.13433	5.03e-05	0.00220464
	TTATTTGGAACTTGTTGATATGA	8.51485	3.34206	3.34e-07	8.04e-06				AATTTTAATCTCTGATCTTTT	-6.41321	3.13433	5.03e-05	0.00220464
	GCCCCGAGG	9.02108	3.8173	3.36e-07	8.08e-06				ATCCCACTTCCGTCACCA	-2.84625	4.80108	5.07e-05	0.00222127
	CAGGCGGCCCGGGTTCGACTCCCGGTGTGG	8.87293	3.677	3.37e-07	8.1e-06				TGGGTTGTAAACTTCTTTTGTACAGGGATAAACCTTTCCACG	-6.81747	3.43023	5.1e-05	0.00222808
	TTTATCTGACTTTTATTTGTTT	8.57946	3.40251	3.37e-07	8.11e-06				GGGGATATAGCTCAGTGGTAGAGC	-3.88182	6.44388	5.13e-05	0.00224177
	TTACGACTAGAATTAAAAGGA	8.51401	3.34133	3.39e-07	8.15e-06				CTGCTGGCG	-3.91679	3.73125	5.14e-05	0.00224262
	TATATTTTGATCCTGAATTTAA	8.53024	3.35651	3.41e-07	8.17e-06				CAATGTCCGTCCGCTTTTATT	6.57308	3.25303	5.17e-05	0.0022522
	TTGGTACAAACAAATGTCGTAG	8.49929	3.32745	3.41e-07	8.18e-06				GCATTTGTTTTA	3.13716	5.99628	5.19e-05	0.0022569
	TATCAATAGACGGGAAAAAAATA	8.49844	3.32672	3.42e-07	8.19e-06				GAAAGTTTCGTTTTAATACCTGAATCC	3.44245	4.10868	5.18e-05	0.0022569
	ATGCAATATTCTTGGAATGTG	8.49759	3.32598	3.43e-07	8.19e-06				TGACTAGAACATTACTTTGAA	-2.18622	8.24955	5.22e-05	0.00226853
	TCATTACCATCTTATTTTTTTATTATATT	-5.97985	4.61536	3.44e-07	8.22e-06				TGAAAGACGTTCTATATCT	3.74925	4.00755	5.22e-05	0.00226853
	CTCTCGCCCGTCACGCTTAACGCACGTTCGTGTGGAACCTG	8.50013	3.32818	3.44e-07	8.22e-06				ATTTCTTAGGATCTCTGTCGAAAAAGA	3.25564	4.48325	5.25e-05	0.00227631
	GCCGTGATCGTATAGTGGTTAGTACTCTGC	8.6598	3.47668	3.45e-07	8.23e-06				GGGGATATAGCTCAGGGGTAGA	-3.36262	5.18748	5.26e-05	0.00228147
	TTTGTAACTGATTCATTTGATT	8.54628	3.37153	3.48e-07	8.29e-06				TCTCGCCCGTCACGCTTAACGCACGTTCGTGTGGAACCTGG	6.43157	3.14103	5.29e-05	0.00228998
	TTAAAAATTCGGACATAATTG	8.49674	3.32525	3.49e-07	8.31e-06				GACTTTTTTAATGATTTCTTTGGTCGTT	2.6355	5.22399	5.32e-05	0.0023028
	TTCATTACCATCTTATTTTTTTATTATATTA	-5.87492	5.44417	3.52e-07	8.36e-06				TTTTAATGTAGTTTTGAAGATAAAAATTAGATCGTACAAATCATCC	-7.4191	3.91067	5.35e-05	0.00231404
	ATATGTAACTGATGAGTTGTA	8.48098	3.31047	3.52e-07	8.36e-06				GGTCCGATTCCCGGCATGG	-6.98379	3.58939	5.4e-05	0.00233281
	ATTAGAATTTGAGTGTGACAC	8.5294	3.35579	3.55e-07	8.42e-06				GTAAGACTCTACACCTTGTATGGTGGA	-3.92212	3.73483	5.41e-05	0.0023338
	AAAAGATAGTTATAAAAATACAAAG	-9.12359	3.94341	3.58e-07	8.48e-06				ATTCGGGTATC	-3.43751	4.37351	5.46e-05	0.00235271
	TAAAGATAGTTTAAGCCTTGCGTTATGATTTATTAAATATTTTAAAATAAATATTTA	-8.51057	3.37092	3.59e-07	8.48e-06				ATATCTTAGTTGTATGAAAGTTTCGTTT	6.66933	3.33104	5.54e-05	0.00238392
	CCAGCCATCCCGCG	-8.49067	3.35229	3.59e-07	8.48e-06				GATAGTTTAAGCCTTGCGTTATG	-7.75666	4.24775	5.57e-05	0.00239466
	TTTTCGAATCATATGCTCCAGA	5.90065	4.29423	3.59e-07	8.48e-06				TTAAACATGAAACCGCGGAAAGCTCATTATAACAGCTATAGACTACACGGTAAATATT	-6.333	3.07682	5.58e-05	0.00240069
	CAAAAGATTCGTGAAAAAAGAC	6.78817	3.83153	3.6e-07	8.48e-06				TTTTGTAAATTTTGATATCCC	6.34776	3.08122	5.62e-05	0.00241068
	TATGCCATTTAAGTTTTGTGTC	8.48269	3.31195	3.6e-07	8.48e-06				GCCCCGGG	6.34776	3.08122	5.62e-05	0.00241068
	TGAATCAAATATATTTAGAAAGG	8.49589	3.32451	3.58e-07	8.48e-06				TGTATGTTGGAAATTCTATAC	6.34776	3.08122	5.62e-05	0.00241068
	CTTCCTATATTGATCTAACTCGA	8.57865	3.40181	3.59e-07	8.48e-06				ACTCCGGGG	-4.49168	3.47382	5.63e-05	0.00241097
	ATTCAAAGCATATATCATCTA	8.46331	3.29404	3.61e-07	8.5e-06				GTTGAATTTCAGACCTGGTGTCCCCT	-4.47683	3.48294	5.65e-05	0.0024171
	TTTATGTTCTTTGAATTCGGGA	8.46244	3.29329	3.62e-07	8.5e-06				CGCGGGATGGAGCAGCCTGGTAGCTCGTCGGGCTCATAACCCGAAGGTCGTCGGT	-7.3101	3.86254	5.7e-05	0.00243462
	GCGGGCATCGTATAATGGCTATTACCTC	-11.3631	6.1068	3.65e-07	8.58e-06				GATTTTTCTGTAATGGTTTCTGGAACA	2.66502	5.24068	5.7e-05	0.00243462
	TTTAAGCATTCAATATCTGTTG	8.4784	3.30825	3.67e-07	8.59e-06				TAAATGGAAA	-4.61858	3.57363	5.71e-05	0.00243613
	TAATTTAGTATAACTCTCC	8.48355	3.31269	3.68e-07	8.59e-06				TACTTAGTTGATTAAATGGAAA	-6.56569	3.25294	5.73e-05	0.00243975
	AAATTTAATAGAACATGGTGC	8.52156	3.34786	3.67e-07	8.59e-06				GATTCGGGTTCG	-6.56569	3.25294	5.73e-05	0.00243975
	TACAAAAGCCGAGTTTTACTG	8.55778	3.3815	3.66e-07	8.59e-06				AGTTTAAATAACTTGTTG	-6.71714	3.3732	5.76e-05	0.00244739
	CGTATGAGCAAGTGCATTGTCC	8.78959	3.60001	3.67e-07	8.59e-06				GGGGCTATAGCTCAGCTGGGAGAGCGCCTGCATGGC	-6.71713	3.3732	5.78e-05	0.00244739
	TTCATATAGTCTTTATGTAGA	8.65688	3.47515	3.68e-07	8.61e-06				GAAATAACACAATTCAATAGATTAGTT	2.81347	4.97673	5.79e-05	0.00244739
	TTCTTGGAATGTGGAATATTTTT	8.44366	3.2759	3.72e-07	8.68e-06				GAATAAAAACTGTCGTCCCTGGAGCC	3.08132	4.65122	5.8e-05	0.00244739
	TTACTTATTTGGAACTTGTTGA	6.80859	3.80816	3.73e-07	8.7e-06				TGAGAAAAGTTCTTTCAGCGTG	6.33891	3.07526	5.79e-05	0.00244739
	ATTTATTGAGTATGTATTTGG	8.44541	3.27741	3.74e-07	8.7e-06				GTTAAAATCTTTGCTGAGCATGTCTAA	6.33891	3.07526	5.79e-05	0.00244739
	GGCCCGTTCGTCTATCGGTTAGGACCTCAGATT	-7.52415	6.10447	3.75e-07	8.72e-06				ATATTTTTTCCCCGTCTAATGA	6.33891	3.07526	5.79e-05	0.00244739
	TGAATATGTAACTGATGAGTTG	8.44278	3.27515	3.75e-07	8.72e-06				GTTCCGACCCGCACTTTAATTTTTTTC	6.5164	3.20934	5.79e-05	0.00244739
	AAACTCGGCTTTTGTATGACAA	8.50268	3.33038	3.75e-07	8.72e-06				GGCATATGATGACAAAAACCCCCACGGATTATCAATGACCAGTGATTAGTCTTACTGATGTCA	6.5164	3.20934	5.79e-05	0.00244739
	ATTGCTGTGTGTAGTCTTTGCCCATCTCCCACGATGGGCTTTTTTTT	-9.39849	4.19479	3.77e-07	8.73e-06				ACAGTATTGACTAACGTGTATG	-2.24956	7.42258	5.83e-05	0.00245995
	TATACAGTTGAACTTTAAGCA	8.52857	3.35507	3.76e-07	8.73e-06				TATAGTTTTCAAATCATCAAA	6.51338	3.19881	5.91e-05	0.0024855
	ATTGAAGTTCAACTGTATCAAT	8.56133	3.38569	3.77e-07	8.73e-06				AAAGAAGGATTGTGTAATAGA	6.51338	3.19881	5.91e-05	0.0024855
	CAAGGCCCGGGTTCGATTCCCGGCATCGGAAC	-8.58443	3.43618	3.78e-07	8.75e-06				TAGAACAAGAATGATATATCA	6.51338	3.19881	5.91e-05	0.0024855
	CACATTCCAAGGATATTACA	8.4264	3.25983	3.78e-07	8.75e-06				ATCTAATATATTCACGTCTACTTGGAT	-6.32619	3.07225	5.91e-05	0.0024857
	AGCAATTTGATATGATTCCAAG	8.45983	3.29104	3.79e-07	8.76e-06				GAGTGGTCTAAGG	-6.32618	3.07225	5.92e-05	0.00248779
	TCGAATCGTCTAGAAGTTAAT	4.96364	5.83061	3.8e-07	8.77e-06				GCTTCTAAGACTGCATCTTCATCTAAT	4.48995	3.47781	5.94e-05	0.00249293
	TTATTTGGAACTTGTTGATATG	8.68685	3.50333	3.8e-07	8.77e-06				TTTGGTGTCACTGTT	-3.92751	3.7384	5.95e-05	0.00249297
	CGTTAAGGGCGTATGGCGGATGCCTAGGCTTTCAGAGGCG	-8.56902	3.42212	3.82e-07	8.79e-06				GAGGTGTAGCATAAGTGGGAGTTATT	-6.33982	3.08138	5.98e-05	0.00250239
	TCTAGAGAACAAATAAAAGGCAG	8.46591	3.29628	3.81e-07	8.79e-06				GGGTCGTTAGCTCAGTTGGTAGAGCAGTTGGCTTTTAACCAATTGGTCGTAGGT	-8.39152	4.81497	6e-05	0.00250927
	TGAATGATTGAAGTTCAACTG	8.5402	3.36514	3.83e-07	8.8e-06				TTAAGTAGTAGTGCCGCAGGTT	3.32545	4.29445	6.05e-05	0.00253021
	GATTTTAGCGGAACGCTCTGGAAAGTGC	-8.18964	6.75939	3.85e-07	8.85e-06				GCGAAGGTGGCGGAATTGGG	-7.6818	4.18259	6.09e-05	0.00254324
	CGGGTATCATGTATTCAATGGTTATT	-5.85942	4.0014	3.85e-07	8.85e-06				TTTCCTGCGATCTATTGAGCCTTATCCTTGTGTTTGGTGTCACTGT	2.25625	7.07042	6.1e-05	0.00254714
	CATTTGACTACCACTTCCTATA	8.40715	3.24204	3.87e-07	8.89e-06				CTCGCTGATTTTGTT	-3.45856	4.17016	6.12e-05	0.00254988
	TATCGTACACTTAGATATCTGTTTTTTTTTTTTA	-7.13084	4.38723	3.88e-07	8.89e-06				AACGATCTTGAAATACCACTACTTATATT	-3.43481	4.13654	6.12e-05	0.00254988
	CTTTGGAGTTAAATTATTTTA	8.40804	3.24281	3.88e-07	8.89e-06				AGAGTTTGTCGGCATGGTGACT	-6.761	3.3867	6.18e-05	0.00257339
	TTAGATGTTAGAATGGACAAC	8.44102	3.27363	3.92e-07	8.96e-06				GATCAAATTGTTTTGGATTCTAATAAC	3.27154	4.26298	6.19e-05	0.00257358
	TTTGAATTCGGGATCAAAACAT	8.54463	3.3701	3.92e-07	8.96e-06				GTGGTTAGG	-3.57544	3.92018	6.21e-05	0.00257744
	TATCGTACACTTAGATATCTGTTTTTTTTTA	-8.73015	3.57487	3.96e-07	9.04e-06				CACATGTGTTA	-6.63125	3.29139	6.24e-05	0.00258754
	CCAGGTTAGAGCAATATAAGAA	8.42906	3.26212	4.03e-07	9.19e-06				GAGAGGAACCGTTA	-3.59919	3.91916	6.24e-05	0.00258754
	TTTGACTCAGGATTGTTGTAGA	6.02235	3.849	4.04e-07	9.21e-06				AAGGTCGGGGTCGCGAGTTCGAGTCTCGTTTCCCGCTC	-8.35982	4.78622	6.27e-05	0.00259091
	TCGAAATGTCGTGTATAGGTTTTAT	-6.21144	4.34209	4.08e-07	9.28e-06				CATTCGTAATATCGAAATGTCGTGTATAGGT	-5.09266	4.69393	6.28e-05	0.00259091
	TATTCTTAAATCAATTGGAGTA	8.57702	3.40041	4.09e-07	9.29e-06				ACTGATATCTTCGGATGCGTGGGTTCGAATCCCACTCTCGTCAC	-4.41267	4.11982	6.27e-05	0.00259091
	GCGGGGTCG	8.70937	3.52301	4.09e-07	9.29e-06				GAATCGGAAGAATTCTTAGAATGATGT	-4.03984	3.83331	6.27e-05	0.00259091
	TATATTTTGATCCTGAATTTA	8.44014	3.27288	4.11e-07	9.32e-06				AAATATTTCACATTCCAAGGA	6.3568	3.08718	6.28e-05	0.00259091
	CGTCCGTTCCGCCA	-10.4661	5.22519	4.11e-07	9.33e-06				ATCCCATTTAAAGATAGTTGG	6.35681	3.08718	6.31e-05	0.00259418
	CAGCTTCTTGAAATATCATTCT	8.47582	3.30602	4.12e-07	9.33e-06				TAATAGAACATGGTGCTTTGGA	6.35681	3.08718	6.31e-05	0.00259418
	GCGCGAAGCGGGG	9.14498	3.93516	4.14e-07	9.37e-06				TATTCTTGGAATGTGGAATATT	6.52476	3.20458	6.3e-05	0.00259418
	TCGTACACTTAGATATCTGTTTTTTTTTTAAA	-8.51113	3.37217	4.18e-07	9.45e-06				AGAACAAGAATGATATATCAAG	6.52476	3.20458	6.31e-05	0.00259418
	TTAGTTGGATAACTGAGGTAATTCTTGAGCTAATACACGCTTTTTATACCACATTA	-5.57398	4.24093	4.18e-07	9.45e-06				TCCCGGCATCGGAACCA	-2.72928	4.93237	6.31e-05	0.00259424
	CGCGCGCGCG	6.91108	3.94817	4.2e-07	9.49e-06				TCTTGATTTTTATTTTTTTTTTATTT	-6.42078	3.13882	6.35e-05	0.00260439
	TGGGGTATCGCCAAGCGG	-8.48497	3.34816	4.22e-07	9.53e-06				AGCTTTGCGCAGTGG	7.02252	3.57596	6.35e-05	0.00260451
	GCGGGCATCGTATAATGG	-8.76827	3.60444	4.23e-07	9.54e-06				ACGTGCGAGACCGGGGTTCGATTCCCCGCCAGA	-3.76031	4.02934	6.36e-05	0.0026058
	TTTCCGATAAAGGATGCAGTAATTAACAGGGATCGTTACCT	-9.27936	4.09075	4.25e-07	9.58e-06				TAAAGATAGTTTAAGCCTTGCGTTAT	-6.50816	3.2089	6.38e-05	0.00261129
	TAGTTGGAACTTTTTCATATGT	6.23225	4.12273	4.29e-07	9.66e-06				TGTTAAGTTGAAGCAACGCGGTTGGACTGC	-8.31094	4.74197	6.43e-05	0.00262878
	ATGTCCGTCCGCTTTTATTTTA	8.39035	3.22636	4.31e-07	9.68e-06				GGGTTCTTAGCTCAGTTGGTTCAGAGCATCTGGTTT	-6.70172	3.34187	6.46e-05	0.00263169
	TCGTACACTTAGATATCTGTTTTTTTTTTT	-7.092	4.35037	4.31e-07	9.69e-06				GGTGATTGTAGCTTAGTTGGTTAGAGCGTCGGATTGT	-6.70172	3.34187	6.46e-05	0.00263169
	CGTACACTTAGATATCTGAA	-8.46153	3.32649	4.32e-07	9.69e-06				ATATAGGA	-2.87681	4.92867	6.44e-05	0.00263169
	ATCTTGATTTTTATTTTTTTTTTTATTTAG	-8.83204	3.66993	4.37e-07	9.77e-06				GTATTTTATTGTCCTATTTTTCAACGG	3.40712	4.08088	6.45e-05	0.00263169
	TATCGTACACTTAGATATCTGTTTTTTTTA	-8.53069	3.39051	4.36e-07	9.77e-06				GATAAATTGTTGTAATAATCTGGATGAA	-6.38478	3.11637	6.49e-05	0.00263616
	TTTATTAATGCATTTGTTATT	8.45722	3.28879	4.36e-07	9.77e-06				ATAATAACTGTTACTTTGAATAAATCAGAGGGTTCAAACCAGGCATT	-6.38477	3.11637	6.5e-05	0.00263616
	CGTACACTTAGATATCTGTTTTTTTTTTTTAAA	-8.53069	3.39051	4.38e-07	9.79e-06				TGCCTGGCGGCCGTAGCGCGGTGGT	-6.38477	3.11637	6.5e-05	0.00263616
	TTGGAATGTGGAATATTTTTTCC	8.47496	3.30528	4.39e-07	9.8e-06				ACATTCGTAATATCGAAATGTCGTGTATAGGT	-5.78892	4.61029	6.5e-05	0.00263616
	TTTAATCATATAACACGCGTTA	8.40445	3.23973	4.4e-07	9.81e-06				CAATAGATAGTATAGAATTTC	6.61667	3.28987	6.48e-05	0.00263616
	TTTGATCCTGAATTTAAAGAAAA	8.41163	3.24589	4.4e-07	9.81e-06				GTTTCCAAGAAGTTTCTAAGTCTGTAG	2.83265	4.77376	6.52e-05	0.00264184
	TTTATGACTTCTTCTTCTTCTTG	8.47496	3.30528	4.4e-07	9.81e-06				TGCCTGGCGGCTGTAGCGCGG	-6.95085	5.61334	6.54e-05	0.00264927
	GGTTTCTTAGCTCAGTTGGTAGAGCAATGGATTG	-8.41269	3.28065	4.45e-07	9.91e-06				CCACGCGGCCCGGGTCCGATTCCCGGTATGGGAACC	-7.2071	3.77617	6.58e-05	0.00266051
	GATTGTCTGATGAAAAAC	-9.26281	4.06604	4.47e-07	9.93e-06				CCTGCGATCTATTGAGCCTTATCCTTGTGTTTGGTGTCACTGT	2.21801	8.26886	6.58e-05	0.00266051
	TTTCTTATTTTAATTTATACAG	8.4498	3.28119	4.47e-07	9.94e-06				GCTCTTGTCCGGATTGGGAGCTTGGTA	3.21509	4.20302	6.64e-05	0.00268048
	CGCGACCTCAGA	9.3	4.08347	4.51e-07	1e-05				CTTGGCATGGGAGAGGGCTGGGGTTCGATTCCCCATATCTCCACCA	-4.74277	3.7029	6.66e-05	0.00268473
	TGATTTATTAATTGTCATACA	8.38672	3.22325	4.52e-07	1e-05				GATTTTCGTCGATTGAATTAGCAACA	4.49822	3.46868	6.66e-05	0.00268473
	CGTACACTTAGATATCTGTTTTTTTTTTAA	-8.67068	3.51997	4.55e-07	1.01e-05				TCACCGGGTATACATTCATCA	-2.34169	7.55938	6.72e-05	0.00270667
	TGCCTGGCGGCCGTAGCGCGGTGGT	-8.77124	3.61322	4.57e-07	1.01e-05				CCACAAGGCCCGGGTTCGATTCCCGGCATCGGAA	-4.51156	3.51175	6.73e-05	0.00270753
	TCACAATCAAATTCTAATTCT	8.34872	3.18811	4.57e-07	1.01e-05				CATTTATTTTGTAGTCTGACTT	4.48137	3.47264	6.76e-05	0.00271829
	TTAACTTTTTTAGAAACCATTG	8.36876	3.20657	4.57e-07	1.01e-05				ATTCGGGTATCATGTATTCAATGGTTATT	-5.31232	4.14599	6.79e-05	0.0027269
	AAGAAAGCTTATTTGCTCATGG	8.40355	3.23895	4.57e-07	1.01e-05				TGATATCTTCGGATGCGTGGGTTCGAATCCCACTCTCG	-3.95554	3.78617	6.8e-05	0.00272712
	CTGCTAATAGATTTTTTTCCA	8.34872	3.18811	4.58e-07	1.01e-05				GAATAAAGCTCTTGTCCGGATTGGGA	2.83725	5.26814	6.81e-05	0.00272712
	ACGATCTTGAAATACCACTACTTATATTGATATTTTACTTAGTTGATTAAATGGAAAT	-8.49264	3.35243	4.6e-07	1.01e-05				TTTAAGCATTCAATATCTGTTGG	6.44171	3.14689	6.81e-05	0.00272712
	GGTCCGATTCCCGGCATGG	-5.61442	4.94279	4.6e-07	1.01e-05				TTAAGCATTCAATATCTGTTGGA	6.44171	3.14689	6.81e-05	0.00272712
	TATTTCACATTCCAAGGATATT	8.34872	3.18811	4.59e-07	1.01e-05				AGCATCTCCATTAAAGTCTCTGAAGTT	6.3295	3.0693	6.83e-05	0.00272761
	TTTTTCTAAAGTTTGTCTTTGT	6.78466	3.82883	4.61e-07	1.01e-05				GTTGACTCAATCTCTCCAGCACTTCTC	6.44171	3.14689	6.82e-05	0.00272761
	TATATATTTTGATCCTGAATTT	8.34965	3.18891	4.63e-07	1.01e-05				TCGTACACTTAGATATCTGTTTTTTTTTTTTATATTAG	-6.93328	3.51759	6.86e-05	0.0027374
	TCAATTGGAGTATGCAATATTC	8.35058	3.1897	4.63e-07	1.01e-05				CAACTGTATCAATTAAAATAAG	6.45294	3.15275	6.87e-05	0.0027374
	ATGGACAACCATAGATTTGTC	8.35058	3.1897	4.63e-07	1.01e-05				AGAGGATAACGTCGAATAATGG	6.45294	3.15275	6.87e-05	0.0027374
	TTTTGTCAAAAAGAAGAAAAAG	8.50894	3.33696	4.62e-07	1.01e-05				GAGCATCTTGGAT	-3.63789	3.95319	6.88e-05	0.00273799
	CGTACACTTAGATATCTGTTTTTTTTTA	-8.90023	3.7337	4.65e-07	1.02e-05				AAGGGTTTGT	6.91767	3.49369	6.9e-05	0.00274368
	TAAAAAACGTTATCATAAAAA	8.36692	3.205	4.64e-07	1.02e-05				TCTTGATTTTTATTTTTTTTTATTTA	-6.56686	3.24363	6.99e-05	0.00277582
	TTTATTAATTCATAGAAAAGGTA	8.41253	3.24666	4.64e-07	1.02e-05				TCGTACACTTAGATATCTA	-6.56686	3.24363	6.99e-05	0.00277582
	TAATTAATGTCTGTCTAACTTC	8.41253	3.24666	4.66e-07	1.02e-05				GCCTTTGATGCTTTCAGTTCTGCTTATGATAATAAATGATTCAATCATACCAAACCCTGAGGCCT	3.0158	4.47062	7.01e-05	0.00278342
	TGGGATGAAAAAATTGATTTTTG	8.7303	3.54428	4.65e-07	1.02e-05				GGTTCAGGGTTGTTT	-5.69368	4.52548	7.04e-05	0.00279071
	GTCCGCGGGG	6.96847	4.00318	4.66e-07	1.02e-05				CCTGCCACGCGGGAGTCCCGGGTTCGATTCCCGGTCAACGCACCA	-4.30375	4.54052	7.05e-05	0.00279335
	TGAATTCGGGATCAAAACATAT	8.45634	3.28804	4.67e-07	1.02e-05				TTCGGGTATC	-3.99927	3.77149	7.13e-05	0.00282163
	GATCCGGTAGTTCAGCTGGTTAGAATGCCGCCCTGTC	-9.50814	4.30818	4.68e-07	1.02e-05				CCGGTTGGTTG	-3.98269	3.77962	7.14e-05	0.00282203
	TGTTCGGTCTCTTTTTAAAA	-8.36693	3.23905	4.69e-07	1.02e-05				GGTCCGATTCCCGGTATGG	-6.85292	3.48359	7.15e-05	0.00282335
	TTGATATTTTACTTAGTTGATTAAATGG	-6.97811	4.23611	4.68e-07	1.02e-05				ATTGCTGTGTGTAGTCTTTGCCCATCTCCCACGATGGGCTTTTTTT	-6.85292	3.48359	7.15e-05	0.00282335
	TATTCGGTCTCTTTTT	-10.336	5.09816	4.71e-07	1.02e-05				GCATTGGTGGTTCAGTGGTAGAATTCTCGC	5.30283	4.83218	7.16e-05	0.00282335
	TTTAAATTTAATAGAACATGGT	8.366	3.20421	4.72e-07	1.02e-05				GATTTCTTTGGTCGTTGCATTTTTAAG	2.93226	4.57859	7.17e-05	0.00282661
	TCGTACACTTAGATATCTGAA	-8.38795	3.25784	4.75e-07	1.03e-05				TGTTCGGTCTCTTTTT	-6.44807	3.1634	7.2e-05	0.00283435
	TCCTTCGTGGTTACACAATGATAGGCCTGAGCAT	7.17084	5.44184	4.78e-07	1.03e-05				CCACGCGGCCCG	-5.26988	4.89486	7.24e-05	0.00284876
	AGCAATATAAGAAGTGGTAGTC	8.32839	3.16942	4.77e-07	1.03e-05				GGGTTCTTAGCTCAGTTGGTTCAGAGCATCTGGTT	-6.61253	3.29143	7.25e-05	0.00284936
	GATTTTGTCGATTTATTGAAGA	8.34685	3.18652	4.76e-07	1.03e-05				AGGAGTGTATTGCTATGGCA	-6.31879	3.06768	7.26e-05	0.00285021
	TACATTTATCTGACAAGTCGTTA	8.35151	3.1905	4.78e-07	1.03e-05				AGTGGAAGCGTGCTG	-6.31879	3.06768	7.26e-05	0.00285021
	TATAAATTTTGTAACTGATTCAT	8.42107	3.25525	4.77e-07	1.03e-05				TTTTGGAACGAAGCTATTATTAAGCTTCTAAT	-6.31878	3.06768	7.29e-05	0.00285596
	TTCAGCAATTTTTGTGATCCA	8.55886	3.38357	4.78e-07	1.03e-05				TTAAGCATGGGTATATTGATATGATAATTAGTTATTTATTAAAGAGTGATAAAAATAT	-6.31877	3.06768	7.29e-05	0.00285596
	TTTTAAAAAATGAAACGTGATATTAG	-9.34411	4.15222	4.79e-07	1.03e-05				GACTCTTAGCGGT	5.00854	3.8486	7.3e-05	0.00285596
	TTGATATTTTACTTAGTTGATTAAATGGAAAT	-6.72357	4.80627	4.8e-07	1.03e-05				ATCTTATTTTTTTATTATATT	-6.34717	3.08595	7.32e-05	0.00285989
	TGGAGTGTAAAATTGATAACTA	8.32745	3.16861	4.8e-07	1.03e-05				GTAGGTCATCGTCAAGCAC	-6.34717	3.08595	7.32e-05	0.00285989
	TTTTTGTTTTAAACTTTTTTTA	-7.05207	4.31253	4.82e-07	1.03e-05				GCGGAAGTAGCTCAGTTGGTAGAGCGTCAGCCT	-8.17191	4.61679	7.42e-05	0.00289684
	CAAAAATTAATCTCTCCATT	8.33027	3.17102	4.82e-07	1.03e-05				TTGTGGAGTCGTGGAAAAA	6.56204	3.24745	7.45e-05	0.00290409
	ATTCCGAAGAATTAGAATTTG	8.33027	3.17102	4.82e-07	1.03e-05				ATTGAAAAGCTTCAAAAGACCG	6.26977	3.02532	7.49e-05	0.00291532
	GAAAAGATAGTTATAAAAATACAAAG	-9.07638	3.8993	4.84e-07	1.04e-05				TATCAATAGACGGGAAAAAAAT	6.26977	3.02532	7.48e-05	0.00291532
	TGAGTAGGGCGGGACA	-8.45188	3.31824	4.87e-07	1.04e-05				TGCACCTTTTTTATGGCGTGG	6.26977	3.02532	7.52e-05	0.00292422
	TCGTACACTTAGATATCTGTTTTTTTTTTTT	-9.32956	4.13842	4.89e-07	1.05e-05				CTTCGATGTCGGCTCTTC	-6.49944	3.19431	7.54e-05	0.00292785
	ATGACCGGTCGTAGTC	-8.40869	3.2764	4.89e-07	1.05e-05				GACTCGGTAGCTCAGCTGGTAGAGCAATACACTTT	-6.49944	3.19431	7.54e-05	0.00292785
	TTGTCGATTTATTGAAGAATA	8.34592	3.18572	4.91e-07	1.05e-05				CGGAGCGTAGCGCAGCTTGGTAGCGCGTCTCGTT	-6.26301	3.02651	7.57e-05	0.00293665
	CTTCTTCTTCTTCTTGACAAAAA	8.43837	3.27136	4.9e-07	1.05e-05				GACAAATTCCAACGTGTAGATTTTTCT	-6.26301	3.02651	7.57e-05	0.00293665
	TGGAGTTAAATTATTTTATTG	8.3265	3.16781	4.92e-07	1.05e-05				CGGCATGGGAACCA	-3.6076	4.97372	7.58e-05	0.00293774
	TTGAATTGGATATTAGAAAAAT	8.30873	3.15129	4.93e-07	1.05e-05				CTACAGTCCGACGATC	-3.19871	4.22249	7.6e-05	0.00294274
	TTTCCGATAAAGGATGCAGTAATTAACAGGGATCGTTACCTT	-9.06763	3.89108	4.99e-07	1.06e-05				CAGAGTTCTACAGTCCGACGATC	-2.6963	5.67739	7.63e-05	0.00294652
	GAAATAATATAATAACTGTTACTTTGAATAAATCAGAGGGTTCAAACCAGGCATT	-8.76858	3.61092	4.99e-07	1.06e-05				GCATGGGTGGTTCAGTGGTAGAATTCTCGC	7.13024	3.65889	7.63e-05	0.00294652
	ATGCACCTTTTTTATGGCGTGG	8.65454	3.47314	4.99e-07	1.06e-05				GGTTCCATGGTGTAGCGGTTAGCACTCA	-3.55943	3.88831	7.65e-05	0.0029516
	CCTTGGCATGGGAGAGGGCTGG	-8.46607	3.32799	5.01e-07	1.06e-05				TTTGGTGTCACTGT	3.36749	4.07897	7.68e-05	0.0029516
	CTGTGTATGTTGGAAATTCTA	8.34499	3.18493	5.08e-07	1.08e-05				AAAAGAAAACATGTGGAACGT	4.04022	3.801	7.67e-05	0.0029516
	TTTCTAATTGTTGTACACGCTG	6.19283	4.08581	5.08e-07	1.08e-05				GAGGTAGAATTTATAGGTTTACATATT	4.45757	3.43645	7.69e-05	0.0029516
	TAATGATAAATAATTTGATAGT	8.30682	3.14966	5.1e-07	1.08e-05				GATAGAGATTGTGTAGACAGCTGTTAA	4.45757	3.43645	7.69e-05	0.0029516
	TTTGTGATCCATCACTCGTTAC	8.36416	3.20263	5.1e-07	1.08e-05				GAAGACTGTTCCAGTCCACTGTAGT	4.47391	3.44694	7.68e-05	0.0029516
	AACGATCTTGAAATACCACTACTTATATTGATATTTTACTTAGTTGATTAAATGGAA	-8.78701	3.62147	5.12e-07	1.08e-05				TATATATATTTTGATCCTGAA	6.27859	3.03139	7.69e-05	0.0029516
	TTTCTTTTATTAATTCTTCTA	6.70437	3.75239	5.17e-07	1.09e-05				GAAAGAGAATTTTCTCCTGATACGTTT	6.27859	3.03139	7.69e-05	0.0029516
	GATTGTCTGATAGAAAGT	-8.81605	3.64819	5.17e-07	1.09e-05				GAGGAATCTAAGATAGAGATTGTGTAG	6.2786	3.03139	7.72e-05	0.00295753
	TCGAGTCCAGGTCGCGGAGCCA	-9.48024	4.27235	5.2e-07	1.1e-05				ATGCACAATGTCCGTCCGCTTT	6.2786	3.03139	7.72e-05	0.00295753
	CCTGGTGACCGGTCGTAGT	-8.31615	3.19323	5.23e-07	1.1e-05				TAAGCATGGGTATATTGATATGATAATTAGTTATTTATTAAAGAGTGATAAAAATA	-6.25624	3.02187	7.76e-05	0.00296952
	TAATCTTTTAGACCAGTTGGAT	8.28879	3.13293	5.23e-07	1.1e-05				GCGAGTCGAATAACTCCCTACGGGGTG	-6.25624	3.02187	7.77e-05	0.00296952
	TATATCAAGAAACTGTTGAAACG	8.28879	3.13293	5.23e-07	1.1e-05				CGTAGTTGGATTATAAAG	-6.25624	3.02187	7.78e-05	0.00296952
	ATGCATTAATAAATTCTTGAGG	8.38307	3.22013	5.21e-07	1.1e-05				TCCGACGATC	-6.25624	3.02187	7.78e-05	0.00296952
	TGGAATGTGGAATATTTTTTCC	8.55804	3.38286	5.23e-07	1.1e-05				GTCCATCAAACTGGACGTGTAAGTCGAA	3.91355	3.71152	7.78e-05	0.00296952
	GTTCTATTTTGTTGGTTTTCGGAACTG	8.55804	3.38286	5.22e-07	1.1e-05				TACATTCGTAATATCGAAATGTCGTGTATAGGTT	-7.0569	3.65207	7.8e-05	0.00297138
	ATGTGGAATATTTTTTCCCCGTC	8.62309	3.44367	5.21e-07	1.1e-05				GTCGTAACTGGAGACACGTCCAATTCC	3.37593	4.07186	7.8e-05	0.00297138
	AAAATTAATTGCAATGAGAAG	8.72955	3.54363	5.23e-07	1.1e-05				TGCCTGGCGGCTGTAGCGCGGTGGT	-7.5192	4.04247	7.99e-05	0.00302581
	TATTATGTCGATAAAACTTTATAACTGAGCT	5.65595	4.41903	5.25e-07	1.1e-05				GGAGAGTTGGCAGA	-6.75804	3.40833	7.98e-05	0.00302581
	TTTCTTTTATTAATTCTTCT	8.30586	3.14885	5.33e-07	1.11e-05				ATATCGAAATGTCGTGTATAGGTTTT	-6.75804	3.40833	7.98e-05	0.00302581
	TTGGAAATTCTATACTATCTAT	8.31254	3.15454	5.33e-07	1.11e-05				ATTTTAAAATAAATATTTAATAATAATATCGTATCATTGATATTATTTCATGTCAAG	-6.75803	3.40833	7.99e-05	0.00302581
	TGTTCTTTGAATTCGGGATCAA	8.41928	3.25372	5.34e-07	1.11e-05				AGTTGGATAACTGAGGTAATTCTTGAGCTAATACACGCTTT	-5.64451	4.4319	7.96e-05	0.00302581
	CTGATATCTTCGGATGCGTGGGTTCGAATCCCACTCTCGTCA	-10.8018	5.55991	5.35e-07	1.12e-05				TAATAACTGTTACTTTGAATAAATCAGAGGGTTCAAACCAGGCATT	-4.8209	4.45785	7.96e-05	0.00302581
	CCGCCTCGTCGCCC	9.03617	3.83147	5.36e-07	1.12e-05				AACGATCTTGAAATACC	-3.18779	4.19657	7.97e-05	0.00302581
	ACTCGTTACAACAGCTTCTTG	8.29072	3.13457	5.39e-07	1.12e-05				CCGGCTCGTGGCACCA	-2.6418	4.97414	8e-05	0.00302581
	GGAGGGTTGCCGGAGTGGTTAACGGAGCAGTTTGC	-9.50001	4.30054	5.41e-07	1.12e-05				TTAATTGTCATACAAAAGCCG	6.36674	3.09315	8.01e-05	0.00302581
	TGGGTTGTAAACTTCTTTTGTACAGGG	-9.03209	3.85772	5.42e-07	1.13e-05				CCCCGCGTCCC	6.36674	3.09315	8.01e-05	0.00302581
	CGGTTGGTT	-5.01362	5.69224	5.42e-07	1.13e-05				AGAAGGTCGCTGGTTCGATTCCAGCATGAGG	-4.49459	3.49479	8.03e-05	0.00303028
	CATGGATTAGAAGAATTAATA	8.36323	3.20185	5.43e-07	1.13e-05				TCGTACACTTAGATATCTGTTTTTTTT	-6.57602	3.24797	8.05e-05	0.00303687
	TGGGTTGTAAACTTCTTTTGTACAGGGATAAACCTTTCCACG	-9.91363	4.69693	5.44e-07	1.13e-05				TCATTACCATCTTATTTTTTTATTATATTA	-4.45517	3.44412	8.15e-05	0.00306907
	ATAAGGATTGACAGATTGATAGCTCTTTCATGATTT	-8.51163	3.37341	5.48e-07	1.13e-05				CGGTAACAGGGGTTCGAATCCCCTAGGGGACGCCA	-7.49026	4.0177	8.26e-05	0.00310706
	ATATCGAAATGTCGTGTATAGGTTTTA	-8.35935	3.23173	5.52e-07	1.14e-05				TTCGGTTGACTCAAAATATCCTCGCTGATTTTGTT	-3.94888	3.78268	8.26e-05	0.00310706
	TCGACTCCGTCTCTGGGCACC	-9.5781	6.75541	5.54e-07	1.14e-05				GCGGGAGTCCCGGGTTCGATTCCCGGTCAAC	-4.5035	4.22216	8.27e-05	0.00310865
	TTATACATATCTTCCCCATTG	6.69149	3.74031	5.53e-07	1.14e-05				TTTCCCTGGTGTTGGCGCAGTATTCGCGCACCCCGGTCAAGCCGGGGTCATTTTT	-7.01682	3.61925	8.32e-05	0.00312388
	ATGGATCCCATTTAAAGATAG	8.22526	3.07471	5.55e-07	1.15e-05				CGCGGCCCG	-4.47277	4.22873	8.37e-05	0.00313976
	CGTACACTTAGATATCTGTTTTTTTTA	-8.64159	3.49346	5.58e-07	1.15e-05				TGCCTGGCGGCTGTAGCGCGGTGGTCCCACC	-6.55705	3.24867	8.39e-05	0.00314338
	ATGGTTTCTGAAAAATTTAACA	8.22626	3.07556	5.58e-07	1.15e-05				TCAAATCTGCCCAGACCTACC	-6.55705	3.24867	8.39e-05	0.00314338
	CTCAGGATGAACGCTAGCGGGAGGCCT	-8.64158	3.49346	5.59e-07	1.15e-05				ATCAATTGAATTATCGTGCGAAAAGTG	-4.56778	3.5348	8.54e-05	0.00319739
	TATTTGGAACTTGTTGATATG	8.22526	3.07471	5.59e-07	1.15e-05				TTTGCAACTTTATCCATTTCACT	2.14044	7.55473	8.59e-05	0.00321285
	GCTTTGAAAACAATAGATAGTA	8.26662	3.11267	5.6e-07	1.15e-05				TCACCGGGATATCAGATGCTCA	-4.26277	6.99052	8.61e-05	0.00321917
	CCACAAGGCCCGGGTTCGATTCCCGGCATCGGAA	-5.96537	4.10993	5.62e-07	1.15e-05				GTCTATAATAAATTTCTTCAATTGTCT	2.5878	5.16946	8.66e-05	0.00323364
	ATTCGGGTATCATGTATTCAATGGTTATT	-5.29009	5.27598	5.63e-07	1.15e-05				GAATTCATTTTTCATCACAGATCACG	6.26054	3.01926	8.72e-05	0.00325175
	AACGATCTTGAAATACCACTACTTATATTGATATTTTA	-4.83315	5.89776	5.61e-07	1.15e-05				TAAAAAGCTCGTAGTTGGATTATAAA	-4.54269	3.53983	8.74e-05	0.00325645
	CGACTCTTAGC	7.62337	4.58166	5.65e-07	1.15e-05				GGTTGTTTGGACATTCTATTTCTTGTT	-3.83516	3.66764	8.75e-05	0.00325897
	TCCATCACTCGTTACAACAGCT	8.20514	3.05621	5.66e-07	1.15e-05				CAGTCCGACGATC	-3.44485	4.11875	8.77e-05	0.00326353
	ATTTAATAGAACATGGTGCT	8.22426	3.07386	5.62e-07	1.15e-05				GTAAAATCACAGAGCACGTTTGAAGAT	6.65754	3.32562	8.79e-05	0.0032673
	TGATTAAACTATAACTGGAGA	8.22726	3.07641	5.65e-07	1.15e-05				AGAGGCCCCGG	-3.70897	4.58009	9.04e-05	0.00335887
	TAATCACATAATCTTCGTTATT	8.24609	3.09382	5.66e-07	1.15e-05				CGTTTCCCGCTCCA	-7.93446	4.40556	9.06e-05	0.00336047
	TTAACTCCAAAGCACCATGTT	8.24609	3.09382	5.66e-07	1.15e-05				CGTCCGTTCCGCCA	-7.93446	4.40556	9.06e-05	0.00336047
	CAGTATTGTTAGGGAAAAATATT	8.24609	3.09382	5.66e-07	1.15e-05				CCACGCGGCCCGGGTCCGATTCCCGGTATG	-4.40285	7.11908	9.19e-05	0.00340712
	CTTCCTATATTGATCTAACTCG	8.24609	3.09382	5.65e-07	1.15e-05				CCACGCGGCCCGGGTCCGATTCCCGGCATGGGAAC	-6.70819	3.36912	9.2e-05	0.00340864
	TCTGCATATCATTACAATCAAG	8.24609	3.09382	5.64e-07	1.15e-05				AAGAAGGATTGTGTAATAGA	6.28805	3.03745	9.22e-05	0.00341202
	TGTCTTTGTGATTTATTAATTG	8.26955	3.11517	5.61e-07	1.15e-05				GCCTATTTGATCTTCAAGGCAGAACT	6.28806	3.03745	9.23e-05	0.00341202
	TTTGTAAATTTTGATATCCCA	8.24807	3.0955	5.67e-07	1.15e-05				GGCGGCCAGAAGGTCGCTATATCACG	3.83639	3.65577	9.26e-05	0.00341733
	TTTTTCTTTTTTTTTTTGAATTTAATATCTATCT	-8.81649	3.65582	5.7e-07	1.16e-05				GAAGCAATGACTAAGGTGTAGGTTCTT	3.83639	3.65577	9.25e-05	0.00341733
	TTGTTTTGGATTTTTGGGATTT	8.26564	3.11184	5.7e-07	1.16e-05				CAGTAATTCGTTAAGCTAACCAGTACTAATTGCTCGTGAGGCTTGACC	-6.49947	3.20455	9.3e-05	0.00342859
	GGTACCTTGTAAATGGAATAGG	8.4366	3.26985	5.7e-07	1.16e-05				CCTCATCATCAGGATTAAAAATTTCTT	-6.49947	3.20455	9.3e-05	0.00342859
	GGAGGGTTGCCGGAGTGGTTAACGGAGCAGTTTG	-8.52141	3.38259	5.71e-07	1.16e-05				GTTTCGTTCTTGGCACTTATGCTTTTT	4.67472	3.59083	9.32e-05	0.0034309
	AAGGATTGTGTAATAGAACA	8.2451	3.09298	5.72e-07	1.16e-05				GGAGAGGGCTGGG	-6.97544	3.58564	9.34e-05	0.00343113
	CGTACACTTAGATATCTGTTTTTTTTTTAAA	-8.25262	3.13669	5.73e-07	1.16e-05				ACACAAAGTGGAGGACCGAACCGGTTGACGT	-4.47967	3.46591	9.33e-05	0.00343113
	TTTATGATTCCAATGCGGAAGA	6.71908	3.72365	5.72e-07	1.16e-05				GAGCAATATCGAGAGGCAGGAAG	-3.49479	3.85785	9.36e-05	0.00343113
	TAATCTAAGTCTTTTTTCACGA	8.27053	3.116	5.76e-07	1.16e-05				TAATTCTTCGGCATTTTTTTGA	6.31879	3.06334	9.35e-05	0.00343113
	ACTCGGCTTTTGTATGACAATT	8.3623	3.20106	5.8e-07	1.17e-05				TATGTTGGAAATTCTATACT	6.31879	3.06334	9.35e-05	0.00343113
	CTTTTTTATGGCGTGGTATTG	8.32366	3.16539	5.81e-07	1.17e-05				ATCTCTCTACAGAAAGTATCGTCTAGTT	-6.24896	3.01722	9.4e-05	0.00343698
	TTCCGATAAAGGATGCAGTAATTAACAGGGATCGTTACCA	-7.12446	4.38164	5.86e-07	1.18e-05				GTTCTCTTTAGAAAGAAAGGCCGGGA	-6.24896	3.01722	9.41e-05	0.00343698
	TTGGAGTTAAATTATTTTATTG	8.47235	3.30305	5.86e-07	1.18e-05				GACGTTTGTTG	-4.46207	3.44813	9.4e-05	0.00343698
	TCTTCAGTTGATCTTTTTTTTG	8.47235	3.30305	5.85e-07	1.18e-05				GCTTCAATAACGTTCTTCAGCTCGTC	3.54727	3.86463	9.43e-05	0.00343698
	TTACTGGATATTGGTACCTTGTA	8.26466	3.11101	5.87e-07	1.18e-05				TGAAAATCGCTTTCAACTTAGA	6.44609	3.15847	9.44e-05	0.00343698
	TGAGCAAGTGCATTGTCCTGGT	6.75874	3.80475	5.89e-07	1.18e-05				TAGAACATGGTGCTTTGGAGT	6.44609	3.15847	9.44e-05	0.00343698
	CCCGTGGATCGCCCC	8.26466	3.11101	5.9e-07	1.18e-05				GCTTCCGGATCTTTGAAACTTACTTGA	6.4461	3.15847	9.43e-05	0.00343698
	CTTTAACGGATTGCTCTACGC	-7.02006	4.2643	5.92e-07	1.19e-05				TAGTTTTCAAATCATCAAAAG	6.4461	3.15847	9.43e-05	0.00343698
	TCGTACACTTAGATATCTGTTTTTTTTTA	-8.86532	3.70147	5.97e-07	1.2e-05				TTTTTATGTTCTTTGAATTCGGG	6.4461	3.15847	9.42e-05	0.00343698
	GGGGCTATAGCTCAGCTGGGAGAGCGCTTGCATGG	-5.84865	3.99043	5.99e-07	1.2e-05				TATCGTACACTTAGATATCTGTTTT	-4.55947	3.54287	9.57e-05	0.00348364
	ATTCAATAGTAATTCAACGTT	8.54046	3.36653	6e-07	1.2e-05				GGTTCCATGGTGTAGCGGTTAGCACTCAGGACTTTG	-3.58338	4.26097	9.61e-05	0.00349364
	TGCCTGGCG	-5.58208	4.24699	6.01e-07	1.2e-05				AACGATCTTGAAATACCACTA	-3.31911	4.04349	9.62e-05	0.00349364
	CATTTTTGTTTTAAACTTTTTAA	-8.7414	3.58605	6.03e-07	1.2e-05				TAGTATTTGGATTGAAAATCTTC	-5.46199	4.27413	9.63e-05	0.00349631
	TAATTGTCATACAAAAGCCGA	8.22927	3.07811	6.03e-07	1.2e-05				TCGTACACTTAGACATCTG	-6.76996	3.39083	9.65e-05	0.00349711
	TTCCATTTACGAGATATCAATA	8.22927	3.07811	6.04e-07	1.2e-05				ACAATGGCCGGTACAGAGGG	-6.76996	3.39083	9.65e-05	0.00349711
	AAGGGGTAGTGGATGGACAATGGGTT	-6.72114	3.98937	6.05e-07	1.21e-05				TATTAAAGAGTG	-4.52144	3.49886	9.78e-05	0.00354115
	TTTATCTTGATTTTTATTTTTTTTTATTTAGG	-8.9606	3.79062	6.07e-07	1.21e-05				GAATAAAGCTCTTGTCCGGATTGGGAG	3.05757	4.30833	9.84e-05	0.00355899
	CCTGATGACCGGTCGTAG	-8.30292	3.1829	6.06e-07	1.21e-05				GAAAAAATAAAAGTCAGTTGGAGAAA	2.96981	4.43363	9.86e-05	0.00356383
	TCAGCAATTTTTGTGATCCA	8.20311	3.05449	6.07e-07	1.21e-05				CTGATATCTTCGGATGCGTGGGTTCGAATCCCACTCTCGTCACCA	-2.88332	5.11776	9.97e-05	0.00359974
	TGGGATGAAAAAATTGATTTTT	8.20311	3.05449	6.07e-07	1.21e-05				GGCTTAGTGGTCTAGTGGTATGATTTTC	-3.46735	4.44817	0.00010021	0.0036171
	ATGAAAAAATTGATTTTTGCG	8.20717	3.05792	6.07e-07	1.21e-05				TGGATTATAAA	-6.35545	3.09052	0.00010064	0.00362672
	TAATAATAATATCGTATCATTGATATTATTTCATGTCAAGG	-7.8867	5.1086	6.1e-07	1.21e-05				ATAAAGGATGCAGTAATTAACAGGGATCGTTACCA	-6.35545	3.09052	0.00010061	0.00362672
	CATTACCATCTTATTTTTTTATTATA	-8.83421	3.66473	6.14e-07	1.22e-05				GTTATCAACCACTGAATCCGGTCTTCT	3.14618	4.16122	0.00010143	0.0036525
	TCTTGATTTTTATTTTTTTTTTATTTAGGAAA	-9.17327	3.9908	6.16e-07	1.22e-05				AAGGTCGGGGTCGCGAGTTCGAGTCTCGTTTCCCGCT	-6.4197	5.12281	0.00010168	0.00365859
	GACGGGAAAAAAATATTTCACA	8.26367	3.11018	6.16e-07	1.22e-05				CGTACACTTAGATATCTGTTTTTT	-6.71096	3.34607	0.00010193	0.00366452
	TATCGTACACTTAGATATCTGTTTTTTTTTTTTATATTAGA	-9.45209	4.25503	6.17e-07	1.22e-05				TATTTTGTAGTCTGACTTTAAA	3.16097	4.55268	0.00010219	0.00367095
	TTAACAAATCATTTTCAAAAGG	8.32271	3.16458	6.2e-07	1.22e-05				ATTAAAGAGTG	-4.60647	3.56605	0.00010327	0.00370412
	TTTACTGGATATTGGTACCTTGT	8.34217	3.18253	6.2e-07	1.22e-05				GAAGCTTTGCTCTTTGAAAAGTTGTTG	2.74733	4.70433	0.00010327	0.00370412
	CGAGTTTTACTGGATATTGGT	8.34217	3.18253	6.19e-07	1.22e-05				TGCCCGGAACT	-3.26883	4.00243	0.00010341	0.00370588
	TAATGGCAGTATTGTTAGGGAA	8.34217	3.18253	6.19e-07	1.22e-05				GTTTCATCCACTTCAACTGTTAACCCT	2.65285	4.85668	0.00010391	0.00372087
	TGTCAATATTATACATATCTTC	8.34217	3.18253	6.19e-07	1.22e-05				ATATGCTTGTATGGTCTAGCATGGAATAACACTATAGAAAAAGT	-6.93286	3.55121	0.00010444	0.00373435
	AATCTCTCCATTTTTTGTCAA	6.17074	4.0652	6.21e-07	1.22e-05				TGCCTGGCGGCTGTAGCGCGGTGGTCCCACCT	-6.93286	3.55121	0.00010445	0.00373435
	TCGTACACTTAGATATCTGTTTTTTTTTTTTATA	-9.49183	4.29286	6.24e-07	1.23e-05				GATTTTATTATCATTAGCGCATGAGAAACGTAAATATATG	-6.43935	3.15899	0.000105	0.0037423
	TCTTTGAAATTTGAACTCTGG	8.41748	3.25219	6.26e-07	1.23e-05				AGTCGGTTAGAGC	-6.43935	3.15899	0.00010504	0.0037423
	TTTTATGGCGTGGTATTGTAT	6.66608	3.71642	6.26e-07	1.23e-05				GATAGTTTAAGCCTTGCGTTAT	-6.43935	3.15899	0.00010507	0.0037423
	CTCCATGTGAGAGTAGGTCATCGTCAAGCAC	-8.32909	3.2069	6.28e-07	1.23e-05				ACGTGCGAGACCGGGGTTCGATTCCCCGCCAGAGAGC	-3.75112	4.08199	0.00010485	0.0037423
	GAAGGATTGTGTAATAGAACAAG	8.22325	3.07301	6.32e-07	1.24e-05				GAATTTTATCCAATAATTGGCAGTAGA	2.98861	4.42498	0.00010508	0.0037423
	CGTACACTTAGATATCTGTTTTTTTTTTTTATA	-9.45879	4.2614	6.33e-07	1.24e-05				ATTTTCGTCCTTTTTCTCCAAAGAAAG	4.48997	3.46351	0.00010582	0.00376575
	CTTCATAGCTTCTTCACTCTT	8.27248	3.11766	6.34e-07	1.24e-05				TCACCGGGATATCAGATGCTC	-3.05906	5.14399	0.00010673	0.00379212
	TTCACCGGAAACCAGGAGAGG	-4.95821	5.12646	6.37e-07	1.24e-05				GTTTCTCGGT	-3.01931	4.47534	0.00010668	0.00379212
	AATAGTCATATCAACAAGTTC	8.30298	3.1464	6.36e-07	1.24e-05				GCCGGGGGTCGCGGGTTCGAGTCCCGTCCGCTGCGCC	-7.79929	4.28684	0.00010751	0.00381386
	AAAAGTAATTGGTCATATAGT	8.23027	3.07896	6.37e-07	1.24e-05				GGCGGAATGGCCGAGTGGTCTAAGG	-4.00761	5.11018	0.00010749	0.00381386
	CGTACACTTAGATATCTGTTTTTTTTTTTAA	-8.8139	3.65359	6.39e-07	1.25e-05				GTATAGTACTTGAACCCCAATTTTTCCT	3.94664	3.71737	0.00010863	0.00385055
	GAATTCGGGATCAAAACATAT	8.38032	3.21778	6.41e-07	1.25e-05				AACGATCTTGAAATACCACTACTTATATTGATATTTTACTTAGTTGATTAAATGGAAATTTTATA	-6.18236	2.96958	0.00010954	0.00387094
	CAAATAATAAATTATACTTTG	8.18164	3.03485	6.49e-07	1.26e-05				GATTTAGATGAAAGACTTTGAACA	-6.18236	2.96958	0.00010955	0.00387094
	TTTTAATGACTTATGCCTTAGG	8.18267	3.03572	6.49e-07	1.26e-05				AAGGTCGGCGGT	-6.18236	2.96958	0.00010966	0.00387094
	GAGCAATATCGAGAGGCAGGAAGAGATATAAAT	-6.71044	6.83781	6.5e-07	1.26e-05				GTTCATATCGACGGCGGTGTTTGGCACC	-6.18236	2.96958	0.00010979	0.00387094
	TGCCTGGCGGCTGTAGCGCGG	-8.75323	6.80201	6.53e-07	1.27e-05				CAAGGCCCGGGTTCGATTCCCGGCATCGGAACCA	-3.83142	5.73486	0.00010949	0.00387094
	TTGAAAGACGTTCTATATCT	5.11209	4.66159	6.54e-07	1.27e-05				GAAGTACGCCTGTTTGAAAGAATGCC	-3.03268	4.28846	0.0001098	0.00387094
	TCACAAAAATTGCTGAAATGTA	8.18061	3.03398	6.57e-07	1.27e-05				GTTCTTTTTTGTCCGTAAACGCGCTGG	3.05226	4.30471	0.00010939	0.00387094
	AGTAAAACTCGGCTTTTGTATG	8.25203	3.09885	6.57e-07	1.27e-05				ACTCATGTTTAATTTGAGTTTTCATGGTTATTAGTTTTTATCCTCAGATTCTCTCTGAGGATTTT	-6.18236	2.96958	0.00011005	0.00387294
	TCGTACACTTAGATATCTGTTTTTTTTTTTATATTAGA	-9.82693	4.61359	6.58e-07	1.27e-05				AATGAAAATAATTTTAATCTCTGATCTTTT	-6.18236	2.96958	0.00011009	0.00387294
	CCACGCGGGAGTCCCGGGTTCGATTCCCGGTCAACGCACCA	-4.48911	8.34988	6.59e-07	1.28e-05				AAGGGAACGGGCTT	-6.18236	2.96958	0.00011011	0.00387294
	CATGTAATGGATATCCTGATG	8.22224	3.07216	6.61e-07	1.28e-05				GTCAATGGATGAAAGATGAGGTAGAA	2.95107	4.41821	0.0001102	0.00387294
	TTGGGATTTTCTAATGTTGAAT	8.22224	3.07216	6.61e-07	1.28e-05				GTTTTCAACTGTCAGTATACTTTTAAG	3.53935	3.87245	0.00011075	0.00388654
	AAGTTCAACTGTATCAATTAA	8.26269	3.10934	6.61e-07	1.28e-05				AACATTAGATTTATCTATTCTCGAGA	4.4157	3.40333	0.00011068	0.00388654
	GATTGTCTGATAGAAAG	-8.15609	3.04962	6.62e-07	1.28e-05				GCTAGATTTAGATACTCCCAACTTTTT	4.40727	3.398	0.0001111	0.00389568
	TTTCACATTCCAAGGATATTACA	6.65223	3.70345	6.62e-07	1.28e-05				CATTACCATCTTATTTTTTTATTATATTAG	-6.88913	3.51591	0.00011179	0.00391688
	TTTTGCTTACTTATTTGGAACT	8.1837	3.03659	6.65e-07	1.28e-05				AATGGCACCTTTGAACGTGTGCGA	-3.2754	4.26914	0.00011191	0.00391803
	ACATGTTTTTAGGCAATTTTATATCTTTT	-8.53068	3.38586	6.66e-07	1.28e-05				TCTTGATTTTTATCTTTTTTTTATTTAGG	-6.64967	3.29993	0.00011334	0.00392346
	TGCCTGGCGGCTGTAGCGCGGTGGT	-8.97683	3.79708	6.71e-07	1.29e-05				ATCTTGATTTTTATTTTTTTTTATTTAGG	-6.50868	3.19872	0.00011308	0.00392346
	TGTCTGTCTAACTTCAATGTA	8.1837	3.03659	6.71e-07	1.29e-05				GTTAAATTAAGAACACTTGTATCAGGG	-6.50868	3.19872	0.00011308	0.00392346
	ATCTCGAAAGCCGGTCT	-8.73868	3.58372	6.75e-07	1.3e-05				TTGTTTATCTTGATTTTTATTTTTTTTTTATTTAGG	-6.27798	3.03581	0.00011336	0.00392346
	CGTACACTTAGATATCTGTTTTTTTTTTTAAA	-8.269	3.15239	6.75e-07	1.3e-05				TGTTTTTCTTTTTTTTTTTTGAATTTAATATCTATCT	-6.27798	3.03581	0.00011336	0.00392346
	ATGGCAGTATTGTTAGGGAAA	8.34123	3.18174	6.76e-07	1.3e-05				GCGGGAAT	-6.27798	3.03581	0.00011334	0.00392346
	AGTACCGGAGCCGGAGCGAAAGCGAGTCTG	-8.47914	3.34404	6.8e-07	1.3e-05				GTAGTTTGGA	-6.27798	3.03581	0.00011333	0.00392346
	TCGTACACTTAGATATCTGTTTTTTTA	-8.20036	3.0888	6.85e-07	1.31e-05				GATCCGGTAGTTCAGCTGGTTAGAATGCCGCCCTG	-6.27798	3.03581	0.00011331	0.00392346
	TTGTGACAAATCTATGGTTGTC	8.22124	3.07131	6.9e-07	1.32e-05				GTGTAGTCGGTTATC	-4.68606	3.63001	0.00011244	0.00392346
	GTAAAACTCGGCTTTTGTATGA	8.22124	3.07131	6.89e-07	1.32e-05				ATAACGATCTTGAAATACCACTACTTATATTGATATTTTACTTAGTTGATTAAATGGAAATT	-3.19369	7.07409	0.00011284	0.00392346
	TTTATTAATTCTTCTAATCCA	8.22124	3.07131	6.89e-07	1.32e-05				GTTGTATTTACTTTTTGCAGAACTTGT	3.01682	4.48323	0.00011241	0.00392346
	GACTCTTAGCGGT	9.1698	3.95873	6.9e-07	1.32e-05				CTTCATAGCTTCTTCACTCTTT	6.19669	2.97349	0.00011277	0.00392346
	CCCCCGTCTTCCGCT	-6.48662	3.77	6.91e-07	1.32e-05				GCTTCTTGTTCTCAAACTTTGTATCTC	6.19669	2.97349	0.00011278	0.00392346
	CTTGGAATGTGGAATATTTTTTC	8.15881	3.01406	6.91e-07	1.32e-05				GAATCATTTTTTTTGTAGTCGCACGA	6.19669	2.97349	0.00011279	0.00392346
	TGTATTTTAATATGTCTTAGA	8.15881	3.01406	6.96e-07	1.33e-05				AATGGATCCCATTTAAAGATAGT	6.19669	2.97349	0.0001128	0.00392346
	GCATGGGTGGTTCAGTGGTAGAATTCTCGC	7.20306	6.97505	7.02e-07	1.34e-05				GCCTCATTAGTTCAGTTGGATAGAATGTAT	-2.89792	4.38104	0.00011446	0.00395541
	TTACAAAAATTAATCTCTCCA	8.25302	3.09969	7.04e-07	1.34e-05				GCTAATATCGTCAAACAACCGTTAACC	2.18121	6.91752	0.00011441	0.00395541
	TCGTACACTTAGATATCTGTTTTTTTTTTAA	-8.37998	3.25365	7.1e-07	1.35e-05				GCGGCCGATTCGG	-4.39818	3.40138	0.00011498	0.00396745
	ATTTGATGCTTTGAAAACAATA	8.17855	3.03224	7.09e-07	1.35e-05				TAATTGTTGTACACGCTGAAAG	3.30802	4.01861	0.00011494	0.00396745
	TTGGAATGTGGAATATTTTT	8.2617	3.10851	7.12e-07	1.35e-05				GCGCGCGCG	4.29432	4.00137	0.00011507	0.00396745
	ATTGAAGTTCAACTGTATCAATT	8.4706	3.30156	7.12e-07	1.35e-05				GTTAGACTTTA	3.43725	4.14891	0.00011544	0.0039774
	CGTCCGTTCCGCC	-9.61148	4.39754	7.15e-07	1.36e-05				ATTGGATTCGTAAAATTGAGCTTCATA	3.48423	3.81828	0.00011596	0.00399231
	TTTCACGAATCTTTTAATCCAAC	8.13455	2.99208	7.19e-07	1.36e-05				TGTACTGCGTCAACAACA	-6.60317	3.28722	0.00011648	0.00400708
	TCGTACACTTAGATATCTGTTTTTTTTTTTTATATTAGAA	-9.49016	4.29137	7.21e-07	1.36e-05				GTCATCTTCCATCAATTGAATTATCG	-6.60317	3.28722	0.00011657	0.00400708
	GCGGAAGTAGCTCAGT	-5.93207	4.0597	7.22e-07	1.36e-05				AAGCGTAATCTGCTTATTATAAAAACAACGGAGGACTGTCTTTTTTAAGGCAGTCTTTTT	-6.60316	3.28722	0.0001167	0.00400864
	GAAATGTATATCAATAGACGG	6.66906	3.71932	7.23e-07	1.37e-05				GGGAGAGGGCTGG	-3.72826	5.45074	0.0001172	0.00401098
	CTATACGACCAATTGCTTTTC	8.15672	3.0123	7.26e-07	1.37e-05				GAAAGAAATGAAATTAATTGG	6.18762	2.96732	0.0001173	0.00401098
	TAGTATAGAATTTCAAACATAA	8.15672	3.0123	7.26e-07	1.37e-05				TTTTTGAAATATTTGTAGAATA	6.18762	2.96732	0.0001173	0.00401098
	GATCCATCACTCGTTACAACAG	8.16298	3.01758	7.27e-07	1.37e-05				TATGTTCTTTGAATTCGGGA	6.18762	2.96732	0.00011729	0.00401098
	TCAGCTGAGGGTTAGTCGGGACCTAACGCGAACCCG	-8.20622	3.09568	7.28e-07	1.37e-05				TTGTAAATGGAATAGGTATTCT	6.18762	2.96732	0.00011729	0.00401098
	ATTTAAAGATAGTTGGAACTTT	8.11525	2.97428	7.34e-07	1.38e-05				GAATTTATTTCTTATTTATCTCAATCGG	6.18762	2.96732	0.00011727	0.00401098
	ACTGAAACTGGCATTGAAATA	8.11525	2.97428	7.34e-07	1.38e-05				CCCGCCGG	6.74563	3.36124	0.00011762	0.00401884
	TCCATTTACGAGATATCAATAT	8.11525	2.97428	7.34e-07	1.38e-05				GTTGTTGTTG	-3.86195	3.66651	0.00011793	0.00402651
	ATTGAAGAATTTATTAACTCC	8.11525	2.97428	7.34e-07	1.38e-05				ATCGGAAGGCTGC	-7.18601	3.71478	0.0001188	0.0040512
	AGTAAGCAAAATAAAAAACGT	8.11525	2.97428	7.35e-07	1.38e-05				GTACCAATTCTTACTCCTGATTCTGCT	4.50906	3.49887	0.00011883	0.0040512
	CAGCAATTTTTGTGATCCATC	8.11311	2.97248	7.39e-07	1.39e-05				CGGCGAGTAGCGCAGCTTGGTAGCGCAAC	-7.67609	4.1797	0.00011943	0.0040657
	CATATAGTACCAATTTCTAAAG	8.39764	3.23258	7.41e-07	1.39e-05				ATCTCTGATCTTTTGATTTT	-3.92196	3.74079	0.00011938	0.0040657
	AGGGCATGGG	-8.14054	3.03657	7.47e-07	1.39e-05				TGATTAAATGGAAA	-6.18932	2.97431	0.00012036	0.00408811
	TGCCTGGCGGCTGTAGC	-7.38718	4.62588	7.46e-07	1.39e-05				TTCACCGGGTAGACAAACGCG	-6.18932	2.97431	0.00012031	0.00408811
	TTGTTAGGGAAAAATATTAATT	8.1131	2.97248	7.46e-07	1.39e-05				TTTAAGCATGGGTATATTGATATGATAATTAGTTATTTAT	-4.94622	3.84079	0.00012019	0.00408811
	TTTGTCAAAAAGAAGAAAAAGAAG	8.1131	2.97248	7.46e-07	1.39e-05				AACGATCTTGAAATACCACTACTTATATTGATATTTTACTTAGTTGATTAAATGGAAATTTTAT	-6.17531	2.96485	0.00012161	0.00412456
	AGAGATCGTTTTTGTAGCAAG	8.3208	3.16297	7.46e-07	1.39e-05				GTGAAATTCTTGGACCGTAGCGAG	-6.17531	2.96485	0.00012162	0.00412456
	CACTCCCCGGCGC	8.34028	3.18094	7.49e-07	1.4e-05				GATCTTTGAAACTTACTTGATGGTTGA	6.24982	3.01319	0.00012204	0.0041295
	TCTAATTCTTCGGCATTTTTT	8.24111	3.08961	7.53e-07	1.4e-05				AAAGATAGTTGGAACTTTTTCA	6.24982	3.01319	0.00012195	0.0041295
	TAGAACATGGTGCTTTGGAG	8.24111	3.08961	7.52e-07	1.4e-05				AAGACTGCATCTTCATCTAATCACTGCG	6.24982	3.01319	0.00012189	0.0041295
	CTCGGCTTTTGTATGACAAT	8.24111	3.08961	7.55e-07	1.4e-05				TGTAG	-3.46294	3.83257	0.0001223	0.00413536
	ACACAAAGTGGAGGACCGAACCGGTTGACG	-8.32209	3.20099	7.58e-07	1.41e-05				AAATTGGATTAATAGGATTGA	3.60561	3.89344	0.00012293	0.00415265
	ATTGAAGTTCAACTGTATCAA	8.13349	2.99119	7.6e-07	1.41e-05				CCCCTCCGCGG	6.39052	3.10507	0.00012303	0.00415265
	TACCTTTTTCATCTTCAATAGG	8.11203	2.97157	7.61e-07	1.41e-05				GCTAGTTCATTCTGTTTAGGA	6.39052	3.10507	0.00012308	0.00415265
	TTCTTCTTCTTCTTGACAAA	8.09024	2.95169	7.66e-07	1.42e-05				ACTTTAGAGTCGTGTTGCT	-3.26869	4.73784	0.00012426	0.00418928
	ATCTATTAGAAAAATCTCTTTG	8.09024	2.95169	7.66e-07	1.42e-05				GAAACACCCCTATATACGGTATGTAGT	3.92638	3.71083	0.00012461	0.00419788
	TATTGAGTATGTATTTGGAAA	8.41567	3.25066	7.69e-07	1.42e-05				TTTTTCTAAAGTTTGTCTTTGT	6.29886	3.04352	0.00012525	0.00421392
	TAGAACAAGAATGATATATCAAG	8.43392	3.26757	7.71e-07	1.43e-05				AGCATTCTTCCGGCATGATTCTTCCTC	6.29886	3.04352	0.00012527	0.00421392
	ATACAGATTTTGTCGATTTATT	8.33877	3.17825	7.73e-07	1.43e-05				TCGTAGTTGGATTATAAAGAT	-4.35656	3.39447	0.0001259	0.00423034
	GGCTTAGGATGAGGAAGGTCTGCCTGTCGGATT	-4.96343	5.53864	7.76e-07	1.43e-05				TTAATCTCTGATCTTTTG	-4.35656	3.39447	0.00012595	0.00423034
	GTACACTTAGATATCTGTTTTTTTTTTA	-8.75788	3.60173	7.79e-07	1.44e-05				GAGCTGTCTCCTCGTCAAAGAAAATGT	6.20599	2.97966	0.00012739	0.0042596
	TTTTTTATGGCGTGGTATTGT	8.198	3.05018	7.81e-07	1.44e-05				GACGTCAAGAAGCGTTTCACTATCCCG	6.20599	2.97966	0.00012739	0.0042596
	ATTGCTGTGTGTAGTCTTTGCCCATCTCCCACGATGGGCTTTTTTT	-8.34759	3.21987	7.84e-07	1.45e-05				TTATTTTGCTTACTTATTTGG	6.20599	2.97966	0.00012742	0.0042596
	TGCTTGACGACCATAGAGC	-10.0697	4.83917	7.85e-07	1.45e-05				CATAGATTTGTCACAATTCCT	6.20599	2.97966	0.00012743	0.0042596
	TTATAGAACTTGTTACAAAA	6.60996	3.66383	7.85e-07	1.45e-05				AGAGAATTTTCTCCTGATACGTTTAGC	6.20599	2.97966	0.00012747	0.0042596
	TATTTATATATATTTTGATCCT	8.28102	3.12634	7.86e-07	1.45e-05				ACAATTGAATGCACAATGTCCG	6.20599	2.97966	0.0001275	0.0042596
	TTTCCGGATTATACACAGCAATATTC	-8.62095	3.47504	7.9e-07	1.45e-05				ATATCTTTCTCTGAATTACTTGAATC	6.20599	2.97966	0.00012754	0.0042596
	TCTTGATTTTTATTTTTTTTTATTTAGAA	-8.62095	3.47504	7.9e-07	1.45e-05				GAATGGATCATCTTCTAAGCTTGTTTT	6.20599	2.97966	0.00012757	0.0042596
	TTGGTACCTTGTAAATGGAAT	8.0935	2.95442	7.93e-07	1.46e-05				GTAATTCTCAAAGCGCGTAGAATAACC	-4.40511	3.40545	0.00012785	0.00426607
	TTACTTATTTGGAACTTGTTGAT	6.60857	3.66263	7.96e-07	1.46e-05				TACCTGGTTGATCCTGCCAGTAGCATATGCTTGTCTCAAAGATTAAGCCATGCATGTCTAAGT	7.14062	3.6638	0.00012796	0.00426633
	TTTATGACTTCTTCTTCTTCT	8.11096	2.97067	7.97e-07	1.46e-05				TTTTTTCGGTTGACTCAAAATATCCTCGCTGATTTTGTT	-4.41974	4.09174	0.00012826	0.00427327
	GGGGCTATAGCTCAGCTGGGAGAGCGCCTG	-10.0364	4.80683	8e-07	1.47e-05				ATGTGGAATATTTTTTCCCCGTC	6.49303	3.198	0.00012877	0.00428716
	ATTGTTTATCTTGATTTTTATTTTTTTTTATTTAGG	-9.22524	4.04012	8.08e-07	1.47e-05				CATTTTTTCGGTTGACTCAAAATATCCTCGCTGATTTTGTTA	-6.43843	3.1478	0.00012893	0.00428936
	ATATCGTACACTTAGATATCTGTT	-8.85011	3.68766	8.07e-07	1.47e-05				TCTTGATTTTTATTTTTTTTTTATTTAA	-6.43843	3.1478	0.00012904	0.00428988
	GCCGGCCTCGCGG	6.92507	3.96263	8.07e-07	1.47e-05				ATCGTACACTTAGATATCT	-6.58581	3.25231	0.00012944	0.00429991
	TACTATACGACCAATTGCTTTT	8.08807	2.94986	8.08e-07	1.47e-05				GAGAGGGCTG	-6.3761	3.11188	0.00013119	0.0043517
	ATTTAATCATATAACACGCGTT	8.08807	2.94986	8.08e-07	1.47e-05				GTCCCCGTCCG	6.31127	3.04959	0.00013114	0.0043517
	TATTAACTCCTCAAGAATTTAT	8.08807	2.94986	8.06e-07	1.47e-05				GAGCAATATCGAGAGGCA	-3.2457	4.00342	0.00013148	0.0043578
	TGTAAATGGAATAGGTATTCT	8.17647	3.0305	8.08e-07	1.47e-05				GCATTGGTGGTTCAGTGGTAGAATTCTC	7.09311	3.62545	0.00013156	0.0043578
	TTAATGCATTTGTTATTTATA	8.21921	3.0696	8.05e-07	1.47e-05				GAGCAATATCGAGAGGCAGGAAGAGAT	-6.54758	3.2444	0.00013229	0.00437405
	CAAATTAATAAGTTTTCGGGAGTAAAGTTGAATTTA	-9.69551	4.4876	8.09e-07	1.47e-05				CCCTTGGCATGGGAGAGGGCTGGGGTTCGATTCCCCATATCTCCACCA	-6.54758	3.2444	0.00013234	0.00437405
	GTAGCTATGTTTGG	-8.21168	3.09831	8.11e-07	1.48e-05				GTAGCGTTT	-3.16834	4.16431	0.00013215	0.00437405
	TATCGTACACTTAGATATCTGTTTTTTTTTTTTATATTAG	-10.0672	4.84525	8.14e-07	1.48e-05				CATGGGAGAGGGCTGG	-6.54757	3.2444	0.00013248	0.00437553
	CGGCTTTTGTATGACAATTAA	8.16612	3.02021	8.16e-07	1.48e-05				GCTTTTTCACATCTTTTCAATAGTCTG	3.45345	3.79365	0.00013269	0.00437925
	CTTGATTTTTATTTTTTTTTATTTAGG	-9.64353	4.43786	8.21e-07	1.49e-05				GTTATAAAATAATCGATCTTCGGACTT	3.46026	3.79821	0.000133	0.00438642
	TTTATCTTGATTTTTATTTTTTTTTTATTTAGGA	-9.58962	4.38633	8.25e-07	1.49e-05				GATAAAGAAGTCATTACTGGAATTGA	4.43338	3.41397	0.00013335	0.00439476
	TTTGGGATTTTCTAATGTTGAA	8.11846	2.97698	8.25e-07	1.49e-05				GCCCGGAAC	-6.79735	3.44251	0.00013388	0.00440903
	TCCATTTAGACTTCATAGCTTC	8.24011	3.08877	8.25e-07	1.49e-05				GGCTCAATGGTCTAGTGGTATGATTCTCGCTTTG	-4.87499	3.78279	0.00013408	0.00441223
	TAAAGATAGTTGGAACTTTTTC	8.31984	3.16216	8.28e-07	1.5e-05				GGTACATCGTT	-6.24044	3.01257	0.00013436	0.00441503
	CAGATATATCTGTTGCATGAAT	8.33933	3.18014	8.36e-07	1.51e-05				TTGAGATCAATGGGAATCTTCAA	2.65166	4.7472	0.0001343	0.00441503
	TTATATATATTTTGATCCTGA	8.10988	2.96977	8.43e-07	1.52e-05				GTTGTTTGGACATTCTATTTCTTGTTA	-6.24044	3.01257	0.00013448	0.0044159
	CTTTTCATACATATGTTAGAACCTGCT	-8.47204	3.33216	8.44e-07	1.52e-05				GTGTCGGTGGAT	-3.56813	4.23448	0.00013546	0.00444472
	AAGCGTTGGATTGTTCA	-8.05386	2.959	8.46e-07	1.53e-05				GTTGTCGTTAAGAATCTATTTTTCATT	2.58867	5.11533	0.0001365	0.00447587
	GGGTCGTTAGCTCAGTTGGTAGAGCAG	-8.10923	3.0073	8.49e-07	1.53e-05				TTAGTATTTGGATT	-3.56494	3.87386	0.00013693	0.00448456
	GCGGCTTTGGTGACTCTAGATAACCTCGGGCCGATCGCAC	8.98633	3.784	8.52e-07	1.54e-05				ATCTTGGTTATTGTGTTAATAACTATT	4.35475	3.35845	0.00013697	0.00448456
	CGAGGCGTGG	-8.50484	3.36196	8.53e-07	1.54e-05				GTTGTCGTTAAGAATCTATTTTTCAT	4.4624	3.4623	0.0001372	0.00448906
	ATATTTCACATTCCAAGGATA	8.08697	2.94895	8.55e-07	1.54e-05				TTGTGTAATGAG	-3.29952	4.29934	0.00013745	0.00449394
	GCCGGGGTCG	8.97327	3.77161	8.61e-07	1.55e-05				GTACCAATTCCTACTCCAGATTCTGCT	4.37277	3.39143	0.00013765	0.00449712
	TTTAAATGGGATCCTCTATATT	8.19697	3.04932	8.62e-07	1.55e-05				GTTCGTTTCCTGTTGTCGTTAAGAATC	4.37276	3.39143	0.00013786	0.00450101
	TATTTAATCATATAACACGCGTT	8.06701	2.93059	8.63e-07	1.55e-05				GGCCCGTTCGTCTATCGGTTAGGACCTCAGATTT	-7.04865	3.64843	0.00013841	0.00451318
	CTCTTCAAGTGATGAAAATCGC	8.06811	2.93151	8.65e-07	1.55e-05				TTGTTTTGTGCATCGCTTTGAACAAGTTGTGAATTGCT	-7.04865	3.64843	0.00013843	0.00451318
	TTCATATAGTCTTTATGTAGATT	8.15356	3.00965	8.71e-07	1.56e-05				CGCGGGAGTCCCGGGTTCGATTCCCGGTCAAC	-4.79986	3.69618	0.00013904	0.00452962
	ATGCGGAAGATATGTATAATA	8.43302	3.26681	8.72e-07	1.56e-05				ATCAGAATCTGAATTTTATCGCAAACA	-3.27765	4.0121	0.00013984	0.00453306
	TGGAAAAAATGCATTAAGCCTG	8.15356	3.00965	8.74e-07	1.56e-05				AATATTTGAGTTTGCTCGTA	4.91685	4.99678	0.00013959	0.00453306
	TTCTTCAATAAATCTACAAAATG	8.37754	3.21544	8.82e-07	1.58e-05				TGGACAACAGGATGGTCGTTCT	6.11055	2.91334	0.00013984	0.00453306
	GTACACTTAGATATCTGTTTTTTTTTTTA	-8.75518	3.59942	8.83e-07	1.58e-05				GTAAAGATACTAAAGATATTAAACCTGC	6.11055	2.91334	0.0001398	0.00453306
	TACATAAAGACTATATGAATCA	8.39627	3.23277	8.84e-07	1.58e-05				TTCATGTAATGGATATCCTG	6.11055	2.91334	0.00013979	0.00453306
	CGCAATATGGATGTCGTATTC	8.06921	2.93244	8.84e-07	1.58e-05				ATTCGGGATCAAAACATATATA	6.11055	2.91334	0.00013975	0.00453306
	TATCGTACACTTAGATATCTGTTTTTT	-8.88789	3.72306	8.87e-07	1.58e-05				GTTTTAGTAGTAGCTTTCCTGGTTTCC	6.11055	2.91334	0.00013971	0.00453306
	TGATTAAACTATAACTGGAGAA	8.17543	3.02962	8.88e-07	1.58e-05				TTTGGAATGAAGTTAAATATAACTTCTAAT	-6.1041	2.91523	0.00014017	0.00453685
	CATCAGGATATCCATTACATGA	8.16717	3.02109	8.9e-07	1.59e-05				TCGTAGTTGGATTATAAA	-6.1041	2.91523	0.00014011	0.00453685
	AGAAAAGTTCTTTCAGCGTGT	5.16758	4.23769	8.93e-07	1.59e-05				GGGGACTTAACTCAGTGGTAG	-3.3752	4.56923	0.00014026	0.00453685
	TCATATAACACGCGTTAGCTGT	8.16717	3.02109	8.93e-07	1.59e-05				GAGATGTAGA	-2.92668	4.38911	0.00014066	0.00454657
	TTTTCCCCGTCTAATGATTTA	8.13135	2.98941	8.96e-07	1.59e-05				TCTAGTATTGTTGACCACTGCT	4.02629	3.79197	0.00014076	0.00454657
	ATGCACCTTTTTTATGGCGTG	8.0648	2.92874	8.99e-07	1.6e-05				GCGGGAACAGCTCAGTTGGTAGAGCACG	-7.56933	4.08772	0.00014098	0.00455057
	TGCATGGATTAGAAGAATTA	8.71168	3.52708	9.05e-07	1.61e-05				GCTGGCGG	-3.10051	4.14615	0.0001419	0.00457688
	ATTTAAAGTGGTACGCGAGCTGGGTTTAGAACGT	-10.0319	4.80244	9.07e-07	1.61e-05				CGCGGGGTGGAGCAGCCTGGTAGCTCGTC	-5.93812	5.45096	0.00014219	0.00458291
	GATTTCGTTTCCTTTATTTCC	8.04228	2.90825	9.09e-07	1.61e-05				TTTAGTATTTGGATT	-6.09749	2.91041	0.00014247	0.0045843
	AGATTTTGTCGATTTATTGAA	8.04228	2.90825	9.09e-07	1.61e-05				GCACGAATGGATTAACGAGA	-6.09749	2.91041	0.00014253	0.0045843
	ATCTGTTGGAGATATTATGAA	8.48643	3.31642	9.1e-07	1.61e-05				GCGGGAATAGCTCA	-6.09749	2.91041	0.00014253	0.0045843
	TGTTTTGCATACAGAGGATTGAATCTCTACCA	4.83898	5.2508	9.12e-07	1.61e-05				GTAAACGGCGGGAGT	-4.31723	3.3628	0.000143	0.00459596
	AGAAACTGTTGAAACGAGTGAT	8.2391	3.08792	9.17e-07	1.62e-05				TTGATATTTTACTTAGTTGATTAAATGGAA	-6.48984	3.20021	0.00014653	0.00469502
	TATCGTACACTTAGATATCTGTTTTTTTTTTTTATATTA	-8.83731	3.67593	9.19e-07	1.62e-05				TAAAGATAGTTTAAGCCTTGCGTTATGATTTATTAAATATTTTAAAATAAATATTT	-6.48984	3.20021	0.00014657	0.00469502
	CTGCTAATAGATTTTTTTCCAA	8.07032	2.93336	9.24e-07	1.63e-05				GAGGACTCAAAACCTCTTTCACGCGGC	-6.48984	3.20021	0.00014659	0.00469502
	TTACATTTATCTGACAAGTCGTT	8.07032	2.93336	9.24e-07	1.63e-05				ATCCAATAATTGGCAGTAGACTTCAGA	3.13752	4.12837	0.00014648	0.00469502
	CGCGGGGTGGAGCAGCCTGGTAGCTCGTCGGGCTC	-6.07148	4.20693	9.28e-07	1.64e-05				TTGCAGTATCTGAAACATCTC	3.77299	3.6042	0.00014647	0.00469502
	TCGGAGGTGGAAAATTAGGGT	8.25971	3.10684	9.3e-07	1.64e-05				CGAGCGGTCTAAG	-3.56019	3.8705	0.00014786	0.00469595
	CCCGCGTCCC	8.73027	3.54223	9.33e-07	1.64e-05				GAATAAAAACTGCTGTCTCTGGAGCTA	2.75916	4.57219	0.00014744	0.00469595
	CGGGTATCATGT	-8.04002	2.94641	9.36e-07	1.65e-05				ACGAATCTTTTAATCCAACTGG	6.11923	2.91962	0.00014755	0.00469595
	TGGCGTGGTATTGTATTATCA	8.01938	2.88745	9.37e-07	1.65e-05				TGTGTATGTTGGAAATTCTAT	6.11923	2.91962	0.00014757	0.00469595
	AAAGAAGTAGAAAAGATTGGGA	8.01938	2.88745	9.37e-07	1.65e-05				AATTAATTTTCTTTGTTCATCAAGTCC	6.11923	2.91962	0.00014759	0.00469595
	ATTGTGACAAATCTATGGTTG	8.01825	2.8865	9.39e-07	1.65e-05				TTGCTGCATCTGTGTATGTTGG	6.11923	2.91962	0.00014794	0.00469595
	CAGTAATGCGTTAAGCTAACCAGTACTAATTGCTCGTGAGGCTTGACCC	-6.94855	4.20783	9.4e-07	1.65e-05				CGGGATCAAAACATATATAGA	6.11923	2.91962	0.00014795	0.00469595
	TCTTGATTTTTATTTTTTTTTTATTTAGGTTA	-9.69405	4.48629	9.44e-07	1.65e-05				TATCAAGAAACTGTTGAAACGA	6.11923	2.91962	0.00014796	0.00469595
	GTTCAGGGACGTCATTACGGGCAGGGATGCCCACCC	-9.69405	4.48629	9.45e-07	1.65e-05				GACTTTTTTAATGATTTTTTTGGTCGTT	6.17748	2.96115	0.00014793	0.00469595
	TCGATTCCGTCCCTGGGCACCA	-8.04418	2.94987	9.44e-07	1.65e-05				TAAAAAAGGTGCATGGATTAG	6.17748	2.96115	0.00014787	0.00469595
	TCTTGATTTTTATTTTTTTTTTATTTAGGTTAG	-10.7232	5.48314	9.47e-07	1.66e-05				GAAGGATTGTGTAATAGAACA	6.17748	2.96115	0.00014781	0.00469595
	TTTTTCGGTTGACTCAAAATATCCTCGCTGATTTTGTTA	-5.25611	4.61155	9.51e-07	1.66e-05				AAATAAAAGAAGGATTGTGTA	6.17748	2.96115	0.00014776	0.00469595
	CTAGAGAACAAATAAAAGGCAG	8.01711	2.88556	9.51e-07	1.66e-05				TTTAAAGATAGTTGGAACTTT	6.17748	2.96115	0.00014771	0.00469595
	TTTTAATGTAGTTTTGAAGATAAAAATTAGATCGAA	-9.61229	4.40809	9.52e-07	1.66e-05				TTTAGTTGGATAATTGAGGTAATTCTTGAGCTAATACACGCTTTT	-6.31026	3.06311	0.00014839	0.00470293
	CGTACACTTAGATATCTGTTTTTTTTAAA	-8.20718	3.09752	9.54e-07	1.66e-05				TTTCATTACCATCTTATTTTTTTATTATAT	-6.31026	3.06311	0.00014846	0.00470293
	CATTAGCGCATGAGAAACGTAAATATAT	-6.24551	4.35161	9.56e-07	1.67e-05				ATTCGGGTATCATGTATTCAATGGTTATTTAATTAATAT	-6.31026	3.06311	0.00014849	0.00470293
	ATTGTGTAATAGAACAAGAATGA	8.04563	2.91105	9.56e-07	1.67e-05				TCCCATGTGGTCTAGTGGTTAGGATTCG	-5.52979	4.33269	0.00014913	0.00471981
	TTCAAAGCATATATCATCTAT	8.04563	2.91105	9.58e-07	1.67e-05				TTGATATTTTACTTAGTTGATTAAATGGAAAT	-7.54133	4.06377	0.00014985	0.00472867
	TTTATGACTTCTTCTTCTTCTT	8.04563	2.91105	9.58e-07	1.67e-05				TCTTGATTTTTATTTTTTTTTTTATTTAGA	-6.44855	3.15229	0.00014993	0.00472867
	CCATAGATTTGTCACAATTCC	8.14514	3.00098	9.57e-07	1.67e-05				AGTAAGTTGTAGTAAAGTAGGTGTAGGGGAATCTGTACCTAGTAGA	-6.44855	3.15229	0.00014981	0.00472867
	CGTACACTTAGATATCTGTTTTTTTTTTTTATATTAG	-8.04183	5.25138	9.59e-07	1.67e-05				TTTATCTTGATTTTTATTTTTTTTTTATTTAGG	-6.44855	3.15229	0.00014978	0.00472867
	TAATTTAGTATAACTCTCCCC	8.04563	2.91105	9.6e-07	1.67e-05				GATTTCGTGGTGTAGTCGGTTATCACATC	-3.42208	5.25652	0.00014955	0.00472867
	TGCACAATGTCCGTCCGCTTTTA	8.15251	3.00877	9.61e-07	1.67e-05				GCGTTGATGGTTAAGTGGTATAATTCTCG	-3.75983	5.20169	0.00015057	0.00474348
	TGGACAACAGGATGGTCGTTCTT	8.12062	2.97878	9.63e-07	1.67e-05				ATTGGTCTTCA	2.61924	4.95919	0.00015061	0.00474348
	ATGGATTAGAAGAATTAATAA	8.58684	3.4101	9.65e-07	1.67e-05				TAAATGCATCTCACTAGCACAAA	-3.76965	3.61979	0.00015094	0.00475046
	TCGTACACTTAGATATCTGTTTTTTTTA	-8.54413	3.40457	9.65e-07	1.67e-05				AAAGATAGTTTAAGCCTTGCGTTATGATTTATTAAATATTTTAAAATAAATATTT	-6.69872	3.36504	0.00015131	0.00475467
	GTACACTTAGATATCTGTTTTTTTTTTTTA	-6.90545	4.17444	9.69e-07	1.68e-05				CGTGGCGACGTAGGTTCGATTCCTGCAATAGGC	-6.19707	2.97904	0.0001517	0.00475467
	GGGGCTGATTCTGG	-8.60497	3.45299	9.69e-07	1.68e-05				GAAATAATATAATAACTGTTACTTTGAATAAATCAGAGGGTTCAAACCAGGCATT	-6.19707	2.97904	0.00015166	0.00475467
	TTTGAAAACAATAGATAGTATA	8.02052	2.8884	9.73e-07	1.68e-05				GAACTGTAGAGTTTG	-6.19707	2.97904	0.00015151	0.00475467
	GGCTTAGGATGAGGAAGGTCTGCCTGTCGGACT	-4.49623	6.67262	9.74e-07	1.68e-05				GTAGCGTTTA	-6.19707	2.97904	0.00015139	0.00475467
	GAATATTTTTTCCCCGTCTAATGA	8.04003	2.90638	9.75e-07	1.68e-05				GTGGTTAGGATTC	-4.44175	3.46317	0.0001516	0.00475467
	CGACTCTTAGCG	8.89234	3.69493	9.75e-07	1.68e-05				ATAAGGATTGACAGATTGATAGCTCTTTCATGATT	-4.38896	3.41484	0.00015196	0.00475971
	TTTCTTTAGGAATTGTGACAAA	8.17439	3.02875	9.8e-07	1.69e-05				AGGCACTGATATCTTCGGATGCGTGGGTTCGAATCCCACTCTCGTCACCA	-3.48824	5.07735	0.00015323	0.00479622
	CATGCACCTTTTTTATGGCGTG	8.17438	3.02875	9.85e-07	1.7e-05				GGCTCCGGC	5.2642	4.04847	0.00015484	0.00484332
	GGAGAGTTGGCAGA	-8.07846	2.97947	9.89e-07	1.7e-05				TTTGCGACTGTATCCA	2.12369	6.55375	0.00015521	0.00485153
	AAATGCATTAATAAATTCTTG	8.01598	2.88461	9.92e-07	1.7e-05				GTCGATGTT	-3.29171	4.99936	0.00015613	0.00487302
	ATAGGTATTCTTAAATCAATTG	8.01598	2.88461	9.91e-07	1.7e-05				ACTGT	2.25971	8.43366	0.00015605	0.00487302
	TTTATGGCGTGGTATTGTATTA	8.83959	3.64765	9.92e-07	1.7e-05				GGCCGGAGCGGGGG	6.55028	3.2161	0.00015622	0.00487302
	CTGAGTGGACAATAGTATTTAATCCTGGTAATGAATTGCTA	-9.91349	4.69708	9.94e-07	1.7e-05				ACGTGCGAGACCGGGGTTCGATTCCCCGCCAG	-3.16032	5.54605	0.0001586	0.00494387
	TTTAAGCATTCAATATCTGTTGGA	8.06258	2.92689	9.98e-07	1.71e-05				GCCCGGAACT	-3.84201	3.67804	0.00015923	0.00496001
	TTTAAGTCGAAGGCGATTTTCA	8.06258	2.92689	9.97e-07	1.71e-05				ATCCTGGATGTTGTAAGCT	-7.48376	4.01459	0.00015999	0.00497273
	ATTCATATAGTCTTTATGTAGA	8.10771	2.96796	9.97e-07	1.71e-05				GGCTTAGGATGAGGAAGGTCTGCCT	-6.16722	2.96012	0.0001601	0.00497273
	TATGTTGGAAATTCTATACTAT	8.2381	3.08708	1e-06	1.71e-05				ATGGTTGTATTCCTTATCTCTGATAATT	-6.16722	2.96012	0.00016013	0.00497273
	CGGGGCGTAGCGCAGCCTGGTAGCGCACTTGCAT	-8.96037	3.78127	1.01e-06	1.72e-05				AGGCGTGGGTTCGAATCCCACTTTCGTCACCA	-6.16722	2.96012	0.00016018	0.00497273
	TCGTACACTTAGATATCTGTTTTTTTTTAA	-8.45286	3.32092	1.01e-06	1.73e-05				AAACTGTATTTTCATTTGATGCCCATT	2.72148	4.55539	0.00016001	0.00497273
	GAACGTGGGACA	-8.86534	3.70223	1.01e-06	1.73e-05				CGCGGCCCGGGTCCGATTCCCGGCATGGGAACCA	-4.25096	4.80327	0.00016068	0.00498469
	GCGAAAATAGCTCAGCTGGTAGAGCACAACCTTGCC	-8.68541	3.535	1.02e-06	1.74e-05				TGTGTAGACTACTTTTATGGA	2.89911	4.36844	0.0001608	0.00498491
	GCCCCGAGGG	8.83574	3.64146	1.02e-06	1.74e-05				TTTAGTTGGATAACTGAGGTAATTCTTGAGCTAATACACGCT	-3.0709	4.12283	0.00016385	0.0050762
	ATCGTACACTTAGATATCTGTTTT	-8.8854	3.72092	1.02e-06	1.74e-05				GCAGTCATGTCCGAGCGGTTAAG	-6.74872	3.40431	0.00016471	0.00509133
	TTTAGGAATTGTGACAAATCTA	5.59885	3.94188	1.02e-06	1.74e-05				AAAGAATAAGGCTTAGTTTTTGAGACTGTAAAA	-6.7206	3.35027	0.00016529	0.00509133
	CAATAGATAGTATAGAATTTCA	8.07253	2.9352	1.03e-06	1.75e-05				TTCGGCTGTT	-6.7206	3.35027	0.00016521	0.00509133
	AACGATCTTGAAATACCACTACT	-5.07911	5.08585	1.03e-06	1.76e-05				CGCGGGATGGAGCAGTAGGTAGCTCGTCGGGCTCA	-6.28716	3.04046	0.00016535	0.00509133
	CGTGCGGGTT	-8.03729	2.94523	1.03e-06	1.76e-05				CCAAGCGGCCGATTCGGGTTCGATTCCCGATAAACGCACCA	-3.79452	5.8126	0.00016491	0.00509133
	CGTCTAATGATTTACATTTCAG	8.03891	2.90544	1.04e-06	1.76e-05				TGAGATCAATGGGAATCTTC	2.57409	5.08598	0.00016527	0.00509133
	TATAAATTTTGTAACTGATTCA	8.03891	2.90544	1.04e-06	1.76e-05				ACGCCTGTCTGAGCGTCGCT	6.2165	2.98584	0.00016508	0.00509133
	TTGAGGAGTTAATAAATTCTT	8.03891	2.90544	1.04e-06	1.76e-05				AATTAGAATTTGAGTGTGACA	6.2165	2.98584	0.00016509	0.00509133
	TTCTTTGAATTCGGGATCAAA	8.25872	3.10601	1.04e-06	1.76e-05				TTGATCCTGAATTTAAAGAAAA	6.21651	2.98584	0.00016529	0.00509133
	TTTTGTAACTGATTCATTTGAT	8.03891	2.90544	1.04e-06	1.76e-05				GTGTAGACAGCTGTTAAAATCTTTGCT	4.37267	3.36926	0.00016568	0.00509793
	CTCGTACTCTCCG	-8.00343	2.91382	1.04e-06	1.76e-05				TTAAGCATGGGTATATTGATATGATAATTAGTTATTTAT	-6.96674	3.5819	0.00016718	0.00511503
	TAATTATATTATTAATTAATATTTATATTATCAATTTATTAATAAT	-6.50657	3.78458	1.04e-06	1.76e-05				GATAGTTTAAGCCTTGCGTTATGATTTATTAAAT	-6.64699	3.32463	0.00016756	0.00511503
	GAGCAATATCGAGAGGCA	-6.33121	3.63553	1.04e-06	1.76e-05				TCGAGTCCCGTCCGGATCGCCA	-6.64699	3.32463	0.00016757	0.00511503
	TTAAGCATGGGTATATTGATATGATAATTAGTTATTTAT	-9.02298	3.83959	1.05e-06	1.76e-05				TTGATCGGTTTAGAAATAGA	-6.64699	3.32463	0.00016759	0.00511503
	ATTATTTGACGTTATCCCCTTT	7.99151	2.86251	1.04e-06	1.76e-05				AAAGATAGTTTAAGCCTTGCGTT	-6.64699	3.32463	0.0001676	0.00511503
	TCATTACCATCTTATTTTTTTATTATA	-8.3793	3.24764	1.05e-06	1.77e-05				AAAGATAGTTTAAGCCTTGCGTTATGATTTATTAAAT	-6.64699	3.32463	0.00016761	0.00511503
	CTGATGGATTATATGTACTTAA	7.99151	2.86251	1.05e-06	1.77e-05				CCACGCGGCCCGGGTCCGATTCCCGGTATGGG	-6.64699	3.32463	0.00016762	0.00511503
	GAAAGAATAAGGCTTAGTTTTTGAGACTGTAAAA	-8.41189	3.28349	1.05e-06	1.77e-05				ATTGGTCCAAGGAAAAAAA	-6.42952	3.15458	0.00016769	0.00511503
	ATCGGCTCAGGG	-8.33999	3.21241	1.05e-06	1.77e-05				AGGGAACGGGCTTGGC	-4.52568	3.53214	0.00016731	0.00511503
	GGCCCGTTCGTCTATCGGTTAGGACCTCAGATTT	-9.21808	4.02295	1.05e-06	1.77e-05				TCGTAGTTGGATTATAAAG	-3.55559	3.86715	0.00016708	0.00511503
	GTTTCCGTAGTGTAGTGGTTATCACGTTCGCCT	6.91612	6.50075	1.06e-06	1.79e-05				GTTTGGTGTCACTGTT	-2.64456	4.7446	0.00016671	0.00511503
	GTCAACAAATAATGTCGTTAAC	7.96895	2.84201	1.07e-06	1.8e-05				GACGTTTTGAAATCGGTTTTGGATCTT	4.29999	3.31771	0.00016665	0.00511503
	TGATATCTTCGGATGCGTGGGTTCGAATCCCACTCTCGTCAC	-7.30784	4.54468	1.08e-06	1.81e-05				CGGGAGACCGGGGTTCGATTCCCCGACGGG	6.47876	3.16448	0.00016695	0.00511503
	CTGTTGGAGATATTATGAATC	8.15144	3.00789	1.08e-06	1.81e-05				ATTTTTGTTAACTTTAATAAA	-6.42952	3.15458	0.00016784	0.00511593
	GGCCCGTTCGTCTATCGGTTAGGACCTCAGAT	-10.2338	4.99846	1.08e-06	1.81e-05				ACGTTATCTGACTTATTGTTGTATAGG	-6.42951	3.15458	0.00016797	0.00511669
	TTAAATATTTTGCTGCATCTGTG	8.06147	2.92597	1.08e-06	1.81e-05				GTGGCGACGTAGGTTCGATTCCTGCAATAGG	-6.11121	2.92005	0.00016924	0.0051195
	TTTGGAACTTGTTGATATGACC	8.06147	2.92597	1.08e-06	1.81e-05				GTTGGTTGGACC	-6.11121	2.92005	0.00016869	0.0051195
	CGCGGGATGGAG	-8.7407	3.57743	1.09e-06	1.82e-05				GTCATATCTGTAGCACCATGTGCCAA	-6.1112	2.92005	0.0001686	0.0051195
	TATTCCATTTACGAGATATCAA	8.1949	3.04759	1.09e-06	1.82e-05				AACGGTCAGGG	-3.75121	3.58466	0.00016875	0.0051195
	GATGACTATTCTGAAAGCTTTG	7.99612	2.86634	1.09e-06	1.82e-05				ACCCCACCTTCGTCACCA	-3.21714	3.98074	0.00016923	0.0051195
	TATCAATATCCAGTAAAACTCGG	7.97012	2.84298	1.1e-06	1.83e-05				CTCGCTGATTTTGT	-3.08693	4.3336	0.00016878	0.0051195
	CGGTTGGT	-5.75335	3.91165	1.1e-06	1.84e-05				TACCCGTAATCCAATGCTG	2.34832	6.60311	0.00016942	0.0051195
	GGCTTAGGATGAGGAAGGTCTGCCTGTCGGAT	-4.73966	5.43188	1.11e-06	1.84e-05				AAAACAATAGATAGTATAGAAT	6.10114	2.90705	0.0001693	0.0051195
	TTAATCTCTCCATTTTTTGTCAA	8.17333	3.02788	1.11e-06	1.85e-05				AATTGAATGCACAATGTCCGT	6.10114	2.90705	0.00016923	0.0051195
	CAGCTTCTTGAAATATCATTC	8.10662	2.96706	1.11e-06	1.85e-05				TATTTATATATATTTTGATCCTG	6.10114	2.90705	0.00016917	0.0051195
	GATATTAAAATATGTGACGTTGA	8.10662	2.96706	1.11e-06	1.85e-05				AATCTCTCCATTTTTTGTCAAA	6.10114	2.90705	0.00016913	0.0051195
	GACTCGGTAGCTCAGCTGGTAGAGCAATACACTT	-7.98634	2.89967	1.11e-06	1.85e-05				TTTTTTATGGCGTGGTATTGTA	6.10115	2.90705	0.00016906	0.0051195
	TGCCATTTAAGTTTTGTGTCA	8.08368	2.94621	1.11e-06	1.85e-05				TATATTAAAATGTGACTTTGAAGCAGTTAAGAATTTTGGGGTGCCA	2.77456	4.44228	0.00016954	0.00511983
	TTTGTGATCCATCACTCGTTA	8.1292	2.98762	1.11e-06	1.85e-05				CCACGCGGCCCGGGTCCGATTCCCGGTATGG	-4.71451	5.86671	0.00016989	0.0051269
	TATTTTTTCCCCGTCTAATGA	8.08368	2.94621	1.12e-06	1.85e-05				TTTGCGACCAATCCAGGACCCC	-2.46741	5.35385	0.00017013	0.00513079
	TATCTGTTGGAGATATTATGA	8.21615	3.06704	1.12e-06	1.85e-05				GCTTTTTCATCAACAAGTTTATCGGTT	4.27579	3.31642	0.00017034	0.00513366
	GTATGCAATATTCTTGGAATG	8.21615	3.06704	1.12e-06	1.85e-05				ATAGGTCTATTTGCTTTCTCATGTTGATTATAATTTCATGAGATCAAATTAGACTTATCG	-2.2373	6.47625	0.00017131	0.00515946
	TATTCATTAGATGTTAGAATG	8.21615	3.06704	1.12e-06	1.85e-05				GAAGAACTTCAACTGCTCAACCTACCC	-3.09525	4.29922	0.00017166	0.0051666
	GGCCTCGCGG	8.66759	3.48338	1.12e-06	1.85e-05				TAACCGGATATATTTGACTACAGA	2.27527	6.00321	0.00017195	0.00517215
	AACGATCTTGAAATACCACTACTTAT	-6.64706	4.75329	1.12e-06	1.86e-05				TAAGTTGTAGTAAAGTAGGTGTAGGGGAATCTGTACCTAGTAGA	-4.62265	3.58967	0.00017218	0.00517541
	CTGACCTATGAATTGACAGCCA	9.00054	3.7974	1.12e-06	1.86e-05				TCGAATCCCACTCCCGTCACCA	-3.11772	4.72406	0.00017234	0.0051769
	GTCCGCGGGGG	8.60124	3.42134	1.13e-06	1.86e-05				ACCTATCTCTCTACAGAAAGTATCGTCT	-4.24916	3.31337	0.00017266	0.00518309
	TTTTAATGTAGTTTTGAAGATAAAAATTAGATCGTAAAAA	-8.79286	3.63481	1.13e-06	1.87e-05				GCAAATGACAAAAAACGCTAGATTTTG	4.41356	3.42473	0.00017311	0.00519324
	AAGACACATGTGTTAAATATA	-9.76753	4.54708	1.14e-06	1.88e-05				TATTTTTCTTTTTAATTTATTTTAGTATTG	-3.88542	4.4926	0.00017446	0.00523017
	TAGTCATATCAACAAGTTCCAA	7.99727	2.8673	1.14e-06	1.88e-05				ACCATTGGATCGATCGATGTCATTTTTA	4.2844	3.32192	0.00017464	0.00523225
	TCCCTGGTGGTCTAGTGGTTAGGATTCGGCGCT	8.86501	3.66904	1.14e-06	1.89e-05				GTCAATGGATGAAAGATGAGGTAGAAT	2.38464	5.37248	0.00017693	0.00529733
	TCATTTTTCACCAGGACAATG	7.97129	2.84395	1.15e-06	1.89e-05				ATTCGGGTATCATGTA	-3.18512	4.17816	0.00017727	0.00530404
	ATTATAGAACTTGTTACAAAA	7.99727	2.8673	1.15e-06	1.89e-05				AGAGGCCCCG	-4.02993	4.33899	0.00017782	0.00531705
	TTTAAGTGGGCCCCGGTAATCTTTCTGACTCGCCAAAGTTAAAGAAGATTATCGGGGTTTTTGC	-9.28781	4.08882	1.15e-06	1.89e-05				AAGGAGTGTATTGCTATGGCAAGTC	-6.08999	2.9056	0.00018003	0.00537289
	GTGAGTCGTGGCT	-8.7822	3.62492	1.15e-06	1.89e-05				ATCTCCAATTGGCTGAATTTTGAAAAA	-3.80031	3.64557	0.00018003	0.00537289
	CTGGACGCGAGCC	6.11017	4.0084	1.16e-06	1.9e-05				AAATTACTATAGATCGATGATTCCTGA	3.57622	3.91658	0.00018005	0.00537289
	CATTAATAAATTCTTGAGGAG	6.51919	3.5793	1.16e-06	1.9e-05				ACACCATTGCTGCGGTAGGATTCTGCC	2.92906	4.20618	0.00018086	0.00539376
	GAAAAGGGTTTCACGTC	-8.29172	3.16862	1.16e-06	1.9e-05				GAACTGGCACGGACA	-3.488	3.83642	0.000181	0.00539422
	TGCGGCTGGAACATCTCATTTT	-8.09072	2.98963	1.16e-06	1.9e-05				TGCCTGGCGGCTGTAGCGCGGT	-6.92399	3.54741	0.00018293	0.00542764
	AAGCGGCCGATTCG	-7.39988	4.63801	1.17e-06	1.91e-05				CCACGCGGCCCGGGTCCGATTCCCGGCATGGG	-6.92399	3.54741	0.00018296	0.00542764
	TGCATTGTCCTGGTGAAAAATG	8.25772	3.10518	1.17e-06	1.91e-05				GCGGGAATAGCTCAGTTGGTAGAGC	-6.92399	3.54741	0.00018299	0.00542764
	CCTGAAACCGTACGCCT	-8.24701	3.13401	1.17e-06	1.92e-05				GAGGAAGAATTCGATATCTACGACCGT	3.07021	4.08824	0.00018343	0.00542764
	TTTTCCGATAAAGGATGCAGTAATTAACAGGGATCGTTACCT	-8.8829	3.71879	1.18e-06	1.92e-05				GAAACTTACTTGATGGTTGACCGTTTG	6.12891	2.92591	0.00018327	0.00542764
	GATATCTTCGGATGCGTGGGTTCGAATCCCACTCTCGTCA	-6.99883	4.26313	1.18e-06	1.92e-05				CCACTCCCCGGC	6.12891	2.92591	0.00018328	0.00542764
	TGTTCGGTCTCTTTTTAAAAAA	-8.06903	2.97047	1.18e-06	1.93e-05				TTAATAGAACATGGTGCTTTG	6.12891	2.92591	0.0001833	0.00542764
	CTTGAGGAGTTAATAAATTCT	7.96778	2.84104	1.18e-06	1.93e-05				ATATTCCTAATCTAGACGATCCCATCG	6.12891	2.92591	0.00018331	0.00542764
	TTTCATTACCATCTTATTTTTTTATTAT	-8.5335	3.3873	1.19e-06	1.93e-05				GTTCTTCGCTTTATAAAATAAACAACGG	6.12892	2.92591	0.00018333	0.00542764
	TAATTTTTGTATTAAATTAATATCT	-8.38275	3.25053	1.19e-06	1.93e-05				AAGATAGTTGGAACTTTTTCA	6.12892	2.92591	0.00018333	0.00542764
	AACGATCTTGAAATACCACTACTTA	-5.9169	4.05274	1.19e-06	1.93e-05				TAAAACTCGGCTTTTGTATGA	6.12892	2.92591	0.00018334	0.00542764
	TCATAAAAAATTATAGAACTTG	8.06035	2.92504	1.2e-06	1.95e-05				AATTCGCTTTGCTAAACATCTTCGTGA	3.71269	3.55994	0.00018488	0.00546697
	ATTCATGTAATGGATATCCTGA	8.06035	2.92504	1.2e-06	1.95e-05				AGACTGATTTTCGTCGATTGAATTAGC	4.30906	3.3232	0.00018559	0.00548433
	TATCGTACACTTAGATATCTGTTTTTTTTTTA	-9.01161	3.83938	1.2e-06	1.95e-05				GTTTGGAAGGTAATCTATAAGTAGAAT	-3.23995	3.98328	0.00018579	0.00548671
	TCGTACACTTAGATATCTGTTTTTTTTTAAA	-8.09564	2.99815	1.2e-06	1.95e-05				GACCCTCGTCAT	-4.32991	3.37107	0.00018599	0.00548892
	TGAAACATACGATTCATCAGTT	7.96661	2.84007	1.2e-06	1.95e-05				TCGCCTGCCACGCGGGAGTCCCGGGTTCGATTCCCGGTCAACGCACCA	-3.71891	4.04677	0.00018611	0.00548892
	AATGGATCCCATTTAAAGATAG	8.03665	2.90357	1.21e-06	1.96e-05				GTTCAACTTCTGAATTGTTATTCTTGA	3.70492	3.55492	0.0001874	0.00552365
	TATACTGGTGAGAGCTCCATTCTGAGGCA	4.91603	5.68498	1.21e-06	1.97e-05				CTTTCCTGCGATCTATTGAGCCTTATCCTTGTGTTTGGTGTCACTGTT	-2.66256	5.11939	0.00018849	0.00555217
	CAATAATTTTTTATGATAACG	7.99035	2.86155	1.22e-06	1.97e-05				AGAAAGAGAATCTTCTCCTGATACGTT	3.2773	3.98176	0.00019039	0.00560444
	AAGGATTGTGTAATAGAACAAG	6.61712	3.62778	1.22e-06	1.98e-05				TCGAATCCCACTCTCGTCACCA	-2.35533	9.55446	0.00019175	0.00564064
	GCGGGCGTCGC	8.14728	3.00275	1.22e-06	1.98e-05				GGTTAGGATCAGTTTGGCAAAT	-3.28859	4.2376	0.00019196	0.00564337
	TATGACTTCTTCTTCTTCTTGAC	7.99843	2.86826	1.23e-06	1.98e-05				GTTTCGCGGAATCA	-4.2419	3.30917	0.00019262	0.00565908
	TTTCTATGTTTACTATTTTATCG	8.14728	3.00275	1.23e-06	1.99e-05				ATTCGTAATATCGAAATGTCGTGTATAGGTT	-4.721	3.65904	0.00019315	0.00567091
	TTAAAGAAGATTATCGGGGTTTTTG	-9.50831	4.2985	1.23e-06	1.99e-05				CGAGACCGGGGTTCGATTCCCCGCCAGAG	-4.00023	4.22388	0.00019423	0.00569884
	TCTAATTGTTGTACACGCTGA	4.93105	4.98612	1.23e-06	1.99e-05				CATTCGTAATATCGAAATGTCGTGTATAGGTT	-5.27919	4.16666	0.00019472	0.0057059
	CACTGATATCTTCGGATGCGTGGGTTCGAATCCCACTCTCGTCA	-9.31833	4.12857	1.24e-06	1.99e-05				TCTGGTTCAGGGTTGTTT	-3.90106	4.56073	0.0001947	0.0057059
	CGTACACTTAGATATCTA	-7.95876	2.87576	1.24e-06	2e-05				GCCCGGATAGCTCAGTCGGTAGAGCATCAGAC	6.88619	3.46143	0.00019575	0.00573255
	GTGCACCGCTGAGTAGCTATGTTTGG	-7.95876	2.87576	1.24e-06	2e-05				GCCTCATTAGTTCAGTTGGATAGAATGTATGACTTCTAATCATAAGGTCCTCGGT	-2.32709	5.69374	0.00019593	0.00573415
	GTACACTTAGATATCTGAA	-7.95876	2.87576	1.25e-06	2e-05				GCATGGGTGGTTCAGTGGTAGAATTCTC	6.40427	3.11104	0.00019682	0.00575627
	TATTGAATTGGATATTAGAAAA	7.96544	2.83909	1.24e-06	2e-05				GTTCTTCAGCTCGTCATTACAAACAGT	3.54086	3.85421	0.00019806	0.00578903
	ATAAAAAATTATAGAACTTGTT	8.01369	2.88271	1.24e-06	2e-05				GAATAAAGCTCTTGTCCGGATTGGGAGC	4.32884	3.33418	0.0001998	0.00583615
	ATACAAAAGCCGAGTTTTACTG	8.08257	2.94529	1.25e-06	2e-05				TCGTACACTTAGATATC	-4.55032	3.50542	0.00020143	0.00587944
	TTCGCAATATGGATGTCGTATT	7.96544	2.83909	1.25e-06	2.01e-05				GATTTCGTCGTGTAGTCGGTTATCACATCTGTCTGACACACAG	-4.1004	4.36972	0.00020154	0.00587944
	TTATAGTATTTGTATGTCAA	8.12812	2.98673	1.27e-06	2.03e-05				GCGGGAATAGCTCAGTTGGTAGAGCAC	-5.25275	4.14396	0.00020195	0.00588373
	AAGGGGTAGTGGATGGACA	-7.97022	2.88405	1.29e-06	2.07e-05				TAGGAT	-3.34372	4.07863	0.00020185	0.00588373
	TGCCTGGCGGCCGTAGCGCGGTGGTCCCACCT	-8.30431	3.18615	1.29e-06	2.07e-05				GATTTTCGTCGATTGAATTAGCAACAA	3.46207	3.7856	0.00020242	0.00589364
	ATTTCAATACATAAAAAGGTCA	-8.0512	2.9545	1.3e-06	2.08e-05				CCCCCTGGAG	-6.36621	3.10739	0.00020451	0.00594279
	GATTGTCTGATGAAAATGAGCA	-8.02468	2.93485	1.3e-06	2.09e-05				GCGGAAGTAGCTCAGT	-6.36621	3.10739	0.00020456	0.00594279
	CTGAGTGGACAATAGTATTTAATCCTGGTAATGAATTGCTAAA	-8.89035	3.72592	1.31e-06	2.09e-05				TCGGGTATCATGTATTCAATGGTTATT	-6.36621	3.10739	0.00020463	0.00594279
	TACTGGATATTGGTACCTTGTA	7.98919	2.86059	1.31e-06	2.09e-05				GATTTTTCTGTAATGGTTTCTGGAAC	2.2892	5.85753	0.00020462	0.00594279
	ATTCATTAGATGTTAGAATGG	7.98919	2.86059	1.31e-06	2.09e-05				ACGTCTGGTTCAGGGTTGTTT	-7.26184	3.82758	0.00020562	0.00596773
	GGCTTAGGATGAGGAAGGTCTGCCTGTCGGA	-4.56574	6.05838	1.32e-06	2.1e-05				TATTTTTCTTTTTAATTTATTTTAGTAT	-4.51958	3.51057	0.000206	0.00597489
	TACATATCTTCCCCATTGAAA	7.96427	2.83812	1.32e-06	2.1e-05				TAAAAAGCTCGTAGTTGGATTATAAAG	-4.67976	3.62632	0.00020771	0.00601455
	GGCGGGCGCG	8.28038	3.12428	1.32e-06	2.1e-05				GTTCTTTCGTT	-2.88869	4.37204	0.00020769	0.00601455
	TCGCTTCTGGCGCCAAGCGCCCGTC	8.28038	3.12428	1.32e-06	2.1e-05				TTCAATATCTGTTGGAGATATT	6.30618	3.05738	0.00020776	0.00601455
	CAATTTTTGTGATCCATCACT	7.94247	2.81825	1.33e-06	2.12e-05				TGTTGAGACTATCCTTTGATTGAGTTTTTTGT	-4.97526	3.86558	0.00020839	0.00602883
	TTAAAGATAGTTGGAACTTTTT	7.94247	2.81825	1.33e-06	2.12e-05				TTAAAGAAGATTATCGGGGTTTTTGC	-5.72251	4.49969	0.0002096	0.0060581
	AAACAATAGATAGTATAGAATT	7.99959	2.86921	1.34e-06	2.12e-05				GTTCTTCAGCTCGTCATTATTAACAGTT	2.95814	4.21757	0.00020967	0.0060581
	CCGCTGAGTAGCTATGTTTGG	-7.92453	2.84521	1.35e-06	2.14e-05				ACGGCGGGAGT	-2.54422	5.0144	0.00020999	0.00606351
	TCAGGATATCCATTACATGAAT	7.94365	2.81923	1.35e-06	2.15e-05				TCAATCCTCGTACTTCACAACA	2.3348	6.19928	0.00021181	0.00611224
	TCGGACATAATTGAAATGTTTG	8.01254	2.88177	1.35e-06	2.15e-05				GCGCGAAGCGGGG	6.32525	3.05566	0.00021226	0.00612133
	CGGTGATTGGCGCAGCCTGGTAGCGCACTTCGTT	-8.20365	5.41786	1.35e-06	2.15e-05				CAGTGGTAGAGCA	-6.2061	2.98377	0.00021343	0.00615125
	TCTTGATTTTTATTTTTTTTTTATTTAGGTT	-7.94753	5.15991	1.36e-06	2.15e-05				GTTTGAGGCACTGATATCTTCGGATGCGTGGGTTCGAATCCCACTCTCGTCA	-7.14986	3.6825	0.00021463	0.00618198
	TATTTGATAAATATGTTTCTTG	6.44493	3.50986	1.36e-06	2.15e-05				TGGTCGGAATAGTTGCAAAT	-3.35411	4.0322	0.00021526	0.00619604
	ACAGTTCGGTCT	-9.47685	4.27917	1.37e-06	2.17e-05				AGGGCTGGGG	-4.21154	3.26539	0.0002157	0.00620323
	CTCCTCAAGAATTTATTAATG	8.27706	3.12304	1.37e-06	2.17e-05				ACTGTT	-2.268	8.42474	0.00021592	0.00620323
	TAAAATAATTTAACTCCAAAG	7.94009	2.81628	1.38e-06	2.18e-05				GTCTATAATAAATTTCTTCAATTGTC	2.90069	4.18401	0.00021581	0.00620323
	CGAGACCGGGGTTCGATTCCCCGCCAGAGAG	-5.81234	4.48069	1.38e-06	2.19e-05				GGCTCTTGAGATGTAGA	-4.31883	3.34497	0.0002164	0.00621315
	ACAATAGATAGTATAGAATTTC	7.91428	2.79311	1.39e-06	2.19e-05				GTGTTTGGTGTCACTGT	3.42159	3.78125	0.00021658	0.00621452
	TAGAACTTGTTACAAAAACG	7.91669	2.7951	1.39e-06	2.19e-05				GACCCTCGTCATATCTGTAGCACCAT	-3.17739	3.93378	0.00021772	0.00622777
	TCCCGGATGCACC	-9.45209	4.24476	1.39e-06	2.2e-05				TGGAATATTTTTTCCCCGTCTA	6.02817	2.85714	0.00021787	0.00622777
	TATGACAATTAATAAATCCCAA	7.94484	2.82022	1.39e-06	2.2e-05				GTATAAGATAGAGAAGGACAATCCACC	6.02817	2.85714	0.00021773	0.00622777
	TTTCATTACCATCTTATTTTTTTATTATAT	-5.73951	3.88144	1.4e-06	2.2e-05				ATATATTTGATTCATATAGTC	6.02817	2.85714	0.00021763	0.00622777
	TGATCCATCACTCGTTACAACA	7.94484	2.82022	1.4e-06	2.2e-05				GTTCTTCAGCTCGTCATTATTAACA	6.02817	2.85714	0.00021743	0.00622777
	GTAAGCAAAATAAAAAACGTT	7.94484	2.82022	1.4e-06	2.2e-05				TATACAGTTGAACTTTAAGCA	6.02817	2.85714	0.00021733	0.00622777
	CGCGACCTCAGATCAGACG	9.38482	4.16469	1.4e-06	2.2e-05				CAGCGGGGAAAG	-4.21831	3.26966	0.00021917	0.00625968
	TGGATTAGAAGAATTAATAAA	7.88922	2.77056	1.4e-06	2.2e-05				GAAACTTGAGAGCTGCCTTTTCGTCGA	4.38146	3.38202	0.00021926	0.00625968
	AAGGTGCATGGATTAGAAGAAT	7.88922	2.77056	1.4e-06	2.2e-05				AAGACACATGTGTTAAATATAATTTATTAATAATTATTATATT	-6.01432	2.85375	0.00021963	0.00626345
	GCCCCGAGGTGGGATCCCGAG	8.1493	3.00612	1.4e-06	2.2e-05				TCGATGTCGGCTCTTCC	-6.01432	2.85375	0.00021967	0.00626345
	ATCATTTTTCACCAGGACAATG	7.88922	2.77056	1.41e-06	2.21e-05				TCGATCCCGTCATCACCCACCA	-6.5373	3.24012	0.0002204	0.00627351
	CTTGGAATGTGGAATATTTT	8.08145	2.94438	1.41e-06	2.21e-05				GATATTATTCTCCCTAATGGTTCTCGT	2.65218	4.62016	0.00022023	0.00627351
	TATTCTTGGAATGTGGAATAT	7.98803	2.85963	1.42e-06	2.22e-05				GAATAAAAACTGCTGTCTCTGGAGCT	2.67134	4.624	0.00022043	0.00627351
	GTTCTATTTTGTTGGTTTTCGGAACT	7.94722	2.82218	1.42e-06	2.23e-05				GTTCAGGGACGTCATTACGGGCAGGGATGCCCACCC	-7.10453	3.64568	0.00022109	0.00628819
	TAAAAAAGTTAAGCACGTATG	7.96309	2.83715	1.42e-06	2.23e-05				ATTTGAATAAAAACTGTCGTCCCTGGA	3.72832	3.5561	0.00022129	0.00628992
	TAAAAAACGTTATCATAAAAAA	7.9389	2.8153	1.43e-06	2.24e-05				GGCGCGCG	7.15122	3.66871	0.00022313	0.00633823
	ATGATATATCAAGAAACTGTTG	7.9389	2.8153	1.43e-06	2.24e-05				CGGGTTTGTTACTTGTTGAATT	-3.71152	3.55367	0.0002239	0.00635639
	TCTCTCCATTTTTTGTCAAAA	6.41645	3.48312	1.43e-06	2.24e-05				GAAAATACTCTAATAACAATGTCCGGC	-6.52929	3.20755	0.00022494	0.00637796
	TCTAATGAATATGTAACTGAT	7.89045	2.77157	1.44e-06	2.24e-05				CTGATATCTTCGGATGCGTGGGTTCGAATCCCACTCTCG	-6.52929	3.20755	0.00022494	0.00637796
	TTTAGAAAAAGTTGGCTTTTAT	7.91307	2.79211	1.44e-06	2.24e-05				GCTAGTTCATTCTGTTTAGGGAAGTTGTTTGA	3.48067	3.82442	0.00022575	0.00639682
	TTCAATAAATCTACAAAATGTG	7.91307	2.79211	1.44e-06	2.24e-05				GGCGGAATGGCCGAGCGGTCTAAGGC	-3.77014	4.06414	0.00022627	0.00640764
	AGCATTCAATATCTGTTGGA	7.91307	2.79211	1.44e-06	2.24e-05				AAGGCCCGGGTTCGATTCCCGGCATCGGAACCA	-3.98709	4.24346	0.00022663	0.00641366
	TCGGCATTTTTTTGAAAATCAT	7.9179	2.7961	1.44e-06	2.24e-05				GATTGGAAATCACTTGGGCTTTGCCCGCGCAGGTTCGAATCCTGCTGACTGCGCCA	-7.19166	3.76925	0.00022722	0.00642632
	TCGGCATTTTTTTGAAAATCA	7.9179	2.7961	1.44e-06	2.24e-05				GTTTTGCTCTTCGGAAAGAAGTCGGGC	2.88013	4.37538	0.0002281	0.00644737
	GTTTATCTTGATTTTTATTTTTTTTTTATTTAG	-8.30071	3.18317	1.44e-06	2.24e-05				TGTGGTAGTGGAACGGTCTGGAAAGGCC	-6.63414	6.95747	0.00023113	0.00645218
	TTTTCCGATAAAGGATGCAGTAATTAACAGGGATCGTTACCTT	-8.52206	3.38503	1.44e-06	2.24e-05				CGAGACCGGG	-6.30032	3.05855	0.00023127	0.00645218
	ATCTTGATTTTTATTTTTTTTTTATTTA	-8.10879	3.01023	1.44e-06	2.24e-05				GGGGGATTAGCTCATCTGGCTAGAGCGTTAGACTG	-6.30032	3.05855	0.00023131	0.00645218
	TTGGCACCATGGGACTCTAATT	-7.88484	2.81021	1.45e-06	2.24e-05				GCCCATAAATTATTTTTATTTGCTCGG	-6.30032	3.05855	0.00023137	0.00645218
	GCGCGCGCG	5.73234	4.77185	1.45e-06	2.25e-05				CAAGGCCCGGGTTCGATTCCCGGCATCGGAACC	-6.30031	3.05855	0.00023146	0.00645218
	CAATCAAATTCTAATTCTTCG	8.12703	2.98583	1.45e-06	2.25e-05				CTGGAGGG	-6.02114	2.85865	0.00023139	0.00645218
	GGCTGCATAGTTTAATGGATAGAACTTCGGATTTC	-7.91558	2.83786	1.46e-06	2.26e-05				GCGGCCGATTCGGG	-6.02114	2.85865	0.00023131	0.00645218
	GTAGGTCATCGTCAAGCAC	-6.42548	3.71428	1.48e-06	2.29e-05				TGGATTATAAAGAT	-6.02114	2.85865	0.00023122	0.00645218
	TTGTTTATCTTGATTTTTATTTTTTTTTTATTTAGGA	-8.46983	3.3372	1.49e-06	2.3e-05				GTATTTGGATTGAAAATCTT	-6.02114	2.85865	0.00023113	0.00645218
	CCAACTTTTCATACATATGTTAGAACCTGCT	-8.22384	3.11367	1.49e-06	2.31e-05				CTTTTTTGATTAGAACTCGTTGATGCT	-6.02113	2.85865	0.00023099	0.00645218
	AACGATCTTGAAATACCACTACTTATATTGATATTTTACTTAGTTGATTAAATG	-6.3028	3.60749	1.49e-06	2.31e-05				ATTCGGGTATCAT	-6.02113	2.85865	0.00023098	0.00645218
	AATGAATATGTAACTGATGAG	7.86123	2.7456	1.5e-06	2.31e-05				AGCGTTGGATTGTT	-6.02113	2.85865	0.00023094	0.00645218
	CATATTAAAATACATCCTTTA	7.86123	2.7456	1.49e-06	2.31e-05				CGGGTATCATGTA	-6.02113	2.85865	0.00023091	0.00645218
	TCTTTTAATCCAACTGGTCTAA	7.91911	2.79709	1.49e-06	2.31e-05				CCCAGAGGT	-6.02113	2.85865	0.00023085	0.00645218
	GTTCTTTGAATTCGGGATCAAA	8.01139	2.88082	1.5e-06	2.31e-05				GATTCCCGGC	-6.02113	2.85865	0.00023075	0.00645218
	ATAAGACACATGTGTTAAATATAATTTATTAATAATTATTATATTATTATATATT	-7.95994	2.87434	1.5e-06	2.31e-05				CCGCTGAGTAGCTATGTTTGG	-6.02113	2.85865	0.00023073	0.00645218
	TTACTATCAAATCATTTATCATT	7.91911	2.79709	1.5e-06	2.31e-05				GGGGCTATAGCTCAGCTGGGAGAGCGCTTGCATG	-6.02113	2.85865	0.00023065	0.00645218
	TATCAAATCATTTATCATTATT	7.91911	2.79709	1.5e-06	2.31e-05				AAGCGGCCGATTCGGGTTCGATTCCCGATAAACG	-5.14132	4.04931	0.00023092	0.00645218
	AGATATATCTGTTGCATGAAT	7.91911	2.79709	1.5e-06	2.31e-05				GCCAAAAATCGGTGTGAATGATAGAGC	2.29761	5.45485	0.00022945	0.00645218
	TCTTGATTTTTATTTTTTTTTTATTTAGGTTAGA	-9.76185	4.55154	1.5e-06	2.31e-05				AAACGTTCTTCAATGTTCTTTTTTGTC	3.73642	3.56112	0.00023138	0.00645218
	GTTTTGGATTTTTGGGATTTTC	7.89167	2.77258	1.51e-06	2.32e-05				GTTTTGCTTTCCAGTGTTTCCTTGTCT	4.24326	3.27573	0.00023142	0.00645218
	ATTGCTGTGTGTAGTCTTTGCCTGTCAGCCCATGATAGGCTTTTTTTTT	-7.90031	2.82411	1.52e-06	2.33e-05				TCTAGTATTGTTGACCACTGC	4.24326	3.27573	0.0002315	0.00645218
	TTCACGAATCTTTTAATCCAAC	7.9377	2.81431	1.52e-06	2.33e-05				AAGGTAATTAGGGCGGAACCCTAACCC	4.24326	3.27573	0.00023153	0.00645218
	ATCAGCTGAGGGTTAGTCGGGACCTAACGCGAACCCG	-7.90031	2.82411	1.52e-06	2.33e-05				CAGTGGTAGAGCATG	-3.35597	4.04575	0.00023225	0.00646803
	GCGCGCGCC	8.34356	3.18225	1.52e-06	2.33e-05				GCATCGGGCTC	-6.11972	2.92487	0.00023283	0.00646855
	ATTAGAATTTGAGTGTGACACT	8.0581	2.92319	1.52e-06	2.33e-05				GATTGGAAATCACTTGGGCTTTGCCCGCGCAGGTTCGAATCCTGCTGACT	-6.11972	2.92487	0.00023277	0.00646855
	TTTGAATTCGGGATCAAAACATA	7.91186	2.79111	1.53e-06	2.34e-05				GTCACTGTTT	-6.11972	2.92487	0.00023269	0.00646855
	TAAAGGATGCAGTAATTAACAGGGATCGTTACA	-8.44299	3.31267	1.53e-06	2.34e-05				TTTAAAGATAGTTTAAGCCTTGCGTTATGATTTATTAAAT	-6.11972	2.92487	0.00023263	0.00646855
	ATCTTGATTTTTATTTTTTTTTATTTAGGA	-8.71097	3.55932	1.53e-06	2.34e-05				CCCCCGTCTTCCGCT	-6.37515	3.09966	0.00023359	0.00647762
	GGGTTCTTAGCTCAGTTGGTTCAGAGCATCTGGTT	-8.67867	3.5197	1.54e-06	2.35e-05				GAAAGAATAAGGCTTAGTTTTTGAGACTGTAAA	-6.37515	3.09966	0.00023358	0.00647762
	TTTTATCGAAACAGCTAACGCG	7.88554	2.76753	1.54e-06	2.35e-05				TTTCCGATAAAGGATGCAGTAATTAACAGGGATCGTTACCT	-6.37515	3.09966	0.00023356	0.00647762
	ATATTGAATTGGATATTAGAA	7.88554	2.76753	1.54e-06	2.36e-05				TTTGCAATCTTTTTCAAGGTCA	2.25891	5.47269	0.00023553	0.00652758
	GCTTCAAAAGACCGTAGATGA	7.88554	2.76753	1.55e-06	2.36e-05				GAAGTTATTCTGCTGTGGGGGTGATGG	-4.36582	3.381	0.00023756	0.00655207
	ATCGTACACTTAGATATCTGTTTTT	-8.69969	3.54888	1.55e-06	2.36e-05				TCCCACTTCCGTCACCA	-2.99478	4.88617	0.00023827	0.00655207
	TCGTACACTTAGATATCTA	-7.91107	2.83418	1.56e-06	2.37e-05				GATTTTTTTGGTTTTCTGTCAACTCGT	3.43043	3.76036	0.00023798	0.00655207
	ACTGATATCTTCGGATGCGTGGGTTCGAATCCCACTCTCGTCA	-6.64933	3.93408	1.56e-06	2.37e-05				CTGTTGGAGATATTATGAATCA	6.0191	2.85074	0.00023872	0.00655207
	TTTAGAAATTTTTAATTCATG	7.98686	2.85867	1.56e-06	2.37e-05				GCTTCTGACAACCCAAACTCTATCAA	6.0191	2.85074	0.00023867	0.00655207
	TAAAAAATTATAGAACTTGTTA	7.98686	2.85867	1.56e-06	2.37e-05				TCAATATCCAGTAAAACTCGG	6.0191	2.85074	0.00023859	0.00655207
	TTGCTGCATCTGTGTATGTTG	7.94842	2.82316	1.56e-06	2.37e-05				TATTAATTCTTCTAATCCATGC	6.0191	2.85074	0.00023849	0.00655207
	TAAGACATTCGTTAGTACCAAT	6.42501	3.4492	1.56e-06	2.37e-05				ATAGGTATTCTTAAATCAATTGG	6.01911	2.85074	0.0002384	0.00655207
	AGTTGGATAACTGAGGTAATTCTTGAGCTAATACACGCTT	-11.5753	6.31638	1.57e-06	2.38e-05				GTTTAACCGAGAATTCTATCGTGGCC	6.01911	2.85074	0.00023839	0.00655207
	AAGCGGCCGATTCGGGTTCGATTCCCGATAAAC	-7.88299	2.80745	1.57e-06	2.38e-05				AGAAGCGTTGCCGAGCTTCTATCCGGAA	6.01911	2.85074	0.00023827	0.00655207
	TCTTTTAATTCTATACCGTTGT	7.85874	2.74355	1.57e-06	2.38e-05				TCTTGGAATGTGGAATATTTT	6.01911	2.85074	0.00023818	0.00655207
	TTTAAGAGATCGTTTTTGTAGC	7.86371	2.74765	1.57e-06	2.38e-05				GACTGTTCCAGTCCACTGTAGTAACTG	6.01911	2.85074	0.00023816	0.00655207
	AATAGACGGGAAAAAAATATTTC	7.86371	2.74765	1.58e-06	2.39e-05				ACTTTTTCCATTTGAATAAAAACTGTC	6.01912	2.85074	0.00023762	0.00655207
	TAATGGCAGTATTGTTAGGG	7.85874	2.74355	1.58e-06	2.39e-05				GCCCCGAGGG	6.22877	2.99202	0.00023744	0.00655207
	ATTGTGTAATAGAACAAGAATG	6.49963	3.56186	1.58e-06	2.39e-05				ACATTTTCTTACTGTTGGAAGTAGAT	6.22877	2.99202	0.0002375	0.00655207
	CAGGCGACTGTTTATCAAAAACACAGGA	-10.0619	7.23449	1.6e-06	2.42e-05				GTCCGCGGGG	6.22877	2.99202	0.00023751	0.00655207
	TAATGATTTCGTTTCCTTTATT	5.11831	3.9128	1.61e-06	2.44e-05				AATAATTTTTTCAATTGCGATGTCTGG	2.86112	4.32387	0.00023901	0.00655593
	AAGGTCGGGGTCGCGAGTTCGAGTCTCGTTTCCCGCT	-8.96659	6.16821	1.62e-06	2.44e-05				GATTTATCAATATAAACGACTTCTCGT	2.99629	4.24929	0.00023972	0.00657151
	TAGGGCGGG	-7.844	2.7743	1.62e-06	2.44e-05				GCGGGAGT	-4.18447	3.26669	0.00024019	0.00658062
	TGATATTTTACTTAGTTGATTAAATGGAAA	-6.05308	5.07993	1.62e-06	2.44e-05				GATTTTGGAAACTGTTTTGGATCTTCA	3.76969	3.60832	0.00024145	0.00661104
	TAAAACTCGGCTTTTGTATGACA	7.83394	2.72125	1.62e-06	2.44e-05				TACATTCGTAATATCGAAATGTCGTGTATAGG	-5.13148	3.99537	0.00024257	0.00663758
	AAAAATATTTCACATTCCAAGG	7.83268	2.72021	1.63e-06	2.45e-05				ATCCTGTCTGAATATGGGGGG	-6.47933	3.19587	0.00024366	0.00663855
	TAGGCTTTCTTCAAGATAAAGA	7.83268	2.72021	1.63e-06	2.45e-05				GGTCCGATTCCCGGCATG	-6.47933	3.19587	0.0002437	0.00663855
	GATTGTCTGATAGAAA	-8.18615	3.07354	1.64e-06	2.46e-05				ATCGGCTCAGGGGACT	-6.47932	3.19587	0.00024377	0.00663855
	GGCCCGTTCGTCTATCGGTTAGGACCTCAGA	-9.38478	4.18055	1.65e-06	2.48e-05				TGAGATCAATGGGAATCTTCAAA	2.22704	6.22145	0.00024322	0.00663855
	CTATAAAAGTATTATTTTATGTTTATGAATGATAGA	-8.37016	3.24653	1.65e-06	2.48e-05				AGCAATAAATGAATAAAGCTCTTGTC	6.08952	2.90078	0.00024367	0.00663855
	TGGAAGGTTATCAATTATTATT	7.91064	2.79011	1.66e-06	2.48e-05				TATTCCAACTATCTTTAAATGGG	6.08952	2.90078	0.00024366	0.00663855
	TTTAAAAATAAAAGAAGGATTG	7.91064	2.79011	1.65e-06	2.48e-05				TTACTGGATATTGGTACCTTGT	6.08952	2.90078	0.00024361	0.00663855
	TGAAACCACTATATAGTCTATT	7.9365	2.81333	1.65e-06	2.48e-05				CCGAGGTGGGATCCCGAG	6.08952	2.90078	0.00024359	0.00663855
	TTTCTAAAGTTTGTCTTTGTG	8.03437	2.90169	1.66e-06	2.48e-05				GTTGTAATAATCTGGATGATTTTAATAA	-6.00724	2.84884	0.0002454	0.00665472
	TAAAAGAAGGATTGTGTAATA	8.03437	2.90169	1.66e-06	2.48e-05				ATCGGCTCAGGGGAC	-6.00724	2.84884	0.00024554	0.00665472
	ATTAGATGTTAGAATGGACA	8.08033	2.94346	1.65e-06	2.48e-05				TGGAAGCG	-6.00724	2.84884	0.0002457	0.00665472
	AAGACTATATGAATCAAATAT	8.08033	2.94346	1.65e-06	2.48e-05				GTGGTTAAAAAGCTCGTAGTTGGATTATAAAG	-6.00724	2.84884	0.00024571	0.00665472
	TCAATCCTCGTACTTCACA	6.44655	3.46868	1.66e-06	2.48e-05				ATAAGGATTGACAGATTGATAGCTCTTTCATGATTTAGT	-6.00724	2.84884	0.00024582	0.00665472
	GCCCGGATAGCTCAGTCGGTAGAGC	7.42325	4.44413	1.66e-06	2.48e-05				GTTATTCTTCTGATCCTTATGCTCC	3.73417	3.57947	0.00024519	0.00665472
	TTTGGAGTTAAATTATTTTATT	7.85749	2.74253	1.66e-06	2.48e-05				GGAGAAACTTGAGAGCTGCCTTTTCGT	6.03731	2.86354	0.00024569	0.00665472
	TGCGGACATTATTTTCATCTCT	7.85749	2.74253	1.66e-06	2.48e-05				ATTTATATATATTTTGATCCTG	6.03731	2.86354	0.00024573	0.00665472
	TCTTGATTTTTATTTTTTTTTTTTATTTAGG	-9.00698	3.83541	1.67e-06	2.48e-05				CACAATGTCCGTCCGCTTTTAT	6.03731	2.86354	0.00024583	0.00665472
	TTTATGATAACGTTTTTTATTT	7.85748	2.74253	1.66e-06	2.48e-05				CTTGGAATGTGGAATATTTTTT	6.03731	2.86354	0.00024596	0.00665472
	TTTTTCACCAGGACAATGCACA	7.91064	2.79011	1.66e-06	2.48e-05				AATAATTTTCTTTGCCGTTAACTGTGGT	6.03731	2.86354	0.00024597	0.00665472
	TTCTAACATCTAATGAATATG	7.86496	2.74867	1.67e-06	2.48e-05				TACAAAG	-6.45943	3.15678	0.00024613	0.00665507
	TTGAAATATTTGTAGAATAT	7.88431	2.76652	1.67e-06	2.49e-05				ATTATTTTTAGTATTTGGATT	-4.51609	3.52829	0.00024779	0.00668393
	CATGCACCTTTTTTATGGCG	7.83141	2.71917	1.67e-06	2.49e-05				GCGATCTATTGAGCCTTATCCTTGTGTTTGGTGTCACTGTT	-2.70713	4.40641	0.00024737	0.00668393
	GAAGGATTGTGTAATAGAAC	7.83141	2.71917	1.68e-06	2.49e-05				CCCGGGT	-2.52448	4.78405	0.00024756	0.00668393
	ATGGGTTGTAAACTTCTTTTGTACAGG	-9.07616	3.90042	1.69e-06	2.5e-05				GACTTCGAAGGTCTTTCGTCATCTGA	2.21077	6.00863	0.00024775	0.00668393
	TATCGTACACTTAGATATCTGTTTTTTTTTTTTAA	-8.26677	3.15274	1.69e-06	2.5e-05				CGTCCGTTCCGCC	-7.15515	3.73915	0.00024823	0.00669198
	TTTTTGTTAACTTTAATAAAATAATTATATTATTAATTAATATTTATATTATCAAT	-6.21423	3.51708	1.69e-06	2.5e-05				AAATAATTTTAATCTCTGATCTTTT	-4.27523	3.33019	0.0002509	0.00675877
	AAGGGAACGGGCTTG	-5.61156	3.77187	1.69e-06	2.5e-05				GGCCGGAGCGG	4.40374	3.38546	0.00025101	0.00675877
	CTTTAGAAAAAGTTGGCTTTT	8.01023	2.87987	1.69e-06	2.5e-05				GAAATTTACTTTTCCCAAAAACCGTCT	2.86606	4.15759	0.00025282	0.00680345
	CCCCCCGTCG	8.71772	3.53018	1.69e-06	2.5e-05				GTTCAGGGTTGTTT	-4.89776	4.61318	0.00025368	0.00682263
	CGGCACGTAGCGCAGCCTGGTAGCGCACCG	-7.21358	4.45952	1.69e-06	2.5e-05				ACGTGCGAGACCGGGGTTCGATTCCCCGCCAGAG	-4.04942	3.81862	0.00025431	0.00683393
	GAAGGATTGTGTAATAGAACAA	8.01023	2.87987	1.69e-06	2.5e-05				TAATTAAAAATTTTTGATTTGTAATCAAAGGATTGTAATAGCTCC	2.27196	5.62229	0.0002544	0.00683393
	ATTCAGGGCAACAAAGGGAGGAAAG	-8.80607	3.64771	1.71e-06	2.52e-05				GAAATGTGAGTCCAGCTTGTGTAGAA	-3.04552	4.338	0.00025482	0.00684127
	GCGGGAATAGCTCAGTTGGTAGAGCACGA	-8.1462	7.09965	1.71e-06	2.52e-05				GTAGCTATGTTTGG	-6.29758	3.04511	0.00025697	0.00686649
	ATTAGCCCCCGTTCTGTT	-7.94554	2.86494	1.71e-06	2.52e-05				GTAGCGTTTATA	-6.29758	3.04511	0.00025692	0.00686649
	GGGGAATTAGCTCAGCTGG	-8.75168	3.58685	1.71e-06	2.53e-05				GGCTCGTGG	-6.29758	3.04511	0.00025689	0.00686649
	CACAAAGTGGAGGACCGAACCGGTTGACGT	-7.97912	2.895	1.71e-06	2.53e-05				TCTTGATTTTTATTTTTTTTATTTAG	-6.29758	3.04511	0.00025689	0.00686649
	CCCGTCCGTCCCCGTCCG	8.12606	2.98327	1.72e-06	2.53e-05				CTTTAGAGTCGTGTTG	-6.29758	3.04511	0.00025686	0.00686649
	CGACTCTTAGCGGTG	8.7333	3.54481	1.72e-06	2.53e-05				CACATTTTCTTACTGTTGGAAGTAGAT	3.67401	3.52976	0.00025635	0.00686649
	TAAAAAGCTTATTTTACAATGG	7.83647	2.72333	1.72e-06	2.53e-05				TTAAGTAGTTGTGTCGTAGGTCG	6.14052	2.9322	0.00025611	0.00686649
	TTATTGAGTATGTATTTGGAAA	8.21304	3.06448	1.73e-06	2.54e-05				CGGAAGACC	6.14052	2.9322	0.00025616	0.00686649
	TCAATCCTCGTACTTCACAAC	4.71844	7.86674	1.74e-06	2.55e-05				GCTCTTGAGATGTAGA	-4.4106	3.41601	0.00025901	0.00691639
	TGTTAGAATGGACAACCATAGA	7.80484	2.69543	1.74e-06	2.55e-05				TTTTGT	-4.4106	3.41601	0.00025914	0.00691639
	TCGATTCCCTCCTGACCTGCC	-9.99776	4.76912	1.74e-06	2.56e-05				TTTGCGACCAATCCAAGCC	2.81915	4.29254	0.00025962	0.00692517
	GGCTTAGGATGAGGAAGGTCTGCCTGTCG	-4.43098	7.3251	1.74e-06	2.56e-05				ATAGGAT	-3.53922	3.91375	0.00026136	0.00696745
	ATATGTGACGTTGATTTACTA	7.80613	2.69648	1.74e-06	2.56e-05				GTAAAGATACTAAAGATATTAAACCTG	3.42549	3.77539	0.00026162	0.00696749
	AAAAAAGACCTGGATTGAACAA	7.98568	2.85771	1.74e-06	2.56e-05				CCCCTCCGCGGGGTCG	6.24282	2.9982	0.00026167	0.00696749
	ATTTTAAAATAAATATTTAATAATAATATCGTATCATTGATATTATTTCATGTCAAGG	-7.8373	2.76757	1.75e-06	2.56e-05				TGAGGAT	4.21659	3.25899	0.00026212	0.0069754
	CCGTAGATGACTATTCTGAAAG	7.80613	2.69648	1.75e-06	2.56e-05				GGTTGGTTGGA	-2.78106	4.56025	0.00026349	0.0070077
	TTTCAGCAATTTTTGTGATCC	7.96071	2.8352	1.75e-06	2.56e-05				GCCGCCGGG	4.25278	3.2813	0.00026435	0.00702665
	TGCCTGGCGGCTGTAGCGCGGTGGTCCC	-8.6525	3.49543	1.75e-06	2.57e-05				GACGCTTCTGACAACCCAAACTCTATC	2.70244	4.54251	0.00026566	0.00705708
	GTACACTTAGATATCTGTTTTTT	-8.98856	3.81818	1.76e-06	2.57e-05				GAATTCACCCTTATTCCACTTTCTTTG	4.20027	3.26326	0.00026652	0.00707584
	GCCCCCCG	7.92275	2.80008	1.76e-06	2.57e-05				TAATTGTTGTACACGCTGAAA	3.69072	3.53993	0.000267	0.00708462
	TCGTACACTTAGATATCTGTTTTTTTTTTTTATATTAGAAA	-8.41227	3.2849	1.77e-06	2.58e-05				GGTTTCTTAGCTCAGTTGGTAGAGCAATGGATTG	-6.08063	2.90078	0.0002685	0.00709232
	TTGTCCATTCTAACATCTAATG	7.83014	2.71813	1.77e-06	2.58e-05				AAACAGAAGGTCGCTGGTTCGATTCCAGCATGAGG	-6.08063	2.90078	0.00026857	0.00709232
	GAAATATAATGTTTGCTGATAG	7.80356	2.69438	1.78e-06	2.59e-05				ATACGTTGGACCCGCTATTTTCTGGTA	-6.08062	2.90078	0.00026862	0.00709232
	TATATTTGATTCATATAGTCTT	7.80356	2.69438	1.78e-06	2.59e-05				CGGCGGGAGTA	-6.08062	2.90078	0.00026865	0.00709232
	TTAACATGTTTTTAGGCAATTTTATATCTTT	-8.49468	3.35129	1.79e-06	2.6e-05				GGTTAAAAAGCTCGTAGTTGGATTATAAA	-6.08062	2.90078	0.00026865	0.00709232
	TTAATCTCTCCATTTTTTGTC	5.63538	4.46405	1.79e-06	2.61e-05				TATAAAG	-6.08062	2.90078	0.00026869	0.00709232
	CATTAGATGTTAGAATGGACAA	7.80741	2.69753	1.79e-06	2.61e-05				GTTCCGGGGG	-6.08062	2.90078	0.00026869	0.00709232
	TCGTACACTTAGATATCTGTTTTTTTTTTTTATATTAA	-7.96023	2.87826	1.8e-06	2.61e-05				GGCTCTTGAGATGTAG	-6.08062	2.90078	0.0002687	0.00709232
	GGGAGCCCGGCG	8.23941	3.08658	1.8e-06	2.61e-05				AGCAGGTCTTTCCTGCGATCTATTGAGCCTTATCCTTGTGTTTGGTGTCACTGTT	-3.36548	3.73809	0.00026829	0.00709232
	TCCGTCCGCTTTTATTTTAC	7.80741	2.69753	1.81e-06	2.62e-05				CACGCGGCCCGGGTCCGATTCCCGGTATG	-3.76393	4.70672	0.0002696	0.00711205
	GCCGCCGGTGAAATACCACTACTCTCATCGTTTTTTCACTGACCCGGTGAGGCGGG	7.85623	2.7415	1.81e-06	2.62e-05				TCCTCTGTAGTTCAGTCGGTAGAACGGCGGACTG	-7.11771	3.70839	0.0002704	0.00711707
	TTTTATATCGTTCATTTTTATA	7.85623	2.7415	1.81e-06	2.62e-05				ATATGCTTGTATGGTCTAGCATGGAATAACACTATAGAAAAAGTT	-7.11771	3.70839	0.00027042	0.00711707
	AGTAAAACTCGGCTTTTGTATGA	7.85623	2.7415	1.81e-06	2.62e-05				GGCGGGGAG	-4.47042	3.49225	0.00027034	0.00711707
	TTTTGACACGGATGTACTCA	-9.561	4.3486	1.82e-06	2.63e-05				GTTTTGGGTATGAGCATTTGTTAGTGG	2.92008	4.35754	0.00027019	0.00711707
	TCGAGTCCCGTCCGGATCGCCA	-9.23596	4.03935	1.82e-06	2.64e-05				ATGTTGTATTTTTGTTAGA	-6.95965	3.5294	0.00027169	0.00712702
	GAGCAATATCGAGAGGCAGGAAGAG	-4.55634	5.45466	1.82e-06	2.64e-05				ATCGGAAGGCTGCG	-6.73056	3.35447	0.00027157	0.00712702
	TGTGCAAATAGGCTTTCTTCAA	7.83774	2.72436	1.82e-06	2.64e-05				GTACGTAAGACTCTACACCTTGTATG	-5.92563	2.79466	0.00027337	0.00712702
	TCAATAAAATAATTTAACTCC	7.83774	2.72436	1.83e-06	2.64e-05				GTACACTTAGATATCTGAA	-5.92563	2.79466	0.00027293	0.00712702
	CATTATGATAGATCTGTCGTTT	7.90942	2.78911	1.83e-06	2.64e-05				TTAGTTGGATAACCGAGGTAATTCTTGAGCTAATACACGCTTTTT	-5.92563	2.79466	0.00027287	0.00712702
	TTAAAAAAACCTGATTGTTTATT	7.83774	2.72436	1.83e-06	2.64e-05				TCCCGGCATGG	-5.92563	2.79466	0.0002728	0.00712702
	CATAAAAAATTATAGAACTTGT	7.93529	2.81234	1.83e-06	2.64e-05				TTATAAAG	-5.92563	2.79466	0.00027273	0.00712702
	TTTTGTTTAATCTAAGTCTTT	7.93529	2.81234	1.83e-06	2.64e-05				AGGCTGGCG	-5.92563	2.79466	0.00027235	0.00712702
	TAAATTTAATAGAACATGGTGCT	7.88307	2.7655	1.83e-06	2.64e-05				TCGGGTATCATGTA	-4.15085	3.22154	0.00027202	0.00712702
	AAGGTGCATGGATTAGAAGAA	7.83774	2.72436	1.84e-06	2.64e-05				ACCCACGCGGCCCGGGTCCGATTCCCGGCATGG	-4.15085	3.22154	0.00027198	0.00712702
	TAAAATTGGAGTCATTTAATA	7.88307	2.7655	1.84e-06	2.64e-05				TATTCGGGTATCATGT	-4.15085	3.22154	0.00027195	0.00712702
	TTGAAATATCATTCTTGTTCC	7.80227	2.69332	1.84e-06	2.65e-05				CTGGAGGGCTCCA	-2.65632	5.20389	0.00027158	0.00712702
	CATTTTTGTTTTAAACTTTTTTA	-7.90655	2.83049	1.85e-06	2.66e-05				GTCTCCTCGTCAAAGAAAATGTTTATT	3.12618	3.8785	0.00027204	0.00712702
	ATATCCAGTAAAACTCGGCTT	7.77515	2.66914	1.85e-06	2.66e-05				GACTTGCATATTGGGAGCATCTTGGTT	4.17447	3.22674	0.00027346	0.00712702
	AAGAAAAGATAGTTATAAAAATACAAA	-7.79231	2.72961	1.86e-06	2.67e-05				CTGGACGCGAGCC	6.15441	2.93849	0.00027318	0.00712702
	TAAAGGATGCAGTAATTAACAGGGATCGTT	-7.94108	2.86132	1.88e-06	2.7e-05				CATCATTCTTTATTAATTCATC	6.15441	2.93849	0.00027327	0.00712702
	TTTCCTGCGATCTATTGAGCCTTATCCTTGTGTTTGGTGTCACTGTTT	-7.94108	2.86132	1.88e-06	2.7e-05				GCTATCTCTGAGACTGTTAATCTTACA	6.23714	3.00713	0.00027301	0.00712702
	AAGTTTAAATAACTTGTTG	-9.11331	3.92361	1.89e-06	2.7e-05				GCTAATATCGTCAAACAACCGTTAAC	2.45585	4.81116	0.00027556	0.0071772
	TGGGAGAGGGCTGG	-4.78843	5.48228	1.89e-06	2.7e-05				CGACTCTTAGCG	6.70965	3.32553	0.0002757	0.0071772
	GGCTCCGGGA	6.73646	3.78647	1.89e-06	2.7e-05				TTCGGCTACGATCACCA	-2.56085	4.97884	0.00027605	0.00718226
	TTGACCACTGCTTCTCCCATG	6.33465	3.40735	1.89e-06	2.71e-05				GATTCTGTTTG	-3.19066	3.92218	0.00027665	0.00719365
	GCCCGGATAGCTCAGTCGGTAGAGCATCAGAC	9.17323	3.96172	1.9e-06	2.71e-05				GTGTAAGTCGAAAGTTGAGAACCAAGT	4.16563	3.22107	0.00027809	0.00722548
	CCACAACAATTCTGAATCAAA	7.8087	2.69858	1.91e-06	2.74e-05				GATGTTCGACTTCTACATCACTCTGTG	4.16564	3.22107	0.00027819	0.00722548
	TTCATTAGATGTTAGAATGGA	7.8087	2.69858	1.92e-06	2.74e-05				AACGTAGAGTACTAACA	-3.6517	3.51021	0.00027896	0.00724139
	TAAAAATAAAAGAAGGATTGTGT	7.8087	2.69858	1.92e-06	2.74e-05				ACATGTTTTTAGGCAATTTTATATCTT	-6.99947	3.61186	0.00028136	0.00725411
	TGCCTGGCGGCTGTAGCGCGGTGGTCCCACC	-8.26857	3.14688	1.93e-06	2.75e-05				TCCAGTCGGTACGTCTGGTTCAGGGTTGTTT	-6.99947	3.61186	0.00028137	0.00725411
	TTCACCAGGACAATGCACATG	7.77384	2.66808	1.93e-06	2.75e-05				CAGTTGGTAGAGC	-6.73889	3.40029	0.00028323	0.00725411
	CTTCTCATTGCAAATAATTCTT	7.77384	2.66808	1.93e-06	2.75e-05				CCACGCGGCCCGGGTCCGATTCCCGGCATGGGAACC	-6.41868	3.15016	0.00028279	0.00725411
	TTTACATTTCAGCAATTTTTGTG	7.77384	2.66808	1.92e-06	2.75e-05				ATAATAATATCGTATCATTGATATTATTTCATGTCA	-6.41867	3.15016	0.00028301	0.00725411
	GCCGAAGTGGCGAAATCGGTA	-8.26857	3.14688	1.93e-06	2.75e-05				TATTTGGATTGAAAATCTTCAAGTTTAAATAACTTGTT	-6.41867	3.15016	0.00028306	0.00725411
	GGGGCTATAGCTCAGCTGGGAGAGCGCCTGCATGGC	-8.2101	3.0946	1.94e-06	2.76e-05				AATAATAATATCGTATCATTGATATTATTTCATGTCA	-6.41867	3.15016	0.00028312	0.00725411
	TGTAGTTTTGAAGATAAAAATTAGATCGTA	-9.16689	3.98588	1.94e-06	2.77e-05				TGGATAACTGAGGTAATTCTTGAGCTAATACACGCTTT	-6.41867	3.15016	0.00028326	0.00725411
	AAAGAATAAGGCTTAGTTTTTGAGACTGTTA	-9.90353	4.68781	1.95e-06	2.78e-05				ACGTGCGAGACCGGG	-4.75497	3.68743	0.0002812	0.00725411
	AGTTAAGCACGTATGAGCAAGTG	7.74617	2.64346	1.95e-06	2.78e-05				GATATCTTCGGATGCGTGGGTTCGAATCCCACTCTCGTCACC	-4.14415	3.2172	0.00028134	0.00725411
	AACGATCTTGAAATACCACTACTTATATTG	-6.1786	3.48435	1.96e-06	2.78e-05				ATAGATCGATGATTCCTGAATTTAGT	2.51557	4.75869	0.00028069	0.00725411
	TTGTTCCATTACATAATCCTTT	7.77907	2.67234	1.96e-06	2.78e-05				GCTTGAAAAAATAGAAGTCTGTTGGA	2.88888	4.17313	0.00028129	0.00725411
	CTTCTTCTTCTTCTTGACA	7.77907	2.67234	1.96e-06	2.78e-05				GCCTTCCCGTATCGGCTTGAATTTTGA	4.15975	3.23108	0.0002828	0.00725411
	GGGAGACCGGGGTTCGATTCCCCGACGGG	8.15053	3.00541	1.96e-06	2.78e-05				TTATGTTCTTTGAATTCGGGA	5.93204	2.79202	0.00028328	0.00725411
	TCGTACACTTAGATATCTGTTTTTTTTTTTATATTAG	-9.43999	4.24437	1.97e-06	2.79e-05				TATTTGATTCATATAGTCTTTA	5.93204	2.79202	0.00028306	0.00725411
	CTTCTTCTTCTTGACAAAAAA	7.74484	2.64238	1.98e-06	2.79e-05				AATAATAAATGAACATAATTGCCGTTTT	5.93204	2.79202	0.0002827	0.00725411
	ATTTTTTATGATAACGTTTTT	7.74484	2.64238	1.98e-06	2.79e-05				ATCAGATTTCTTATTTTAATT	5.93204	2.79202	0.00028258	0.00725411
	TATTTTATTGAATTGAAGAATT	7.80098	2.69227	1.98e-06	2.79e-05				AATAAATGAATGAAATTGCCTTTTGTA	5.93205	2.79202	0.00028245	0.00725411
	AAAAAGGTGCATGGATTAGAAG	7.80098	2.69227	1.98e-06	2.79e-05				ATCGTAATTGGGATCCTTTTTGCCATT	5.93205	2.79202	0.0002823	0.00725411
	TTTAATAATTTCTTTGGTCGTT	7.80098	2.69227	1.98e-06	2.79e-05				TTAATTCTTCTAATCCATGCA	5.93205	2.79202	0.00028214	0.00725411
	TCAAATCCCTATCTCTCCGCCA	-8.34307	3.2138	1.99e-06	2.81e-05				GTAATATTACCAGATTCGGAAAACTC	5.93205	2.79202	0.00028201	0.00725411
	TTTTTGTTTTAAACTTTTTTAA	-8.33782	3.21745	2e-06	2.82e-05				GTTTCTGGAACATTTTAAAATAAAAAT	5.93205	2.79202	0.00028196	0.00725411
	TCAATCCTCGTACTTCACAA	5.89893	3.80963	2e-06	2.82e-05				TGATATATCAAGAAACTGTTG	5.93205	2.79202	0.00028188	0.00725411
	GCCCGGATAGCTCAGTCGGTAGAGCA	5.44251	5.09977	2e-06	2.82e-05				TTTATATATATTTTGATCCTG	5.93205	2.79202	0.00028187	0.00725411
	TATTTAATGACAAATTGGAAGG	7.71659	2.61732	2.01e-06	2.84e-05				CCCCGTCTAATGATTTACATTTC	5.93204	2.79202	0.00028349	0.00725547
	ATTATAGAACTTGTTACAAAAA	7.77253	2.66701	2.02e-06	2.84e-05				TATTTATATATATTTTGATCC	5.93203	2.79202	0.00028371	0.00725683
	TGTATGACAATTAATAAATCCC	7.77253	2.66701	2.02e-06	2.84e-05				ATAGAACTTGTTACAAAAACGA	5.93203	2.79202	0.00028388	0.00725714
	TTTACGAGATATCAATATCCAG	7.85496	2.74048	2.02e-06	2.85e-05				GCAGGTCTTTCCTGCGATCTATTGAGCCTTATCCTTGTGTTTGGTGTCACTGTT	-2.77412	4.4574	0.00028477	0.00727599
	CAGTCTTTTGAAACTCTTCAA	7.77253	2.66701	2.03e-06	2.85e-05				GCTTTGCCCG	-4.15782	3.22588	0.00028525	0.00728005
	ATAAAAATTAATTAATGTCTGT	7.88182	2.76449	2.04e-06	2.86e-05				GAAAAAGAATCTTCTCCTGATACGTT	2.91908	4.188	0.00028519	0.00728005
	TCTTTAGGAATTGTGACAAATC	7.88182	2.76449	2.04e-06	2.86e-05				CGATTCCCGGCATGG	-4.15783	3.22588	0.00028542	0.00728028
	ATGAGTAGGGCGGGA	-7.76578	2.70675	2.04e-06	2.87e-05				ACTGATATCTTCGGATGCGTGGGTTCGAATCCCACTCTCGTCA	-5.06435	3.94219	0.00028621	0.00729632
	TGTTTTGGATTTTTGGGATTTTC	7.74882	2.64563	2.04e-06	2.87e-05				TTTTTGTTAACTTTAATAAAATAATTATATTATTAATTAATATTTATATTATCAATT	-6.38642	3.10423	0.00028866	0.00735452
	ATCAATTGGAGTATGCAATATT	7.74882	2.64563	2.04e-06	2.87e-05				CGGTTCCGGGGGAA	-4.1247	3.22287	0.00029014	0.00738808
	CCGAAGAATTAGAATTTGAGTG	7.74882	2.64563	2.05e-06	2.87e-05				GGGGATATAGCTCAGTGGTAGAGCATGTGACTGCA	-2.8458	4.32277	0.00029093	0.0074041
	CGAGTTTTACTGGATATTGGTA	7.71794	2.61841	2.06e-06	2.88e-05				TTGGACCGTAGCGAG	-5.91935	2.78966	0.00029473	0.00741616
	ATAAAAATTAATTAATGTCTGTC	7.71794	2.61841	2.06e-06	2.88e-05				GCACCTTCTCGGAAACG	-5.91935	2.78966	0.00029473	0.00741616
	AAAATCAATTTCTTCACCCCAA	7.71794	2.61841	2.06e-06	2.88e-05				GGAAGAATTCTTAGAATGATGTTAGGT	-5.91935	2.78966	0.00029476	0.00741616
	TTCGGCATTTTTTTGAAAATCA	7.71794	2.61841	2.06e-06	2.88e-05				ATAGCTGAATTGTTGGCTATACGG	-5.91935	2.78966	0.00029478	0.00741616
	TTCGGGATCAAAACATATATAG	7.71794	2.61841	2.06e-06	2.88e-05				TCCCATGTGTCTAGTGGTTAGGATTCGT	-5.91935	2.78966	0.00029483	0.00741616
	CTATAACTGGAGAATATTATTC	7.80999	2.69964	2.06e-06	2.88e-05				GAACACTCTCGTGAACGATGGCATGCA	2.89603	4.35519	0.000294	0.00741616
	TTCTATGTTTACTATTTTATCG	7.80999	2.69964	2.06e-06	2.88e-05				GGGAGTATCCCCTCCACATATCTGAGA	3.7275	3.58381	0.00029342	0.00741616
	GATAGTTTAAGCCTTGCGTTATG	-6.43842	6.0078	2.07e-06	2.88e-05				TGTTTTGCATACAGAGGATTGAATCTCTACCA	5.9402	2.79854	0.00029379	0.00741616
	TTCCATGTGCCATTTAATCTG	7.74351	2.6413	2.07e-06	2.88e-05				TATACGACCAATTGCTTTTCTT	5.9402	2.79854	0.00029384	0.00741616
	CATTTAAAGATAGTTGGAACTT	6.33052	3.40385	2.08e-06	2.9e-05				AAACTGTTGAAACGAGTGATGGG	5.9402	2.79854	0.00029395	0.00741616
	TGTATTTTAATATGTCTTAGAA	8.40924	3.24528	2.09e-06	2.9e-05				GATTTCACTACGCGCTTCACATTCTCG	5.9402	2.79854	0.00029406	0.00741616
	CATCTTATTTTTTTATTATATT	-7.91715	2.8405	2.1e-06	2.92e-05				GACATTTTATCTGAGAATATATTTCTA	5.9402	2.79854	0.00029414	0.00741616
	AAAGAAGTAGAAAAGATTGGG	7.78038	2.67341	2.11e-06	2.93e-05				TACTATACGACCAATTGCTTT	5.9402	2.79854	0.00029422	0.00741616
	TAATTCTTCTAATCCATGCACC	7.78038	2.67341	2.11e-06	2.93e-05				TTTGATAAAAAAGTTAAGCACG	5.9402	2.79854	0.00029428	0.00741616
	ACATTCGTAATATCGAAATGTCGTGTATAGGT	-6.59513	4.68175	2.12e-06	2.95e-05				ATCATAATAAATTCTTACTAGCCGTGAA	5.9402	2.79854	0.00029433	0.00741616
	AAGGTCGGGGTCGCGAGTTCGAGTCTCGTTTCCCGCTC	-10.6896	5.44356	2.13e-06	2.96e-05				TTATTTTATTGAATTGAAGAAT	5.9402	2.79854	0.00029441	0.00741616
	GGCGGCG	6.01359	4.40391	2.15e-06	2.99e-05				GACGTTTTGAAATCGGTTTTGGATCT	5.9402	2.79854	0.00029446	0.00741616
	GCATCCGTAGCTCAGCTGGATAGAGTACTCG	-10.6644	5.41879	2.16e-06	2.99e-05				TATCTTCCCCATTGAAATCAA	5.9402	2.79854	0.00029452	0.00741616
	CATCGCCGATGGTAGTGTGGGG	-8.18026	3.07536	2.16e-06	2.99e-05				TTTAATCATATAACACGCGTT	5.9402	2.79854	0.00029459	0.00741616
	AAGGATTGTGTAATAGAACAA	8.29416	3.13906	2.16e-06	2.99e-05				GTTTTTACTCTTATTCCACATTCTTTG	5.9402	2.79854	0.00029474	0.00741616
	GTGCAGCGTCGT	-9.42324	4.21695	2.17e-06	3e-05				TTTAGGAATTGTGACAAATCT	5.9402	2.79854	0.00029481	0.00741616
	GGAGAGTTGGCAG	-7.79499	2.73047	2.17e-06	3e-05				AGAAATTTACTTTTCCCAAAAACCGTC	3.31304	3.70124	0.00029714	0.00747033
	GGCCGGAGCGG	6.20934	4.10503	2.17e-06	3e-05				CCCGGTATGG	-6.66984	3.30846	0.00029776	0.00747753
	ACCACTTCCTATATTGATCTAA	7.79968	2.69121	2.16e-06	3e-05				TTTTTTCGGTTGACTCAAAATATCCTCGCTGATTTTGTTA	-6.66984	3.30846	0.00029765	0.00747753
	ATTAATTGCAATGAGAAGTTT	7.75016	2.64671	2.17e-06	3e-05				GGCGAAGTGGCCGAGTGGTTAAGG	-3.46068	4.16469	0.00029928	0.00751158
	AAAAATTAATTGCAATGAGAAG	7.75016	2.64671	2.18e-06	3.01e-05				ATAACGATCTTGAAATACCACTACTTATATTGATATTTTACTTAGTTGATTAAATGGAAATTT	-4.32154	4.52752	0.00029974	0.00751904
	TGACTCAGGATTGTTGTAGAG	7.75016	2.64671	2.18e-06	3.01e-05				GTTTCAGTAAAGCGTTGAGACTCAGGCGGCCCGGCATGGCCGCCTTTGTTT	-7.03999	3.64478	0.00030035	0.00752438
	CGTTAAGGGCGTATGGCGG	-7.74373	2.68755	2.19e-06	3.02e-05				CTCGTACTCTCCG	-6.02913	2.86356	0.00030069	0.00752438
	TTCACCGGGTAGACAAACGCGC	-4.5459	5.13732	2.19e-06	3.02e-05				GTAGGGCGGGAC	-6.02913	2.86356	0.00030063	0.00752438
	TATGTTAAATCCTTCCAATCGCTGTTGTTTGA	-7.74868	2.69157	2.19e-06	3.02e-05				GCTTTGCCCGCGCG	-4.71473	3.6554	0.00030071	0.00752438
	TTGTTGTACACGCTGAAAGAA	5.19165	4.28781	2.19e-06	3.02e-05				ACCAATTCTTACTCCTGATTCTGCTCT	4.18375	3.23241	0.00030078	0.00752438
	TGCCTGGCGGCCTTAGCGCG	-8.45144	3.31154	2.2e-06	3.03e-05				GCTCATAACCCGAAGGTCGTC	-6.23044	3.00793	0.00030109	0.00752575
	TATGTCTTAGAAATTTAAAAATA	7.77121	2.66594	2.2e-06	3.03e-05				ACTTAGTTGATTAAATGGAAA	-6.23044	3.00793	0.0003012	0.00752575
	TATTTGTATGTCAATATTATA	7.77121	2.66594	2.21e-06	3.03e-05				ATCAACGTCTCTGAAGTCTTATCTGTC	-6.23043	3.00793	0.00030133	0.00752575
	CATTCGTAATATCGAAATGTCGTGTATAGGT	-5.87089	5.66355	2.21e-06	3.04e-05				GCTGATTCAATTACATAACGCTGTAGA	-6.23043	3.00793	0.00030155	0.0075269
	TCGGGTATCATGTATTCAATGGTTATTTAATTAATATA	-5.25912	5.25626	2.21e-06	3.04e-05				AAGACCCGGGTCCGATTCCCGGCATCGGAACCA	-5.37976	4.2044	0.00030195	0.00753093
	TGTGTATGTTGGAAATTCTATAC	8.02969	2.89595	2.22e-06	3.04e-05				TAACCGGATATATTTGACT	4.25522	3.29673	0.00030204	0.00753093
	CTGAGTGGACAATAGTATTTAATCCTGGTAATGAATTGCTCGTA	-9.58016	4.37794	2.24e-06	3.08e-05				AAAAAGAAAACATGTGGAACG	3.72554	3.57451	0.00030223	0.00753146
	GGGTCGTTAGCTCAGTTGGTAGAGCAGTT	-7.69857	2.64834	2.26e-06	3.09e-05				GTCAATTCTTTAATTTGATGATCTTCA	3.8257	3.62017	0.0003033	0.00755411
	CCGTCCGCGC	8.38547	3.2207	2.26e-06	3.09e-05				ACCCCACTTCCGTCACCA	-2.48056	5.1258	0.00030821	0.00767213
	CGGCGGTAACAGGGGTTCGAGTCCCCTAGGGGACGCC	-11.1014	5.84838	2.26e-06	3.09e-05				GATTTTCGTCGATTGAATTAGCAAC	4.15674	3.2154	0.00030948	0.00769963
	TCGTACACTTAGATATCTGTTTTTTTTTTTTATAA	-7.89741	2.82309	2.26e-06	3.09e-05				TATCGTACACTTAGATATCT	-6.30912	3.04976	0.00031178	0.00775265
	GGTTCGATTCCCGGTCAAC	-7.70365	2.65245	2.27e-06	3.1e-05				GGAGAGGGCTGG	-4.3956	4.09925	0.00031367	0.00779536
	GGGGAGATTCCAGAGTGG	-6.27958	3.58023	2.27e-06	3.1e-05				CGTTCGCGCACTCTCCCGA	-4.35893	3.37692	0.00031416	0.00780206
	ATATCGTACACTTAGATATCTGT	-8.00753	2.92092	2.27e-06	3.11e-05				CACCTTTAATAACAACTATGG	3.31274	3.68812	0.00031429	0.00780206
	TGATATATCAAGAAACTGTTGA	7.98331	2.85579	2.29e-06	3.12e-05				TTTTAGTATTTGGATTGAAAATCTTC	-6.68867	3.36096	0.00031615	0.00781984
	CGAGGCGTGGGTTCGAATCCCACTTTCGTCA	-9.14831	3.96856	2.29e-06	3.13e-05				ATTCGTAATATCGAAATGTCGTGTATA	-6.68867	3.36096	0.00031621	0.00781984
	TTATGTGATTCAATAGTAATTC	7.85369	2.73945	2.29e-06	3.13e-05				GCGGGAATAGCTCCGTTGGTAGAGCACG	-6.68867	3.36096	0.00031629	0.00781984
	CTTAAATCAATTGGAGTATGCA	7.85369	2.73945	2.3e-06	3.13e-05				TTAGCGCACGGCTCTCTCC	-6.68866	3.36096	0.0003164	0.00781984
	GATCCGGTAGTTCAGCTGGTTAGAATGCCGCCCTGT	-8.30476	3.18777	2.3e-06	3.14e-05				TAGTTTTTGAGACTGA	-4.30679	3.3289	0.00031581	0.00781984
	CGTACACTTAGATATC	-8.80077	3.64323	2.32e-06	3.16e-05				GCGTTTATGGTGTAATGGTCAGCATGGCCGCCT	-3.52846	3.83731	0.00031555	0.00781984
	CGGTTGGTTG	-4.55965	5.79088	2.32e-06	3.16e-05				ATTCCATTTGAGTAGAAACTGTCGTCC	2.74814	4.24971	0.00031547	0.00781984
	TTGCGGACATTATTTTCATCTC	7.71524	2.61622	2.33e-06	3.16e-05				GAAGAGAAGAACAAGTTTCAAGACGGA	4.14127	3.21974	0.00031672	0.00781984
	TTGATCCTGAATTTAAAGAAAAT	7.71524	2.61622	2.33e-06	3.16e-05				GAAACACTTTTTGGTCTCCCTGCAAA	4.14127	3.21974	0.00031658	0.00781984
	GGGCGCGCGCCG	8.10451	2.96351	2.33e-06	3.16e-05				GTTTTTTCGACGCTTCTGACAACCCA	4.24563	3.29115	0.0003163	0.00781984
	CGCGGGGCGGAGCAGCCTGGTAGCTCGTC	-9.65495	4.43848	2.33e-06	3.17e-05				GGGAGACACACGGCG	-6.95761	3.57815	0.00031764	0.00783556
	TATTAATTCATAGAAAAGGTA	7.7817	2.67448	2.34e-06	3.17e-05				AGGGGCGTAGTTCAATTGGTAGAGCACC	-6.95761	3.57815	0.0003177	0.00783556
	AGAAACTGTTGAAACGAGTGATG	7.88057	2.76348	2.34e-06	3.17e-05				AGATGTAGAT	-3.92489	3.72876	0.00031836	0.00784744
	TCGAGTCTTCTCCTGGGCACCA	-7.8774	2.80547	2.35e-06	3.18e-05				AATGAGCATCTTGGAT	-3.73452	3.5733	0.0003187	0.00785174
	TATCTTGATTTTTATTTTTTTTTTATTTAGGA	-8.37741	3.25373	2.35e-06	3.19e-05				GATTTCGTGGTGTAGTCGGTTATCACATCT	-4.40728	4.14665	0.00032022	0.00786436
	ATTTAAATATACAGCCACAGAAGGTGCCAGCCCTGTTGTTTAATAATATTTA	-8.21782	3.10095	2.36e-06	3.19e-05				TTATTAATTCTTCTAATCCATG	6.04814	2.86995	0.00032032	0.00786436
	GTCCGATTCCCGGTATG	-5.133	5.58615	2.36e-06	3.19e-05				TTATAGTATTTGTATGTCAAT	6.04814	2.86995	0.00032044	0.00786436
	AGCATCTTGGAT	-8.27602	3.15303	2.36e-06	3.19e-05				CACCCCCCGTCG	6.04814	2.86995	0.00032045	0.00786436
	ATGGAGGGACGGAGAAGG	-9.59509	4.38107	2.36e-06	3.2e-05				GAATAAAGTTTCGTCCGCTTCCACTG	6.04814	2.86995	0.0003205	0.00786436
	CATTTTTTCGGTTGACTCAAAATATCCTCGCTGATTTTGTT	-6.08137	5.1193	2.36e-06	3.2e-05				GGCGCGAAGCGGG	6.04814	2.86995	0.00032055	0.00786436
	TCTTGATTTTTATTTTTTTTTTATTTAGAAAA	-7.79441	2.73267	2.37e-06	3.2e-05				AATAAACAGTTGAGCTTGGATTCAAAT	6.04814	2.86995	0.00032064	0.00786436
	GAGTAGGGCGGGACA	-7.72133	2.66809	2.37e-06	3.2e-05				GAATCTAAGATAGAGATTGTGTAGACA	6.04814	2.86995	0.00032069	0.00786436
	TGCCTGGCGGCCGTAGCGCGGTGG	-8.81128	3.65299	2.37e-06	3.2e-05				TTTATTAATTCATAGAAAAGGT	6.04814	2.86995	0.00032077	0.00786436
	ATCGAAATGTCGTGTATAGGTT	-5.43631	5.40419	2.38e-06	3.21e-05				ACGGCGGGA	-3.60373	3.5165	0.00032262	0.00787573
	CACTCCCCGGCGCC	6.44972	3.47187	2.38e-06	3.21e-05				GAGTACTTGTGATCGACTTTTAAGTGA	6.00805	2.84435	0.00032249	0.00787573
	CGGCGAGTAGCGCAGCTTGGTAGCGCAACT	-7.7163	2.66401	2.39e-06	3.22e-05				GCAAAAAATAATCACACAACGAAAAGG	6.00805	2.84435	0.00032236	0.00787573
	TTTAAAGATAGTTTAAGCCTTGCGTTATGATTTATTAAATATTTTAAAATAAATATTTA	-7.67026	2.62415	2.4e-06	3.23e-05				GACTAATCTCGGTTCAGAATATGCAACA	6.00805	2.84435	0.00032232	0.00787573
	TTTCAAAAAAATTCCGAAGAA	7.8263	2.71502	2.4e-06	3.23e-05				TTTTGCTTACTTATTTGGAAC	6.00806	2.84435	0.00032197	0.00787573
	CATATCAACAAGTTCCAAATA	7.71389	2.61512	2.4e-06	3.23e-05				TAAAAAATTATAGAACTTGTTAC	6.00806	2.84435	0.00032194	0.00787573
	TACTATACGACCAATTGCTTTTC	7.71389	2.61512	2.41e-06	3.23e-05				ATTGAAGTTCAACTGTATCAATT	6.00806	2.84435	0.00032188	0.00787573
	CATTCCAAGGATATTACATAC	7.71389	2.61512	2.41e-06	3.23e-05				GTATGAATACCAGTTTCTGAATCCTTA	6.00806	2.84435	0.0003217	0.00787573
	TTAAATTATTTTATTGAATTG	7.71389	2.61512	2.41e-06	3.24e-05				AGTTTAGAATATATCTTTTACAAGGATAAGGTTTTTAACTCT	2.68759	4.86641	0.00032335	0.00788922
	AGAACAAGAATGATATATCAA	7.79837	2.69016	2.43e-06	3.26e-05				GCTTCAACGAGAATCTAGAACTGTTCT	3.02081	4.04773	0.00032392	0.00789907
	TAGAGCAATATAAGAAGTGGTA	7.79837	2.69016	2.44e-06	3.27e-05				ATCGTACACTTAGATATCTGTTT	-6.21659	2.98851	0.00032771	0.00796995
	TAGTATTTGGATT	-8.53649	3.38873	2.45e-06	3.29e-05				GAAAGAATAAGGCTTAGTTTTTGAGACTGTAA	-6.21659	2.98851	0.00032767	0.00796995
	ACGATCTTGAAATACCACTACTTATATTGATATTTTACTTAGTTGATTAAATGGA	-7.95863	2.87181	2.45e-06	3.29e-05				ATTAAATAATTGT	-6.21659	2.98851	0.00032764	0.00796995
	GGCGGGGAG	-4.86372	4.69953	2.47e-06	3.3e-05				TATCTTGATTTTTATTTTTTTTTTATTTAG	-6.21659	2.98851	0.00032758	0.00796995
	CTATTTAATCATATAACACGC	7.76989	2.66487	2.47e-06	3.3e-05				ATCTCGAAAGCCGGTCT	-6.21659	2.98851	0.00032757	0.00796995
	TTAAAAATAAAAGAAGGATTGTG	7.76989	2.66487	2.46e-06	3.3e-05				GAGGCACTGATATCTTCGGATGCGTGGGTTCGAATCCCACTCTCGTCACCA	-3.11498	6.4324	0.00033052	0.00803398
	TTACTATTTAATCATATAACACG	7.76989	2.66487	2.46e-06	3.3e-05				TCCTTAGGTCACTGG	-3.28711	3.99162	0.00033226	0.00807196
	TCTATAGTTTTCAAATCATCA	7.76989	2.66487	2.46e-06	3.3e-05				TCGTATCATTGATATTATTTCATGTCAAGG	-5.30025	4.13716	0.00033402	0.00811056
	ATCCTGTCTGAATATGGGGGG	-8.35019	3.2197	2.47e-06	3.3e-05				GCGTTTATGGTGTAATGGTCAGCATGG	-4.01533	5.28089	0.00033492	0.00812789
	TAATTTTTGTATTAAATTAATATC	-7.68058	2.63247	2.48e-06	3.3e-05				CGCGACCTCAGA	4.76914	3.64939	0.00033702	0.00817178
	GTTGGTTGGAC	-5.18609	4.55296	2.47e-06	3.3e-05				GCCGGCGCGGG	4.76914	3.64939	0.00033708	0.00817178
	TATGTTTACTATTTTATCGAAA	7.68913	2.59292	2.48e-06	3.3e-05				AAAGATAGTTTAAGCCTTGCGTTAT	-6.35518	3.1029	0.0003386	0.00819359
	CGGGGCGTAGCGTAGTCCGGTCATCGCGCCTGGTTTGG	-7.68058	2.63247	2.48e-06	3.3e-05				GACTAGACATAGG	-6.35517	3.1029	0.00033892	0.00819359
	TTTCTTCACCCCAATTTTCTATG	7.68913	2.59292	2.48e-06	3.3e-05				TGGAGGG	-6.35517	3.1029	0.00033898	0.00819359
	TTCCGATAAAGGATGCAGTAATTAACAGGGATCGTTACC	-8.15994	3.05744	2.48e-06	3.31e-05				ATCGGCCCAGGG	-6.35517	3.1029	0.00033899	0.00819359
	AGGCTTGTAGCTCAGGTGGTTAGAGCGCAC	-7.71381	2.66065	2.49e-06	3.32e-05				ATCGGCTCAGGGGAAAA	-6.35517	3.1029	0.00033907	0.00819359
	TTACATTTCAGCAATTTTTGTG	7.74217	2.64021	2.5e-06	3.33e-05				GTATAAAGAAAGAACTCTCCTTGTGC	-2.96369	4.038	0.00033817	0.00819359
	TCGTACACTTAGATATCTGTTTTTTTTAAA	-8.17633	3.07217	2.51e-06	3.33e-05				CGCGACC	6.5786	3.22763	0.00033961	0.00820232
	GAGCAATATCGAGAGGCAGGAAGAGATATAAATA	-5.75037	6.16001	2.51e-06	3.33e-05				TGGTTGGAC	-3.71603	3.57402	0.00034007	0.00820918
	TATCAATAGACGGGAAAAA	7.68501	2.58957	2.51e-06	3.33e-05				CGCGGCCCGGGTCCGATTCCCGGCATGG	-3.61827	4.86807	0.00034075	0.00822117
	AAAGAAGGATTGTGTAATAG	7.68501	2.58957	2.51e-06	3.33e-05				TAAGTAAGCAAAATAAAAAACG	6.29176	3.05143	0.00034322	0.00827641
	TTATTTTAATTTATACAGTTG	7.74217	2.64021	2.51e-06	3.33e-05				TGGGTATGTTTTTCGTCCAAGA	-4.08725	3.17626	0.00034514	0.00831841
	TCTTTTAATCCAACTGGTCTA	7.74217	2.64021	2.51e-06	3.33e-05				AGAATTGGCTCTTGAGATGTAGAT	-5.93261	2.79966	0.00034592	0.00833273
	TTTACAATACTGTAGTGAAAT	7.68638	2.59069	2.52e-06	3.34e-05				GATAGTTTAAGCCTTGCGTTATGATTTATTAAATATTTTAAAATAAATATT	-6.58232	3.27881	0.00034657	0.00833938
	TCTATGAATTAATAAACTTCTC	7.74217	2.64021	2.52e-06	3.34e-05				TGGACCGTAGCGAG	-3.37252	4.07	0.00034653	0.00833938
	GCCCAGGTGGCGGAATTGGTAGACGCGCTGGTCTCA	-7.77286	2.71386	2.52e-06	3.34e-05				AAGGCCCGGGTCCGATTCCCGGCATCGGAACCA	-6.58232	3.27881	0.00034692	0.00834203
	GAGGCGTGGGTTCGAATCCCACTTTCGTCA	-6.25975	4.38091	2.52e-06	3.34e-05				GCAAGGCCCGG	-6.58231	3.27881	0.00034704	0.00834203
	TAGTATAGAATTTCAAACATA	7.68638	2.59069	2.52e-06	3.34e-05				CTTGGACCGTAGCGAG	-6.15753	2.95539	0.00034959	0.00839683
	TTTTAATGTAGTTTTGAAGATAAAAATTAGATCGTACAAATCATC	-9.31075	4.12197	2.53e-06	3.34e-05				GGGTGATTAGCTCAGCTGGGAGAGCACC	-6.15753	2.95539	0.00034969	0.00839683
	ATTTTAAAATAAATATTTAATAATAATATCGTATCATTGATATTATTTCATGTCAAG	-8.45478	3.31432	2.53e-06	3.35e-05				AGCTGGATCATCG	-3.44322	4.18989	0.00035054	0.00841271
	GCGGATGTGG	-5.59339	4.61953	2.54e-06	3.35e-05				GTTCTGGTTCATTCGGCTTACTAGCTT	-5.99824	2.84394	0.00035184	0.008417
	GCTCCGGCCGGG	8.63883	3.45609	2.54e-06	3.35e-05				GAATCATCCTTTCCGTTGTCGGCCAT	-5.99824	2.84394	0.00035202	0.008417
	TGTGAGAGTAGGTCATCGTCAAGCAC	-7.68835	2.6401	2.57e-06	3.39e-05				TAATGAAAATAATTTTAATCTCTGATCTTTT	-5.99824	2.84394	0.00035206	0.008417
	CGTTAAGGGCGTATGGCGGATGCCT	-7.68573	2.63663	2.57e-06	3.39e-05				GCCCGGAA	-5.99824	2.84394	0.00035212	0.008417
	TGTATTCGGTCCAGGGAAATGGCTCTTGGG	-9.09623	3.90723	2.58e-06	3.39e-05				CGCCTGTCACGTG	-5.99823	2.84394	0.0003522	0.008417
	CGCGGGATGGAGCAGTAGGTAGCTCGTCGGGCTCA	-8.14334	3.04255	2.58e-06	3.4e-05				TTGAGATGTAGAT	-3.42985	4.37877	0.00035212	0.008417
	CATCAAATTTCCATAAAAGTAG	6.27652	3.35428	2.59e-06	3.4e-05				GAAAAAATAAAAGTCTGTTGGAGAAA	2.7562	4.41921	0.00035199	0.008417
	TTTTTGTTAACTTTAATAAAATAATTATATTATTAATTAATATTTATATTATC	-7.65189	2.60799	2.6e-06	3.42e-05				GAAACTTACTTGATGGTTGACCGTTTGG	4.08881	3.18056	0.0003521	0.008417
	TAGGGCGGGACA	-7.8307	2.76078	2.61e-06	3.42e-05				TCTTGATTTTTATTTTTTTTTTTATTTAGGA	-6.12998	2.92969	0.00035305	0.00842405
	GCGCGCCGCGGCGCGGGAAATGTGGCGTACGGAAGAC	7.65413	2.56243	2.61e-06	3.42e-05				TCGTACACTTAGATATCTGTTTTTTTTTTT	-6.12998	2.92969	0.00035299	0.00842405
	ATACCACGCCATAAAAAAGG	7.65413	2.56243	2.61e-06	3.42e-05				ATCGTACACTTAGATATCTGTTTT	-6.12998	2.92969	0.00035298	0.00842405
	CACGAATCTTTTAATCCAACTGG	7.71253	2.61402	2.61e-06	3.42e-05				ATGTAGAATATACCATATTAGCTGGAC	-4.06208	3.17761	0.00035437	0.00845115
	CCACTCCCCGGC	7.71253	2.61402	2.61e-06	3.42e-05				GTTTTTTGGTTGTGGAAAATTCTTGAT	2.80344	4.28157	0.00035477	0.00845639
	TCAGCGTCCTTGAAAACTCCT	7.71253	2.61402	2.6e-06	3.42e-05				GCTTTTTCACATCTTTTCAATAGTCTGG	3.70491	3.54104	0.00035512	0.00846024
	ATGGGTTGTAAACTTCTTTTGTACAGGGATAAACCTTTCCACG	-8.86019	3.69867	2.61e-06	3.43e-05				GGTGATTGTAGCTCAGTTGGTTAGAGCGTCGGA	-6.63661	3.32049	0.00035581	0.00847216
	TATCGTACACTTAGATATCTGTTTTTTTTTTTTATATTAGAA	-8.86019	3.69867	2.62e-06	3.43e-05				TTTAATCTCTGATCTTTTGATTTT	-3.57801	3.9101	0.00035817	0.00852345
	CTGAGTGGACAATAGTATTTAATCCTGGTAATGAATTGCTAA	-8.82949	3.67012	2.62e-06	3.43e-05				TTGGAAATTCTATACTATCTA	5.92238	2.78551	0.00035909	0.00852345
	TCGGGTATCATGTATTCAATGGTTATTTAATTAATATAAAATGAATACT	-6.5515	3.83531	2.62e-06	3.43e-05				ATCATTTTGTGGACTTTTTCAATGATT	5.92238	2.78551	0.00035908	0.00852345
	AGGTGTAGCATAGGTGGGAGTTATT	-5.1243	4.19798	2.62e-06	3.43e-05				AGAAATAAAGCAAAAGTTTGTG	5.92238	2.78551	0.00035904	0.00852345
	GATTGGAAATCACTTGGGCTTTG	-6.04902	3.37894	2.63e-06	3.43e-05				TTCCGAAGAATTAGAATTTGA	5.92238	2.78551	0.00035902	0.00852345
	TTATGGCGTGGTATTGTATT	6.21103	3.29322	2.63e-06	3.43e-05				TTACTGGATATTGGTACCTTG	5.92238	2.78551	0.00035896	0.00852345
	CGGGGTTCGG	8.03086	2.89689	2.63e-06	3.43e-05				GCAACTTTTTTTCGTGCATCTGAAGAG	2.60185	4.68799	0.0003595	0.00852882
	CCGCCGGGTG	8.03086	2.89689	2.63e-06	3.43e-05				CTGT	2.09278	8.76228	0.0003615	0.00857178
	TGAGGTAGTAGATTGTATAGTT	8.00545	2.87399	2.63e-06	3.43e-05				TCGATCCCGCTTAGCTCCACCA	-6.87045	3.5082	0.00036284	0.00859905
	AGGCGGCCCGGGTTCGACTCCCGGTGTGG	7.89911	2.77863	2.64e-06	3.45e-05				AAATTAGCTACTTCTACATTAGTCAGA	4.09766	3.18633	0.0003654	0.00865526
	TTTCACGAATCTTTTAATCCAA	8.05467	2.92041	2.65e-06	3.46e-05				AGGCCCCG	-3.61942	4.75071	0.00036567	0.00865706
	TTTCTCCAAATAATTTTGTAAA	7.65273	2.5613	2.66e-06	3.47e-05				GCCTATTTGATCTTCAAGGCAGAACTC	2.43235	5.13251	0.00036755	0.00869713
	TGCAATATTCTTGGAATGTGGAA	7.85241	2.73842	2.67e-06	3.48e-05				GACTTCAAGAAGCGTTTCACTGTTTCG	4.17762	3.24242	0.00036835	0.00871143
	AAGCGAAGCGTTTGACTGAAGCCCCAGTAAACGGCGGCCGTA	-8.20855	3.10118	2.68e-06	3.49e-05				AGGGAACGGGCTT	-4.07373	3.16743	0.00037029	0.00874376
	TGCCTGGCGGCCGTAGCGC	-6.34003	3.63604	2.7e-06	3.5e-05				GGCTTACCTATGGTTGTGTAGAACTC	-4.07373	3.16743	0.00037025	0.00874376
	CGCGGGGTGGAGCAGCCTGGTAGCTCGTCGGGCT	-5.975	4.61435	2.69e-06	3.5e-05				CGGCCCGGGTCCGATTCCCGGCATGG	-4.07373	3.16743	0.00037011	0.00874376
	TTTGACTCAGGATTGTTGTAG	7.98212	2.85482	2.7e-06	3.51e-05				GATATCTTCGGATGCGTGGGTTCGAATCCCACTCTCGTCA	-6.54035	3.21196	0.00037247	0.00877257
	TCTTGATTTTTATTTTTTTTTTTTATTTAG	-8.49633	3.36257	2.7e-06	3.51e-05				CTCTGATCTTTTG	-4.4035	3.412	0.00037238	0.00877257
	GCGGGAATAGCTCAGTTGGTAGAGCA	-6.05231	4.17817	2.71e-06	3.51e-05				GAAGAAGTACTGTATAAGATAGAGAAG	5.9498	2.80506	0.0003723	0.00877257
	TTTAAAAATCTGGATCAAGCTGAAAATTGAAAC	-8.03217	2.93604	2.71e-06	3.51e-05				AATACCTGTGTTAAGTTTAGACTTCTGT	5.9498	2.80506	0.0003725	0.00877257
	TCCATCACTCGTTACAACAGC	6.18944	3.27357	2.71e-06	3.52e-05				GAAGATGTCTTGGATTGATTCTA	5.94981	2.80506	0.00037271	0.00877257
	TGTTGGAGATATTATGAATCA	7.68226	2.58734	2.72e-06	3.52e-05				ATTTGTTTTAA	5.94981	2.80506	0.00037284	0.00877257
	TAGAGCAATATAAGAAGTGGTAG	7.68226	2.58734	2.72e-06	3.52e-05				GATAACGGATTATTCCACGGGCCAGCT	5.94981	2.80506	0.00037301	0.00877257
	TTAAAATATGTGACGTTGAT	7.68226	2.58734	2.72e-06	3.52e-05				ATGGACAACCATAGATTTGTC	5.94981	2.80506	0.00037305	0.00877257
	GAATATTTTTTCCCCGTCTAATG	7.69051	2.59403	2.72e-06	3.52e-05				GTAAAATGGAGTGAGCTTTAGCATACG	5.94982	2.80506	0.00037325	0.00877274
	GCGGGTCC	7.92644	2.80306	2.72e-06	3.52e-05				TAGGTGGGAGTTAT	-4.2421	3.28247	0.00037576	0.00882698
	AACGATCTTGAAATACCACTACTTATATTGATATTTTACTTAGTTGATTAAATGG	-6.01771	3.33962	2.76e-06	3.57e-05				ATATCTTCGGATGCGTGGGTTCGAATCCCACTCTCGTCACCA	-3.61904	3.50751	0.00037612	0.00883086
	CGTATGAGCAAGTGCATTGTC	7.825	2.71397	2.77e-06	3.57e-05				GAGGCGTG	-3.79957	3.67552	0.00037666	0.00883899
	AAAAGTTGGCTTTTATCTTGA	7.65133	2.56016	2.77e-06	3.57e-05				GATTAGTTGACATTTTATCTGAGAAT	2.49694	4.62503	0.00037861	0.00888013
	TTCTTAAATCAATTGGAGTAT	7.65133	2.56016	2.77e-06	3.57e-05				GATTTTCGGTCAGTTTATGGGTTATC	4.14738	3.20973	0.0003788	0.00888013
	TTGGAGTCATTTAATAAATTTT	7.825	2.71397	2.77e-06	3.57e-05				CGAGGCGTGGGTTCGAATCCCACTTTCGTCACCA	-3.29133	5.64898	0.00037929	0.00888707
	ATGAATTAAAAATTTCTAAAGG	7.825	2.71397	2.77e-06	3.57e-05				GATCCTTCAACGTGCGAAGTGCTGTAGA	2.40667	5.11199	0.00037965	0.00889094
	ATCGGGCATAAACAGAATACCGAAGCTATGG	-7.61732	2.57882	2.78e-06	3.58e-05				TCAAGTCCGCTCAAGAGCACC	-5.72029	4.49721	0.00037997	0.00889374
	GCCGGCGCGGG	5.93893	4.7591	2.78e-06	3.58e-05				TGTTCGGTCTCTTTTTAAAAA	-6.52628	3.23585	0.00038189	0.00893408
	TATTTTCTTTAGAAATTGGTAC	7.74083	2.63913	2.79e-06	3.58e-05				TCATGTCAAG	-3.56781	3.48776	0.00038213	0.00893511
	TATAAGAAGTGGTAGTCAAA	7.74083	2.63913	2.79e-06	3.58e-05				AAAATCTTCAAGTTTAAATAACTTGTTG	-5.91154	2.78466	0.00038352	0.00893645
	TGCTTTGAAAACAATAGATAG	7.74083	2.63913	2.78e-06	3.58e-05				CCGATTCCCGGCATGG	-5.91154	2.78466	0.00038359	0.00893645
	AAATTAATTAATGTCTGTCTAA	7.74083	2.63913	2.78e-06	3.58e-05				CCACGCGGGAGTCTCGGGTTCGATTCCCGGTCAACGCACCA	-5.91154	2.78466	0.00038366	0.00893645
	TTTACTATTTTATCGAAACAGC	7.93163	2.80938	2.79e-06	3.58e-05				ACCCCCGTCTTCCGCT	-5.91154	2.78466	0.00038367	0.00893645
	TTCACATTCCAAGGATATTACA	7.74083	2.63913	2.79e-06	3.58e-05				GTTCGATTCCCCGCCAG	-5.91154	2.78466	0.00038373	0.00893645
	AGGAATTGTGACAAATCTATGG	7.79705	2.6891	2.8e-06	3.59e-05				ATTACACATATACGCTGAATCTGATAC	-5.91154	2.78466	0.00038376	0.00893645
	ATCATTTGATGCTTTGAAAAC	7.79705	2.6891	2.8e-06	3.59e-05				GGCTTACTAGCTTCCAGAATCGATCTT	-4.19827	3.25684	0.00038291	0.00893645
	TAAAGGCAGATGGACATTG	7.65692	2.56469	2.81e-06	3.6e-05				GGGGATATAGCTCAGTGGTA	-3.23427	3.6611	0.0003833	0.00893645
	TCATTTGTCTAAAATTGGAGT	7.79705	2.6891	2.81e-06	3.6e-05				TTCGTAATATCGAAATGTCGTGTATAGGTTTT	-5.91153	2.78466	0.00038418	0.00893834
	ATAATTTAACTCCAAAGCACC	7.79705	2.6891	2.81e-06	3.6e-05				ATTTGTATGATTAGAATTTTGATGAAT	-5.91153	2.78466	0.00038423	0.00893834
	GGGGATATAACTCAGTGGTAGAGCATGT	-7.70105	2.65175	2.81e-06	3.6e-05				TGGCATGGGAGAGGGCTGG	-5.91153	2.78466	0.00038475	0.00894137
	TGTTTATCTTGATTTTTATTTTTTTTTTATTTAGG	-8.7981	3.64099	2.83e-06	3.62e-05				GTTGGATTATAAA	-3.6154	3.48138	0.00038464	0.00894137
	TTATCATAATGAAATAGTTAAT	6.15446	3.2412	2.83e-06	3.62e-05				GTAAACGCGCTGGAATCATTAATTTGA	4.13071	3.21407	0.00038609	0.00896322
	ACGATCTTGAAATACCACTACTTATA	-6.21376	3.51507	2.84e-06	3.62e-05				GAATACCAAATGAGATTCGTCTATA	4.13071	3.21407	0.00038598	0.00896322
	GTGGTGCGTTTATTTGATTAAAC	-7.61198	2.57453	2.85e-06	3.62e-05				TTAGTTGGATAACTGAGGTAATTCTTGAGCTAATACACGCTTTTTA	-4.17652	3.26242	0.00038876	0.00902071
	CACCTTTTTTATGGCGTGGTA	7.62256	2.53476	2.84e-06	3.62e-05				GCAGAAGAAGTACTGTATAAGATAGAG	3.7164	3.56956	0.00038926	0.00902754
	TTTTTCCCCGTCTAATGATTTA	7.62256	2.53476	2.85e-06	3.62e-05				TGATATTTTACTTAGTTGATTAAATGGAAA	-6.82481	3.47188	0.00039048	0.00904246
	AATGGATATCCTGATGGATTA	7.62256	2.53476	2.85e-06	3.62e-05				TAACGATCTTGAAATACCACTACTTATA	-6.82481	3.47188	0.00039049	0.00904246
	AATAGATAGTATAGAATTTCAAA	7.71116	2.61292	2.85e-06	3.62e-05				TTAAGCATGGGTATATTGATATGATAATTAGTTATTTATTAAAGAGTGA	-6.82481	3.47188	0.0003905	0.00904246
	TTGAAATATTTGTAGAATATTT	7.71116	2.61292	2.85e-06	3.62e-05				GAAACTTACACTGTGATTTATCGTAC	2.98981	4.01128	0.0003929	0.00909358
	AAAATTAATTAATGTCTGTCT	7.71116	2.61292	2.85e-06	3.62e-05				ATATTTCTAGAAGTACCTCTCTGCTTC	2.79818	4.2779	0.00039334	0.00909445
	TGAATTAAAAATTTCTAAAGGA	7.71116	2.61292	2.85e-06	3.62e-05				TTGTTGTACACGCTGAAAGAAC	3.42367	3.74859	0.00039321	0.00909445
	CAATGAGATGCAGATTAAATGG	7.71116	2.61292	2.84e-06	3.62e-05				GCTAATGTGGTCGAGGAATCTAAGAT	3.60876	3.46903	0.00039415	0.00910842
	GCTCCCGGGG	8.67233	3.48739	2.85e-06	3.63e-05				GAAACTTACACTGTGATTTATCGTACA	2.36412	4.91892	0.00039496	0.00912269
	TTTTTCCCTAATTATACCGCC	7.62114	2.53361	2.86e-06	3.63e-05				ACGCGGGAGTCCCGGGTTCGATTCCCGGTCAACGCACC	-3.20856	3.93208	0.00039614	0.0091451
	GCTCGTACTCTCCG	-6.11612	3.44067	2.87e-06	3.64e-05				AGAGCAGGTCTTTCCTGCGATCTATTGAGCCTTATCCTTGTGTTTGGTGTCACTGTT	-4.07548	3.18644	0.00039676	0.00915488
	TCGTATCATTGATATTATTTCATGTC	-8.35376	3.22265	2.87e-06	3.64e-05				CACCCGGGG	-2.58318	4.43826	0.00040161	0.00926208
	CATAAAAAATTATAGAACTTG	7.62114	2.53361	2.87e-06	3.64e-05				TATCCTCGCTGATTTTGT	-4.24943	3.29527	0.00040458	0.00932252
	TTTTGAACATTTACCTATTGA	7.62114	2.53361	2.88e-06	3.65e-05				TCGAAATGTCGTGTATA	-4.24943	3.29527	0.00040464	0.00932252
	TATCGTACACTTAGATATCTGTTTTTTTTAA	-7.92755	2.85042	2.89e-06	3.66e-05				ATATCAGCTATAATAAGGGTTTCTGGA	3.35067	3.69873	0.00040907	0.0094198
	AGGTCATCGTCAAGCAC	-7.74599	2.69079	2.89e-06	3.66e-05				CATTAATGATTTCGTTTCCTT	3.18758	4.14503	0.00040973	0.00943015
	TTATCGAAACAGCTAACGCGTG	7.58884	2.50539	2.89e-06	3.66e-05				TGACTGGAGCTGTT	-3.75854	3.64301	0.00040996	0.00943081
	ATTTGGATTGAAAATCTTCAAGTTTAAATAACTTGTT	-5.95002	4.08255	2.9e-06	3.66e-05				TTTTTGTTTTAAACTTTTTTAA	-6.47091	3.16127	0.00041047	0.00943776
	TAAAAGAAGGATTGTGTAAT	7.58739	2.50422	2.9e-06	3.66e-05				GCGGAGCTTTAGAACAATTAATTCTA	-2.8385	4.30261	0.00041128	0.00944683
	ATAAATTATACTTTGAAAATGA	7.58739	2.50422	2.9e-06	3.66e-05				TGAGATGTAGA	-2.8385	4.30261	0.0004111	0.00944683
	TTTAATAGAACATGGTGCTT	7.58884	2.50539	2.9e-06	3.66e-05				ATTCGGGTATCATGTATTC	-4.45991	3.48835	0.00041218	0.00946272
	TAAAATAATTTAACTCCAAAGC	7.58884	2.50539	2.9e-06	3.66e-05				CGTG	-2.92596	4.02954	0.00041265	0.00946873
	AAAATATGTGACGTTGATTTA	7.58884	2.50539	2.9e-06	3.66e-05				TCCGATGTAGTCTAGTGGTTATGATTT	-4.85299	4.57752	0.00041498	0.00951256
	TATAGTTTTCAAATCATCAAAAG	7.58884	2.50539	2.9e-06	3.66e-05				CAATTTTTTCTTTTGTTTGGT	2.93259	4.18509	0.00041486	0.00951256
	CGACTCTTAGCGGTGGATCACTCGGCT	8.12937	2.98596	2.9e-06	3.66e-05				CCCCACTTCCGTCACCA	-3.23246	3.96966	0.00041632	0.0095384
	GTCCGCGGGGGGGACGG	8.12937	2.98596	2.9e-06	3.66e-05				AAATTTCCATAAAAGTAGTCT	3.63328	3.50431	0.00041815	0.0095756
	TAAAGGATGCAGTAATTAACAGGGATCGTTAC	-7.88814	2.81567	2.91e-06	3.66e-05				GCGGGAGTCCCGGGTTCGATTCCCGGTCAA	-5.1871	4.04221	0.00041891	0.00958134
	CGTACACTTAGATATCTGTTTTTTTAA	-7.62795	2.58737	2.91e-06	3.66e-05				ATCCTTTGAAATTTGAACTCTGGTGCT	2.98896	4.02278	0.00041903	0.00958134
	GATCCGGTAGTTCAGTTGGTTAGAATGCCGCCCTGTC	-8.66531	3.51811	2.91e-06	3.66e-05				TGGGTCACAAAAATTGCTGAAA	4.10662	3.19209	0.00041903	0.00958134
	TTTGCTTTATTTCTAATTGTT	5.08057	3.87859	2.91e-06	3.66e-05				GTTTCTGGATCCTTGAAACTTACACTG	2.83647	4.12019	0.00041992	0.00959678
	GACACCCGGGGG	8.19831	3.04872	2.91e-06	3.66e-05				AGTATTTGGATTGAAAATCTTCAAGTTTAAATAACTTGTT	-5.85705	5.37294	0.00042182	0.0096354
	GCGGGCATCGTATAATGGCTATTACCTCA	-8.4748	3.33226	2.92e-06	3.67e-05				AAGCGGCCGATTCGGGTTCGATTCCCGAT	-6.46793	3.19152	0.00042536	0.00971134
	AAAAAGACCTGGATTGAACAAA	7.68087	2.58623	2.92e-06	3.67e-05				GACCGTTTGACGTGGATTTGATTTCAC	2.62017	4.3224	0.00042592	0.00971932
	TACGACCAATTGCTTTTCTT	7.68087	2.58623	2.93e-06	3.68e-05				ATTGGCTCTTGAGATGTAGAT	-2.9307	4.01269	0.00042807	0.00976344
	TGACTCAGGATTGTTGTAGAGA	7.68087	2.58623	2.93e-06	3.68e-05				GTATGAATACCAGTTTCTGAATCCTT	3.54271	3.43557	0.00042832	0.00976418
	TATGACCATTTGACTACCACTT	7.68087	2.58623	2.93e-06	3.68e-05				CGAGACCGGGGTTCGATTCCCCGCCAGAGAGCCA	-3.42921	5.30259	0.00042876	0.00976939
[truncated: 5,990 more rows]

## Sheet: Supplementary Data4
Supplementary Data 4. protein-coding genes and their predicted protein functions that are antisense to 21-22Us upregulated in the (A) PF or (B) FLF. Blue highlights represent protein-coding genes with functions associated with parasitsm. Green highlighted are genes coding for 'hypothetical' proteins which are predicted to have TE-related functions based on Orthofinder ananlysis. (C) miRNA and (D)…
A. PF				B. FLF
SRAE_1000158300	Alpha/beta hydrolase fold-3 domain-containing protein			SRAE_1000344900	Hypothetical protein
SRAE_1000283900	ATP-binding cassette sub-family A member 13			SRAE_2000157500	Hypothetical protein
SRAE_2000012300	BTB/POZ-like domain and FYVE zinc finger domain and Ankyrin repeat and Zinc finger, FYVE/PHD-type domain and BTB/POZ fold domain and BTB/POZ domain and Zinc finger, RING/FYVE/PHD-type domain and Zinc finger, FYVE-related domain and Ankyrin repeat-containing domain-containing protein			SRAE_X000227300	Immunoglobulin subtype 2 domain; Immunoglobulin subtype domain; Immunoglobulin-like domain; Immunoglobulin I-set domain; Immunoglobulin-like fold domain-containing protein
SRAE_X000051800	CTP synthase 2			SRAE_1000241700	Lipase, class 3 family-containing protein
SRAE_2000389900	Diacylglycerol kinase theta			SRAE_2000303300	N-acetyllactosaminide beta-1,3-N-acetylglucosaminyltransferase
SRAE_0000075400	DNA helicase Pif1 like family and P-loop containing nucleoside triphosphate hydrolase domain-containing protein			SRAE_0000056900	Protein argonaute-2
SRAE_X000125150	DNA helicase Pif1 like family and P-loop containing nucleoside triphosphate hydrolase domain-containing protein			SRAE_X000180900	Transposase, ISXO2-like domain-containing protein
SRAE_X000153500	DNA helicase Pif1 like family and P-loop containing nucleoside triphosphate hydrolase domain-containing protein
SRAE_X000153600	DNA helicase Pif1 like family and P-loop containing nucleoside triphosphate hydrolase domain-containing protein
SRAE_X000153700	DNA helicase Pif1 like family and P-loop containing nucleoside triphosphate hydrolase domain-containing protein
SRAE_X000130500	Frag1/DRAM/Sfk1 family-containing protein
SRAE_2000357700	GNAT domain and Acyl-CoA N-acyltransferase domain-containing protein
SRAE_0000047900	Helitron helicase-like domain-containing protein
SRAE_X000162200	histone-lysine N-methyltransferase SETMAR-like
SRAE_X000169700	Homeodomain-like-containing protein
SRAE_0000067000	Hypothetical protein SRAE_0000067000
SRAE_0000067300	Hypothetical protein SRAE_0000067300
SRAE_0000070500	Hypothetical protein SRAE_0000070500
SRAE_1000029100	Hypothetical protein SRAE_1000029100
SRAE_1000105600	Hypothetical protein SRAE_1000105600
SRAE_X000061400	Hypothetical protein SRAE_X000061400
SRAE_X000140000	Hypothetical protein SRAE_X000140000
SRAE_X000140100	Hypothetical protein SRAE_X000140100
SRAE_X000140200	Hypothetical protein SRAE_X000140200
SRAE_X000200200	Hypothetical protein SRAE_X000200200
SRAE_X000249100	Hypothetical protein SRAE_X000249100
SRAE_X000256600	Hypothetical protein SRAE_X000256600
SRAE_2000222300	NAD kinase 2, mitochondrial
SRAE_0000046600	Ovarian tumour, otubain domain and DNA helicase Pif1 like family and Helitron helicase-like domain and P-loop containing nucleoside triphosphate hydrolase domain-containing protein
SRAE_X000179100	Peroxidasin-like protein
SRAE_X000118500	Protein kinase domain and AGC-kinase, C-terminal domain and Protein kinase C-like, phorbol ester/diacylglycerol binding domain and Serine/threonine-/dual specificity protein kinase, catalytic domain and Protein kinase-like domain and Protein kinase C,delta/epsilon/eta/theta types family and Protein kinase,C-terminal domain and Diacylglycerol/phorbol-ester binding domain-containing protein
SRAE_X000091500	Protein SZT2
SRAE_0000066900	Reverse transcriptase domain-containing protein
SRAE_1000186100	Signal recognition particle receptor subunit beta
SRAE_0000080000	Transposase, type 1 family-containing protein
SRAE_2000357600	Transposase, type 1 family-containing protein
SRAE_X000125300	Transposase, type 1 family-containing protein
SRAE_X000169800	Transposase, type 1 family-containing protein
SRAE_X000196100	Transposase, type 1 family-containing protein
SRAE_1000009000	Ubiquitin-associated domain/translation elongation factor EF-Ts, N-terminal and UBA-like domain and Ubiquitin-associated/translation elongation factor EF1B, N-terminal, eukaryote domain-containing protein
SRAE_0000046200	Zinc finger, CCHC-type domain-containing protein
SRAE_2000295300	Zinc finger, RING-type domain and Zinc finger, C2H2 domain and Zinc finger, RING/FYVE/PHD-type domain and Zinc finger C2H2-type/integrase DNA-binding domain and Zinc finger, C2H2-like domain and Zinc finger, C3HC4 RING-type domain-containing protein
C.
str-mir-8402_MI0027184	Pre-miRNA	TCAAAAATTCAGCAATACAAAAGCATGTATATCAGACAGCTTTTGATTGCGAATTTTTGTAA
str-mir-8401_MI0027182	Pre-miRNA	TTGAATCATCACGAAGCCAATTTAATCTCAATCAAAATTAACTTCTAGACGATTCGAAT
str-mir-8401_MI0027182	Pre-miRNA	TTGAATCATCACGAAGCCAATTTAATCTCAATCAAAATTAACTTCTAGACGATTCGAAT
SRAE_chrX_scaffold2_32653	Pre-miRNA	ATGAGTCTAGTTTGATCTCATGAGTTCTTAATGCACACGAGATACAAATAGGCCCAT
SRAE_chrX_scaffold2_32624	Pre-miRNA	GTAGTTTGGATACAGTCGCAAAAAATTTTTAAACGTTTTTTGCTGATCGATCCAACTG
SRAE_chrX_scaffold2_32614	Pre-miRNA	GCTGGCCTGGAAACAATCGCAAAGAATCACTAAAAAATTCTTTGCGACTAACCAGGCCG
SRAE_chrX_scaffold2_32614	Pre-miRNA	GCTGGCCTGGAAACAATCGCAAAGAATCACTAAAAAATTCTTTGCGACTAACCAGGCCG
SRAE_chr2_13533	Pre-miRNA	AAGCAGTGGTGTGAAGGTTGTGATATCATATTTTCCAACCTGCGGCACTACTACTTAA
SRAE_chr1_164	Pre-miRNA	AGTGATGTGGATACAGTCGCAAATAAACATTCTTAAAAAGTATATTTGCTGCCTGACCCAATCCTAA
SRAE_chr1_162	Pre-miRNA	GCACATGATTTGGTCGCAAATAATATTTTAAATTAATTACAAAAATTAACTTATATCATATTTGCTTCCAACCAAGTGCATAA
D.
SRAE_M000000010	tRNA
SRAE_M000000012	tRNA

## Sheet: Supplementary Data5
Supplementary Data 5. Orthofinder familes with target genes that code for 'hypothetical' proteins for (A) 21-22U siRNA targets, (B) PG-upregulated 27AGs and (C) FLF-upregulated 27GAs. Data generated using Orthofinder2 for 18 nematode species (Angiostrongylus cantonensis, Ascaris suum, Brugia malayi, Bursaphelenchus xylophilus, Caenorhabditis brenneri, Caenorhabditis briggsae, Caenorhabditis elega…
A 21-22U targets
No. of S.ratti genes targeted in the Orthofamiliy	Orthofamily name	Annotion based on genes in Orthofamily IDs for genes in the Orthofamily
1	OG0000000:	ACAC_0000235001-mRNA-1	ACAC_0000368501-mRNA-1	ACAC_0000452901-mRNA-1	ACAC_0000551101-mRNA-1	ACAC_0000661401-mRNA-1	ACAC_0000836601-mRNA-1	AgB01_g550_t01	AgR012_g154_t01	AgR018X_g025_t01	AgR019X_g072_t04	AgR043_g040_t01	AgR043_g040_t02	AgR043_g040_t03	AgR043_g040_t04	AgR043_g040_t05	BXY_0003500.1	BXY_0017700.1	BXY_0055100.1	BXY_0055700.1	BXY_0093000.1	BXY_0113300.1	BXY_0229600.1	BXY_0240600.1	BXY_0426000.1	BXY_0597600.1	BXY_0663700.1	BXY_0673100.1	BXY_0776200.1	BXY_0819500.1	BXY_0899700.1	BXY_1089500.1	BXY_1149300.1	BXY_1254300.1	BXY_1257600.1	BXY_1310500.1	BXY_1328400.1	BXY_1494600.1	BXY_1579200.1	BXY_1702200.1	BXY_1766500.1	CBG04875	CBG05734	CBG08665	CBG08894	CBG10215	CBG10260	CBG11256	CBG11911
1	OG0009003:	AgB05_g256_t01	AgB05_g256_t02	AgB05_g256_t03	AgB05_g256_t04	AgB05_g256_t05	AgB05_g256_t06	BXY_0562400.1	Bm338	Bm9233	MhA1_Contig2053.frz3.gene7	RSKR_0000068000.1	RSKR_0000911350.1	SRAE_1000105600
4	OG0014959:	SRAE_X000140000	SRAE_X000140100	SRAE_X000140200	SRAE_X000249100
1	OG0091400:	SRAE_0000067000
1	OG0091402:	SRAE_0000067300
1	OG0091419:	SRAE_0000070500
1	OG0091527:	SRAE_1000029100
1	OG0092979:	SRAE_X000200200
1	OG0093090:	SRAE_X000256600
B PF-upregulated 27GA targets
No. of S.ratti genes targeted in the Orthofamiliy	Orthofamily name	Annotion based on genes in Orthofamily IDs for genes in the Orthofamily
3	OG0000000:	ACAC_0000235001-mRNA-1	ACAC_0000368501-mRNA-1	ACAC_0000452901-mRNA-1	ACAC_0000551101-mRNA-1	ACAC_0000661401-mRNA-1	ACAC_0000836601-mRNA-1	AgB01_g550_t01	AgR012_g154_t01	AgR018X_g025_t01	AgR019X_g072_t04	AgR043_g040_t01	AgR043_g040_t02	AgR043_g040_t03	27AG PF	AgR043_g040_t05	BXY_0003500.1	BXY_0017700.1	BXY_0055100.1	BXY_0055700.1	BXY_0093000.1	BXY_0113300.1	BXY_0229600.1	BXY_0240600.1	BXY_0426000.1	BXY_0597600.1	BXY_0663700.1	BXY_0673100.1	BXY_0776200.1	BXY_0819500.1	BXY_0899700.1	BXY_1089500.1	BXY_1149300.1	BXY_1254300.1	BXY_1257600.1	BXY_1310500.1	BXY_1328400.1	BXY_1494600.1	BXY_1579200.1	BXY_1702200.1	BXY_1766500.1	CBG04875	CBG05734	CBG08665	CBG08894	CBG10215	CBG10260	CBG11256	CBG11911
7	OG0000030:	AgB01_g555_t02	AgB01_g692_t01	AgB04_g052_t01	AgB05_g071_t01	AgB05_g071_t03	AgB05_g071_t04	AgB06_g216_t01	AgB07_g178_t01	AgB33_g004_t01	AgB33_g004_t02	AgB33_g004_t03	AgE24_g002_t01	AgE38_g004_t01	BXY_1223600.1	C03G6.11	C03G6.7	C03G6.9	C04F2.1	C04F2.4	C06B8.10	C06B8.6	AgR012_g140_t05	AgR012_g140_t06	AgR012_g140_t07	AgR012_g140_t08	AgR012_g140_t09	AgR015_g111_t01	AgR015_g111_t02	AgR015_g111_t03	AgR015_g111_t05	AgR015_g111_t06	AgR015_g111_t07	AgR021X_g134_t01	AgR021X_g134_t02	AgR021X_g134_t03	AgR021X_g134_t04	AgR021X_g134_t05	AgR022_g036_t01	AgR022_g036_t02	AgR031_g015_t01	AgR031_g015_t02	AgR044_g030_t01	AgR044_g030_t02	BXY_0479500.1	BXY_0788500.1	Bm9932	CBG00277	CBG03497
1	OG0000002:	ACAC_0000012201-mRNA-1	ACAC_0000036201-mRNA-1	ACAC_0000077401-mRNA-1	ACAC_0000095801-mRNA-1	ACAC_0000237401-mRNA-1	ACAC_0000269401-mRNA-1	ACAC_0000321901-mRNA-1	ACAC_0000385701-mRNA-1	ACAC_0000483401-mRNA-1	ACAC_0000544001-mRNA-1	ACAC_0000749401-mRNA-1	ACAC_0000841001-mRNA-1	ACAC_0000862301-mRNA-1	SRAE_0000045300	OG0000001:	ACAC_0000001201-mRNA-1	ACAC_0000004201-mRNA-1	ACAC_0001063901-mRNA-1	ACAC_0001072501-mRNA-1	ACAC_0001111001-mRNA-1	ACAC_0001145401-mRNA-1	ACAC_0001199301-mRNA-1	ACAC_0001243301-mRNA-1	ACAC_0001294901-mRNA-1	ACAC_0001295001-mRNA-1	ACAC_0001297601-mRNA-1	ACAC_0001318901-mRNA-1	ACAC_0001348801-mRNA-1	ACAC_0001391601-mRNA-1	ACAC_0001404301-mRNA-1	ACAC_0001434601-mRNA-1	ACAC_0001438801-mRNA-1	AgB01_g157_t01	AgB01_g163_t01	AgB01_g320_t01	AgB02_g497_t01	AgB04_g351_t01	AgB05_g164_t01	AgB06_g163_t01	AgB07_g197_t01	AgB07_g215_t01	AgB07_g303_t01	AgB09X_g039_t01	AgB10_g001_t01	AgB10_g001_t02	AgB10_g001_t03	AgB10_g001_t04	AgB10_g161_t01
1	OG0000006:	ACAC_0000001001-mRNA-1	ACAC_0000004901-mRNA-1	ACAC_0000006701-mRNA-1	ACAC_0000017301-mRNA-1	ACAC_0000028401-mRNA-1	ACAC_0000032001-mRNA-1	ACAC_0000032401-mRNA-1	ACAC_0000035101-mRNA-1	ACAC_0000035701-mRNA-1	ACAC_0000036001-mRNA-1	ACAC_0000036801-mRNA-1	ACAC_0000053401-mRNA-1	ACAC_0000055501-mRNA-1	SRAE_0000067000	OG0000005:	ACAC_0000175201-mRNA-1	ACAC_0001085101-mRNA-1	ACAC_0000064601-mRNA-1	ACAC_0000065201-mRNA-1	ACAC_0000071301-mRNA-1	ACAC_0000074001-mRNA-1	ACAC_0000074201-mRNA-1	ACAC_0000080701-mRNA-1	ACAC_0000082301-mRNA-1	ACAC_0000084501-mRNA-1	ACAC_0000092101-mRNA-1	ACAC_0000098401-mRNA-1	ACAC_0000098901-mRNA-1	ACAC_0000101001-mRNA-1	ACAC_0000102701-mRNA-1	ACAC_0000104401-mRNA-1	ACAC_0000107501-mRNA-1	ACAC_0000110301-mRNA-1	ACAC_0000116301-mRNA-1	ACAC_0000122301-mRNA-1	ACAC_0000125001-mRNA-1	ACAC_0000129401-mRNA-1	ACAC_0000130301-mRNA-1	ACAC_0000132601-mRNA-1	ACAC_0000149001-mRNA-1	ACAC_0000149301-mRNA-1	ACAC_0000150401-mRNA-1	ACAC_0000151201-mRNA-1	ACAC_0000151301-mRNA-1	ACAC_0000152001-mRNA-1	ACAC_0000156701-mRNA-1	ACAC_0000162901-mRNA-1	ACAC_0000165901-mRNA-1
1	OG0091302:	SRAE_0000046600
C FLF-upregulated 27GA targets
No. of S.ratti genes targeted in the Orthofamiliy	Orthofamily name	Annotion based on genes in Orthofamily IDs for genes in the Orthofamily
1	OG0000003:	AgB01_g162_t03	AgB02_g015_t01	AgB02_g015_t02	AgB06_g319_t01	AgB06_g320_t01	AgB07_g005_t01	AgB07_g006_t01	AgB11_g002_t01	AgB11_g003_t01	AgB11_g003_t03	AgB11_g003_t04	AgB11_g003_t05	AgB11_g003_t06	SRAE_0000046600	OG0000002:	ACAC_0000012201-mRNA-1	ACAC_0000036201-mRNA-1	AgE23_g010_t01	AgE48_g005_t01	AgR001_g024_t01	AgR003_g105_t01	AgR003_g107_t01	AgR006_g300_t01	AgR009X_g309_t01	AgR010_g031_t01	AgR012_g015_t01	AgR012_g144_t01	AgR012_g145_t01	AgR012_g146_t01	AgR022_g185_t01	AgR027X_g089_t08	AgR027X_g133_t01	AgR028_g120_t01	AgR030_g021_t01	AgR033_g004_t02	AgR035X_g068_t01	AgR043_g009_t01	AgR043_g094_t01	AgR043_g096_t01	AgR048X_g043_t02	AgR051X_g002_t01	AgR051X_g003_t01	AgR051X_g007_t01	AgR051X_g008_t01	AgR054_g027_t01	AgR054_g029_t01	AgR073_g009_t01	AgR073_g010_t01
1	OG0013857:	SRAE_0000044600	SRAE_0000046700	SRAE_X000125200	SRAE_X000179800	SRAE_X000236650
1	OG0014956:	SRAE_0000047000	SRAE_0000063000	SRAE_X000232700	SRAE_X000232800
1	OG0093033:	SRAE_X000232400
1	OG0014957:	SRAE_0000047200	SRAE_0000063500	SRAE_X000232500	SRAE_X000233000
1	OG0093049:	SRAE_X000235100
1	OG0093057:	SRAE_X000237000
[truncated: 2,790 more columns]

## Sheet: Supplementary Data6
Supplementary Data 6. Enriched GO terms associated with protein-coding gene targets of PF-upregulated 21-22Us for (A) Molecular Function (MF), (B) Biological Processses (BP). No significantly enriched GO terms were found for Cellular Components. Results generated using the R package TopGO (p<0.01)
A. MF								B. BP
GO.ID	Term	Annotated	Significant	Expected	Fis			GO.ID	Term	Annotated	Significant	Expected	Fis
GO:0003678	DNA helicase activity	16	3	0.04	8.6e-06			GO:0000723	telomere maintenance	8	3	0.02	5.8e-07
GO:0008094	DNA-dependent ATPase activity	25	3	0.07	3.5e-05			GO:0032200	telomere organization	8	3	0.02	5.8e-07
GO:0140097	catalytic activity, acting on DNA	119	4	0.32	0.00023			GO:0060249	anatomical structure homeostasis	8	3	0.02	5.8e-07
GO:0003951	NAD+ kinase activity	10	2	0.03	0.0003			GO:0006950	response to stress	91	4	0.22	4.4e-05
GO:0016887	ATPase activity	165	4	0.44	0.00079			GO:0042592	homeostatic process	50	3	0.12	0.00019
GO:0004386	helicase activity	106	3	0.28	0.00255			GO:0006281	DNA repair	57	3	0.14	0.00028
								GO:0006974	cellular response to DNA damage stimulus	61	3	0.15	0.00035
								GO:0033554	cellular response to stress	63	3	0.15	0.00038
								GO:0065008	regulation of biological quality	64	3	0.15	0.0004
								GO:0051276	chromosome organization	77	3	0.19	0.00069
								GO:0006259	DNA metabolic process	186	4	0.45	0.00071
								GO:0050896	response to stimulus	652	6	1.57	0.00203
								GO:0006996	organelle organization	147	3	0.35	0.00448
								GO:0006741	NADP biosynthetic process	2	1	0	0.00482
								GO:0019674	NAD metabolic process	2	1	0	0.00482

## Sheet: Supplementary Data7
Supplementary Data 7. Transposable elements annotated in the genome of S. ratti classified into DNA transposons, retrotransposons and unannotated families.
	Chromosome		Class of TE	Starting position	Ending position	Score	Strand
	SRAE_chr1	RepeatMasker	Low_complexity;Motif:A-rich	1422	1464	20.4	+
	SRAE_chr1	RepeatMasker	Unknown;Motif:rnd-1_family-79	2289	2515	11.6	+
	SRAE_chr1	RepeatMasker	Unknown;Motif:rnd-1_family-79	3371	4797	3.9	+
	SRAE_chr1	RepeatMasker	Unknown;Motif:rnd-1_family-37	4884	7844	7.3	+
	SRAE_chr1	RepeatMasker	Unknown;Motif:rnd-1_family-56	8361	8507	4.1	+
	SRAE_chr1	RepeatMasker	Unknown;Motif:rnd-1_family-38	8594	9671	16.9	+
	SRAE_chr1	RepeatMasker	Simple_repeat;Motif:(TAAAA)n	12572	12599	3.7	+
	SRAE_chr1	RepeatMasker	Simple_repeat;Motif:(ATTT)n	12688	12739	16.9	+
	SRAE_chr1	RepeatMasker	Simple_repeat;Motif:(T)n	13344	13364	4.9	+
	SRAE_chr1	RepeatMasker	Simple_repeat;Motif:(AT)n	13627	13662	2.9	+
	SRAE_chr1	RepeatMasker	Simple_repeat;Motif:(A)n	14116	14148	9.8	+
	SRAE_chr1	RepeatMasker	Simple_repeat;Motif:(TAT)n	14982	14990	24.6	+
	SRAE_chr1	RepeatMasker	Simple_repeat;Motif:(TTC)n	14991	15012	10	+
	SRAE_chr1	RepeatMasker	Simple_repeat;Motif:(TAT)n	15013	15031	24.6	+
	SRAE_chr1	RepeatMasker	Simple_repeat;Motif:(TATAATT)n	15100	15148	29.7	+
	SRAE_chr1	RepeatMasker	Simple_repeat;Motif:(TA)n	15386	15446	11.2	+
	SRAE_chr1	RepeatMasker	Simple_repeat;Motif:(TA)n	17166	17228	22.3	+
	SRAE_chr1	RepeatMasker	Low_complexity;Motif:A-rich	17357	17394	25.5	+
	SRAE_chr1	RepeatMasker	Simple_repeat;Motif:(TTAATCA)n	18632	18689	30.4	+
	SRAE_chr1	RepeatMasker	Simple_repeat;Motif:(ATTT)n	18718	18788	28	+
	SRAE_chr1	RepeatMasker	Simple_repeat;Motif:(T)n	19108	19135	15.9	+
	SRAE_chr1	RepeatMasker	Simple_repeat;Motif:(TTTA)n	20240	20264	4.5	+
	SRAE_chr1	RepeatMasker	Simple_repeat;Motif:(TAAT)n	22016	22073	14.4	+
	SRAE_chr1	RepeatMasker	Simple_repeat;Motif:(TTAATA)n	25492	25549	15.9	+
	SRAE_chr1	RepeatMasker	Simple_repeat;Motif:(TTA)n	25550	25562	24.5	+
	SRAE_chr1	RepeatMasker	Unknown;Motif:rnd-1_family-0	29172	30598	15.9	+
	SRAE_chr1	RepeatMasker	Simple_repeat;Motif:(ATTTT)n	31280	31318	21	+
	SRAE_chr1	RepeatMasker	Simple_repeat;Motif:(ATC)n	33565	33608	21.9	+
	SRAE_chr1	RepeatMasker	Low_complexity;Motif:A-rich	34083	34122	14.5	+
	SRAE_chr1	RepeatMasker	Simple_repeat;Motif:(TA)n	34403	34456	24.1	+
	SRAE_chr1	RepeatMasker	Low_complexity;Motif:A-rich	35824	35903	24.2	+
	SRAE_chr1	RepeatMasker	Simple_repeat;Motif:(AT)n	36496	36545	13.7	+
	SRAE_chr1	RepeatMasker	Simple_repeat;Motif:(ATTAA)n	36675	36742	22.7	+
	SRAE_chr1	RepeatMasker	Simple_repeat;Motif:(ATTTT)n	37401	37445	23.9	+
	SRAE_chr1	RepeatMasker	Simple_repeat;Motif:(TAAAAA)n	39374	39404	10.5	+
	SRAE_chr1	RepeatMasker	Simple_repeat;Motif:(TTA)n	40778	40834	21.2	+
	SRAE_chr1	RepeatMasker	Simple_repeat;Motif:(TAA)n	40810	40855	18.1	+
	SRAE_chr1	RepeatMasker	Simple_repeat;Motif:(ATC)n	41086	41117	17.7	+
	SRAE_chr1	RepeatMasker	Low_complexity;Motif:A-rich	41256	41346	20.8	+
	SRAE_chr1	RepeatMasker	Simple_repeat;Motif:(TA)n	42637	42690	7.8	+
	SRAE_chr1	RepeatMasker	Simple_repeat;Motif:(AT)n	43054	43105	23.4	+
	SRAE_chr1	RepeatMasker	Simple_repeat;Motif:(A)n	43106	43136	14.4	+
	SRAE_chr1	RepeatMasker	Simple_repeat;Motif:(AT)n	43137	43164	23.4	+
	SRAE_chr1	RepeatMasker	Simple_repeat;Motif:(ATT)n	44027	44050	13.7	+
	SRAE_chr1	RepeatMasker	Unknown;Motif:rnd-1_family-56	45555	45702	4.7	+
	SRAE_chr1	RepeatMasker	Simple_repeat;Motif:(TTAA)n	45816	45872	18.8	+
	SRAE_chr1	RepeatMasker	Simple_repeat;Motif:(TTTA)n	47003	47042	20	+
	SRAE_chr1	RepeatMasker	Simple_repeat;Motif:(TTTTCAAT)n	47166	47206	2.7	+
	SRAE_chr1	RepeatMasker	Simple_repeat;Motif:(TGTTTATA)n	47243	47285	19.4	+
	SRAE_chr1	RepeatMasker	Simple_repeat;Motif:(TTCATA)n	49342	49388	22.2	+
	SRAE_chr1	RepeatMasker	Simple_repeat;Motif:(GTGTTG)n	49744	49780	21.8	+
	SRAE_chr1	RepeatMasker	Simple_repeat;Motif:(TATTTA)n	50509	50570	26.9	+
	SRAE_chr1	RepeatMasker	Simple_repeat;Motif:(TTG)n	50722	50745	13.9	+
	SRAE_chr1	RepeatMasker	Low_complexity;Motif:A-rich	51311	51366	24.6	+
	SRAE_chr1	RepeatMasker	Simple_repeat;Motif:(AT)n	51441	51475	0	+
	SRAE_chr1	RepeatMasker	Simple_repeat;Motif:(AT)n	51503	51547	15.6	+
	SRAE_chr1	RepeatMasker	Simple_repeat;Motif:(ATATAA)n	52004	52015	19.6	+
	SRAE_chr1	RepeatMasker	Simple_repeat;Motif:(AT)n	52016	52064	13.4	+
	SRAE_chr1	RepeatMasker	Unknown;Motif:rnd-1_family-0	56124	56670	32.7	+
	SRAE_chr1	RepeatMasker	Simple_repeat;Motif:(A)n	57548	57567	5.2	+
	SRAE_chr1	RepeatMasker	Simple_repeat;Motif:(TGA)n	58883	58931	14	+
	SRAE_chr1	RepeatMasker	Simple_repeat;Motif:(ATTAAT)n	58952	59029	19.9	+
	SRAE_chr1	RepeatMasker	Simple_repeat;Motif:(TTTA)n	59868	59887	0	+
	SRAE_chr1	RepeatMasker	Unknown;Motif:rnd-4_family-344	60585	60894	19.2	-
	SRAE_chr1	RepeatMasker	Simple_repeat;Motif:(AATTT)n	60916	60958	15.5	+
	SRAE_chr1	RepeatMasker	Unknown;Motif:rnd-4_family-403	61423	61536	21.9	+
	SRAE_chr1	RepeatMasker	Unknown;Motif:rnd-1_family-0	61545	64753	16.3	+
	SRAE_chr1	RepeatMasker	Simple_repeat;Motif:(TTTA)n	65053	65113	27.2	+
	SRAE_chr1	RepeatMasker	Simple_repeat;Motif:(TTTCTTA)n	65746	65784	19.4	+
	SRAE_chr1	RepeatMasker	Simple_repeat;Motif:(TTTTCT)n	65938	65971	24.1	+
	SRAE_chr1	RepeatMasker	Simple_repeat;Motif:(AATAT)n	66682	66746	23	+
	SRAE_chr1	RepeatMasker	Low_complexity;Motif:A-rich	66982	67029	22.6	+
	SRAE_chr1	RepeatMasker	Simple_repeat;Motif:(AT)n	69797	69839	10.1	+
	SRAE_chr1	RepeatMasker	Simple_repeat;Motif:(AAT)n	71284	71337	22.1	+
	SRAE_chr1	RepeatMasker	Simple_repeat;Motif:(ACATAT)n	71782	71831	26.6	+
	SRAE_chr1	RepeatMasker	Simple_repeat;Motif:(TTCA)n	71832	71857	9.1	+
	SRAE_chr1	RepeatMasker	Simple_repeat;Motif:(ACATAT)n	71858	71865	26.6	+
	SRAE_chr1	RepeatMasker	Simple_repeat;Motif:(AT)n	72107	72128	0	+
	SRAE_chr1	RepeatMasker	Simple_repeat;Motif:(T)n	72130	72150	5	+
	SRAE_chr1	RepeatMasker	Simple_repeat;Motif:(T)n	72837	72860	13.9	+
	SRAE_chr1	RepeatMasker	Simple_repeat;Motif:(ATT)n	73536	73583	8.3	+
	SRAE_chr1	RepeatMasker	Simple_repeat;Motif:(TAA)n	73902	73959	24.9	+
	SRAE_chr1	RepeatMasker	Low_complexity;Motif:A-rich	74206	74306	23.7	+
	SRAE_chr1	RepeatMasker	Simple_repeat;Motif:(GTT)n	74638	74703	22.9	+
	SRAE_chr1	RepeatMasker	Simple_repeat;Motif:(GTA)n	75250	75300	15.4	+
	SRAE_chr1	RepeatMasker	Simple_repeat;Motif:(TGTTGT)n	75301	75310	22.7	+
	SRAE_chr1	RepeatMasker	Simple_repeat;Motif:(TTA)n	75847	75895	19.2	+
	SRAE_chr1	RepeatMasker	Simple_repeat;Motif:(AT)n	75913	75939	0	+
	SRAE_chr1	RepeatMasker	Simple_repeat;Motif:(AATTAA)n	76805	76840	20.1	+
	SRAE_chr1	RepeatMasker	Low_complexity;Motif:GA-rich	82983	83016	24.8	+
	SRAE_chr1	RepeatMasker	Simple_repeat;Motif:(ATAA)n	84274	84325	22.7	+
	SRAE_chr1	RepeatMasker	Low_complexity;Motif:A-rich	84641	84718	23.9	+
	SRAE_chr1	RepeatMasker	Simple_repeat;Motif:(AATATT)n	84948	85011	22.3	+
	SRAE_chr1	RepeatMasker	Simple_repeat;Motif:(TAAT)n	85872	85910	16	+
	SRAE_chr1	RepeatMasker	Low_complexity;Motif:A-rich	86002	86034	13.4	+
	SRAE_chr1	RepeatMasker	Low_complexity;Motif:A-rich	86930	86985	24	+
	SRAE_chr1	RepeatMasker	Simple_repeat;Motif:(AT)n	89410	89453	24.6	+
	SRAE_chr1	RepeatMasker	Simple_repeat;Motif:(TA)n	89675	89723	21.1	+
	SRAE_chr1	RepeatMasker	Simple_repeat;Motif:(A)n	89714	89744	14.2	+
	SRAE_chr1	RepeatMasker	Simple_repeat;Motif:(A)n	90737	90759	9.3	+
	SRAE_chr1	RepeatMasker	Simple_repeat;Motif:(AT)n	93110	93152	4.8	+
	SRAE_chr1	RepeatMasker	Simple_repeat;Motif:(TTCTTT)n	94323	94425	22.2	+
	SRAE_chr1	RepeatMasker	Simple_repeat;Motif:(TAA)n	94940	94963	13.9	+
	SRAE_chr1	RepeatMasker	Simple_repeat;Motif:(T)n	96063	96087	8.7	+
	SRAE_chr1	RepeatMasker	Simple_repeat;Motif:(AAT)n	96199	96348	26.9	+
	SRAE_chr1	RepeatMasker	Simple_repeat;Motif:(TTATT)n	96354	96383	16	+
	SRAE_chr1	RepeatMasker	Simple_repeat;Motif:(AATA)n	96822	96857	17.7	+
	SRAE_chr1	RepeatMasker	Simple_repeat;Motif:(TAATT)n	98174	98230	24.5	+
	SRAE_chr1	RepeatMasker	Simple_repeat;Motif:(TTTTA)n	98734	98802	27	+
	SRAE_chr1	RepeatMasker	Simple_repeat;Motif:(AT)n	98801	98847	19.4	+
	SRAE_chr1	RepeatMasker	Low_complexity;Motif:A-rich	99229	99284	22.1	+
	SRAE_chr1	RepeatMasker	Simple_repeat;Motif:(TTTA)n	100720	100786	20	+
	SRAE_chr1	RepeatMasker	Simple_repeat;Motif:(TTTTG)n	101144	101217	33.8	+
	SRAE_chr1	RepeatMasker	Simple_repeat;Motif:(ATT)n	101972	102004	20.9	+
	SRAE_chr1	RepeatMasker	Low_complexity;Motif:A-rich	103641	103700	26.6	+
	SRAE_chr1	RepeatMasker	Low_complexity;Motif:A-rich	103919	103998	27.5	+
	SRAE_chr1	RepeatMasker	Simple_repeat;Motif:(T)n	104253	104282	19.6	+
	SRAE_chr1	RepeatMasker	Simple_repeat;Motif:(AT)n	104622	104651	0	+
	SRAE_chr1	RepeatMasker	Simple_repeat;Motif:(AT)n	104940	104958	5.6	+
	SRAE_chr1	RepeatMasker	Low_complexity;Motif:A-rich	106016	106064	21.4	+
	SRAE_chr1	RepeatMasker	Low_complexity;Motif:A-rich	107314	107352	19.4	+
	SRAE_chr1	RepeatMasker	Simple_repeat;Motif:(TATTAA)n	107431	107493	27.8	+
	SRAE_chr1	RepeatMasker	Simple_repeat;Motif:(TATTTAT)n	109911	109946	15.6	+
	SRAE_chr1	RepeatMasker	Simple_repeat;Motif:(TAA)n	110597	110629	10.4	+
	SRAE_chr1	RepeatMasker	Simple_repeat;Motif:(TCATTA)n	111736	111802	25.8	+
	SRAE_chr1	RepeatMasker	Simple_repeat;Motif:(T)n	112788	112815	15.9	+
	SRAE_chr1	RepeatMasker	Simple_repeat;Motif:(TTTCC)n	113481	113518	24.7	+
	SRAE_chr1	RepeatMasker	Simple_repeat;Motif:(AATA)n	115943	115993	21.2	+
	SRAE_chr1	RepeatMasker	Simple_repeat;Motif:(AAT)n	116060	116089	11.5	+
	SRAE_chr1	RepeatMasker	Simple_repeat;Motif:(ATATAA)n	116246	116306	26	+
	SRAE_chr1	RepeatMasker	Simple_repeat;Motif:(TTCTTTT)n	116912	116917	14.8	+
	SRAE_chr1	RepeatMasker	Simple_repeat;Motif:(TTTCTT)n	116918	116950	20.9	+
	SRAE_chr1	RepeatMasker	Simple_repeat;Motif:(TTTCATT)n	117016	117058	17.2	+
	SRAE_chr1	RepeatMasker	Low_complexity;Motif:A-rich	119540	119618	29.8	+
	SRAE_chr1	RepeatMasker	Simple_repeat;Motif:(TTTATTT)n	121103	121153	28	+
	SRAE_chr1	RepeatMasker	Simple_repeat;Motif:(AAT)n	121222	121263	19.9	+
	SRAE_chr1	RepeatMasker	Low_complexity;Motif:A-rich	122163	122200	12.7	+
	SRAE_chr1	RepeatMasker	Simple_repeat;Motif:(ATAATAA)n	124412	124451	17.6	+
	SRAE_chr1	RepeatMasker	Simple_repeat;Motif:(TTAA)n	125269	125354	19.3	+
	SRAE_chr1	RepeatMasker	Simple_repeat;Motif:(AAAT)n	125734	125754	4.9	+
	SRAE_chr1	RepeatMasker	Simple_repeat;Motif:(ATTTT)n	126797	126846	22.6	+
	SRAE_chr1	RepeatMasker	Simple_repeat;Motif:(ATATTT)n	128881	128914	20.2	+
	SRAE_chr1	RepeatMasker	Low_complexity;Motif:A-rich	130182	130222	18.2	+
	SRAE_chr1	RepeatMasker	Low_complexity;Motif:A-rich	131137	131181	23.3	+
	SRAE_chr1	RepeatMasker	Unknown;Motif:rnd-4_family-403	131256	131375	26.7	-
	SRAE_chr1	RepeatMasker	Unknown;Motif:rnd-1_family-0	131366	132178	16.8	-
	SRAE_chr1	RepeatMasker	Unknown;Motif:rnd-4_family-403	132190	132308	22.7	-
	SRAE_chr1	RepeatMasker	Unknown;Motif:rnd-1_family-0	132937	133075	24.4	+
	SRAE_chr1	RepeatMasker	Simple_repeat;Motif:(TATAAT)n	133657	133727	26.7	+
	SRAE_chr1	RepeatMasker	Simple_repeat;Motif:(ATGATA)n	134969	135046	29.5	+
	SRAE_chr1	RepeatMasker	Simple_repeat;Motif:(TTCAT)n	136679	136739	19.9	+
	SRAE_chr1	RepeatMasker	Simple_repeat;Motif:(A)n	140937	140954	0	+
	SRAE_chr1	RepeatMasker	Simple_repeat;Motif:(AT)n	143883	144029	28.5	+
	SRAE_chr1	RepeatMasker	Low_complexity;Motif:A-rich	144554	144582	19.7	+
	SRAE_chr1	RepeatMasker	Simple_repeat;Motif:(ATAATTT)n	144578	144636	24.8	+
	SRAE_chr1	RepeatMasker	Simple_repeat;Motif:(TA)n	144754	144779	4	+
	SRAE_chr1	RepeatMasker	Simple_repeat;Motif:(T)n	145790	145811	9.8	+
	SRAE_chr1	RepeatMasker	Simple_repeat;Motif:(ATATTTT)n	145812	145849	26.5	+
	SRAE_chr1	RepeatMasker	Simple_repeat;Motif:(TATTTT)n	146542	146614	32.4	+
	SRAE_chr1	RepeatMasker	Simple_repeat;Motif:(TAA)n	146613	146652	25.3	+
	SRAE_chr1	RepeatMasker	Simple_repeat;Motif:(AT)n	146776	146818	13.5	+
	SRAE_chr1	RepeatMasker	Simple_repeat;Motif:(ACC)n	147602	147629	7.6	+
	SRAE_chr1	RepeatMasker	Low_complexity;Motif:A-rich	148327	148370	13.6	+
	SRAE_chr1	RepeatMasker	Unknown;Motif:rnd-4_family-344	148376	148668	18.4	+
	SRAE_chr1	RepeatMasker	Simple_repeat;Motif:(TTTAATA)n	150035	150071	22	+
	SRAE_chr1	RepeatMasker	Simple_repeat;Motif:(TTG)n	150294	150320	12.2	+
	SRAE_chr1	RepeatMasker	Low_complexity;Motif:A-rich	153552	153589	15.6	+
	SRAE_chr1	RepeatMasker	Simple_repeat;Motif:(ATT)n	153873	153941	32.1	+
	SRAE_chr1	RepeatMasker	Simple_repeat;Motif:(ATTATT)n	154015	154056	8.3	+
	SRAE_chr1	RepeatMasker	Simple_repeat;Motif:(AT)n	154240	154274	15.9	+
	SRAE_chr1	RepeatMasker	Simple_repeat;Motif:(TAA)n	155357	155426	25.7	+
	SRAE_chr1	RepeatMasker	Simple_repeat;Motif:(TA)n	157460	157497	2.7	+
	SRAE_chr1	RepeatMasker	Simple_repeat;Motif:(ATTTTT)n	158655	158707	17.3	+
	SRAE_chr1	RepeatMasker	Simple_repeat;Motif:(ATAATC)n	158734	158782	20.3	+
	SRAE_chr1	RepeatMasker	Low_complexity;Motif:A-rich	159030	159106	16.6	+
	SRAE_chr1	RepeatMasker	Unknown;Motif:rnd-3_family-10	163729	163774	2.2	-
	SRAE_chr1	RepeatMasker	Unknown;Motif:rnd-1_family-0	163892	169727	23.8	+
	SRAE_chr1	RepeatMasker	Unknown;Motif:rnd-1_family-6	169747	169899	8.1	+
	SRAE_chr1	RepeatMasker	Simple_repeat;Motif:(TTTTATT)n	171796	171832	14.9	+
	SRAE_chr1	RepeatMasker	Simple_repeat;Motif:(TAATT)n	172756	172837	30.5	+
	SRAE_chr1	RepeatMasker	Simple_repeat;Motif:(CAATAA)n	173293	173334	20	+
	SRAE_chr1	RepeatMasker	Simple_repeat;Motif:(TTTTAT)n	173469	173565	19.3	+
	SRAE_chr1	RepeatMasker	Simple_repeat;Motif:(TAA)n	174888	174958	17.5	+
	SRAE_chr1	RepeatMasker	Simple_repeat;Motif:(ATTATC)n	175122	175161	23.3	+
	SRAE_chr1	RepeatMasker	Simple_repeat;Motif:(TTCATA)n	176334	176388	20	+
	SRAE_chr1	RepeatMasker	Simple_repeat;Motif:(TTAACTT)n	176513	176551	22.3	+
	SRAE_chr1	RepeatMasker	Simple_repeat;Motif:(AATTTT)n	177339	177377	21.7	+
	SRAE_chr1	RepeatMasker	Low_complexity;Motif:A-rich	178179	178249	33.5	+
	SRAE_chr1	RepeatMasker	Simple_repeat;Motif:(ATA)n	179150	179210	15	+
	SRAE_chr1	RepeatMasker	Simple_repeat;Motif:(A)n	181587	181608	9.7	+
	SRAE_chr1	RepeatMasker	Unknown;Motif:rnd-1_family-0	182222	182372	28.5	-
	SRAE_chr1	RepeatMasker	Unknown;Motif:rnd-4_family-403	182361	182481	17.5	-
	SRAE_chr1	RepeatMasker	Simple_repeat;Motif:(ATG)n	182929	182959	14.2	+
	SRAE_chr1	RepeatMasker	Low_complexity;Motif:A-rich	183664	183700	14.9	+
	SRAE_chr1	RepeatMasker	Simple_repeat;Motif:(ATA)n	184813	184837	8.5	+
	SRAE_chr1	RepeatMasker	Simple_repeat;Motif:(ATA)n	187220	187281	18.7	+
	SRAE_chr1	RepeatMasker	Simple_repeat;Motif:(AT)n	187621	187648	3.7	+
	SRAE_chr1	RepeatMasker	Simple_repeat;Motif:(AATATAA)n	188320	188356	14.9	+
	SRAE_chr1	RepeatMasker	Low_complexity;Motif:A-rich	188482	188545	23.1	+
	SRAE_chr1	RepeatMasker	Simple_repeat;Motif:(ATA)n	190732	190830	26.1	+
	SRAE_chr1	RepeatMasker	Simple_repeat;Motif:(TA)n	192452	192494	12.7	+
	SRAE_chr1	RepeatMasker	Simple_repeat;Motif:(TATAT)n	193636	193692	10.3	+
	SRAE_chr1	RepeatMasker	Simple_repeat;Motif:(TTTATA)n	194090	194128	17.6	+
	SRAE_chr1	RepeatMasker	Simple_repeat;Motif:(AT)n	194778	194812	12.6	+
	SRAE_chr1	RepeatMasker	Simple_repeat;Motif:(TTTTA)n	194981	195026	20.8	+
	SRAE_chr1	RepeatMasker	Simple_repeat;Motif:(AT)n	195258	195326	27.5	+
	SRAE_chr1	RepeatMasker	Simple_repeat;Motif:(ATAT)n	195657	195715	24.4	+
	SRAE_chr1	RepeatMasker	Simple_repeat;Motif:(TA)n	195810	195838	11.3	+
	SRAE_chr1	RepeatMasker	Simple_repeat;Motif:(ACA)n	196954	196998	14	+
	SRAE_chr1	RepeatMasker	Simple_repeat;Motif:(TAATT)n	197395	197435	15	+
	SRAE_chr1	RepeatMasker	Simple_repeat;Motif:(T)n	198131	198158	11.6	+
	SRAE_chr1	RepeatMasker	Simple_repeat;Motif:(AAT)n	198177	198235	26	+
	SRAE_chr1	RepeatMasker	Simple_repeat;Motif:(ATATTTCT)n	198389	198460	22.6	+
	SRAE_chr1	RepeatMasker	Low_complexity;Motif:A-rich	199124	199176	20.2	+
	SRAE_chr1	RepeatMasker	Simple_repeat;Motif:(AT)n	200275	200347	25.9	+
	SRAE_chr1	RepeatMasker	Simple_repeat;Motif:(TA)n	200955	200995	2.5	+
	SRAE_chr1	RepeatMasker	Simple_repeat;Motif:(TA)n	201341	201389	6.7	+
	SRAE_chr1	RepeatMasker	Simple_repeat;Motif:(T)n	201425	201459	23.3	+
	SRAE_chr1	RepeatMasker	Simple_repeat;Motif:(TAT)n	201595	201632	22.6	+
	SRAE_chr1	RepeatMasker	Simple_repeat;Motif:(ATTA)n	201715	201754	21.2	+
	SRAE_chr1	RepeatMasker	Low_complexity;Motif:A-rich	202883	202937	15.1	+
	SRAE_chr1	RepeatMasker	Low_complexity;Motif:A-rich	204850	204889	12	+
	SRAE_chr1	RepeatMasker	Low_complexity;Motif:A-rich	205948	205986	20.7	+
	SRAE_chr1	RepeatMasker	Simple_repeat;Motif:(ATAA)n	206135	206202	22.5	+
	SRAE_chr1	RepeatMasker	Simple_repeat;Motif:(AT)n	209646	209670	0	+
	SRAE_chr1	RepeatMasker	Simple_repeat;Motif:(AT)n	210142	210227	26.8	+
	SRAE_chr1	RepeatMasker	Simple_repeat;Motif:(T)n	211436	211459	13.9	+
	SRAE_chr1	RepeatMasker	Simple_repeat;Motif:(TTTATT)n	211460	211474	12.4	+
	SRAE_chr1	RepeatMasker	Simple_repeat;Motif:(TA)n	211838	211890	20.1	+
	SRAE_chr1	RepeatMasker	Simple_repeat;Motif:(ATATTTT)n	211951	212021	26.3	+
	SRAE_chr1	RepeatMasker	Simple_repeat;Motif:(ATT)n	212696	212725	18.9	+
	SRAE_chr1	RepeatMasker	Simple_repeat;Motif:(TATT)n	213348	213404	19	+
	SRAE_chr1	RepeatMasker	Simple_repeat;Motif:(AT)n	213570	213681	25.4	+
	SRAE_chr1	RepeatMasker	Simple_repeat;Motif:(TTTCTT)n	214178	214227	18.6	+
	SRAE_chr1	RepeatMasker	Simple_repeat;Motif:(AATTTT)n	214418	214461	19.2	+
	SRAE_chr1	RepeatMasker	Low_complexity;Motif:A-rich	214660	214702	21.6	+
	SRAE_chr1	RepeatMasker	Simple_repeat;Motif:(AT)n	215945	215983	8.6	+
	SRAE_chr1	RepeatMasker	Low_complexity;Motif:A-rich	216525	216593	24.3	+
	SRAE_chr1	RepeatMasker	Simple_repeat;Motif:(AAT)n	216690	216729	8	+
	SRAE_chr1	RepeatMasker	Simple_repeat;Motif:(AATGATT)n	217039	217085	10.9	+
	SRAE_chr1	RepeatMasker	Simple_repeat;Motif:(TAT)n	217677	217713	14.1	+
	SRAE_chr1	RepeatMasker	Simple_repeat;Motif:(AATA)n	219330	219386	32.6	+
	SRAE_chr1	RepeatMasker	Simple_repeat;Motif:(TAA)n	219529	219594	20.2	+
	SRAE_chr1	RepeatMasker	Low_complexity;Motif:A-rich	223472	223510	18.3	+
	SRAE_chr1	RepeatMasker	Simple_repeat;Motif:(AATATT)n	225972	226027	18.8	+
	SRAE_chr1	RepeatMasker	Simple_repeat;Motif:(T)n	226182	226201	5.2	+
	SRAE_chr1	RepeatMasker	Simple_repeat;Motif:(AATTA)n	226745	226771	16.5	+
	SRAE_chr1	RepeatMasker	Simple_repeat;Motif:(AT)n	227878	227919	22.6	+
	SRAE_chr1	RepeatMasker	Simple_repeat;Motif:(ATTATTA)n	228126	228168	22.7	+
	SRAE_chr1	RepeatMasker	Simple_repeat;Motif:(ATTATT)n	228826	228875	23.4	+
	SRAE_chr1	RepeatMasker	Low_complexity;Motif:A-rich	229418	229485	17.8	+
	SRAE_chr1	RepeatMasker	Simple_repeat;Motif:(TTA)n	229590	229623	17.8	+
	SRAE_chr1	RepeatMasker	Simple_repeat;Motif:(TTTA)n	229759	229795	14.9	+
	SRAE_chr1	RepeatMasker	Simple_repeat;Motif:(TAATATT)n	233985	234039	19.2	+
	SRAE_chr1	RepeatMasker	Simple_repeat;Motif:(TA)n	236841	236879	11.8	+
	SRAE_chr1	RepeatMasker	Simple_repeat;Motif:(TAATTTT)n	236924	236957	12.8	+
	SRAE_chr1	RepeatMasker	Simple_repeat;Motif:(TAT)n	239588	239654	29.8	+
	SRAE_chr1	RepeatMasker	Simple_repeat;Motif:(TATTTAC)n	243072	243128	29.6	+
	SRAE_chr1	RepeatMasker	Simple_repeat;Motif:(AATAAT)n	243326	243366	19.5	+
	SRAE_chr1	RepeatMasker	Simple_repeat;Motif:(TTTATCA)n	248532	248566	16	+
	SRAE_chr1	RepeatMasker	Low_complexity;Motif:A-rich	249851	249904	17.9	+
	SRAE_chr1	RepeatMasker	Simple_repeat;Motif:(TAATG)n	249937	249970	24.1	+
	SRAE_chr1	RepeatMasker	Simple_repeat;Motif:(AAT)n	251027	251109	16.2	+
	SRAE_chr1	RepeatMasker	Simple_repeat;Motif:(TTAA)n	251579	251621	15.7	+
	SRAE_chr1	RepeatMasker	Simple_repeat;Motif:(ATTT)n	252018	252082	27.2	+
	SRAE_chr1	RepeatMasker	Simple_repeat;Motif:(AATTGT)n	253117	253179	23.9	+
	SRAE_chr1	RepeatMasker	Unknown;Motif:rnd-1_family-6	254077	254190	7.3	-
	SRAE_chr1	RepeatMasker	Unknown;Motif:rnd-1_family-0	254187	255866	24.3	-
	SRAE_chr1	RepeatMasker	Unknown;Motif:rnd-1_family-6	255850	255970	19.3	-
	SRAE_chr1	RepeatMasker	Simple_repeat;Motif:(ATTAATA)n	256565	256625	22.8	+
	SRAE_chr1	RepeatMasker	Simple_repeat;Motif:(TTAA)n	258978	259050	22.1	+
	SRAE_chr1	RepeatMasker	Simple_repeat;Motif:(ATAA)n	260666	260689	0	+
	SRAE_chr1	RepeatMasker	Simple_repeat;Motif:(TATA)n	260785	260832	16.3	+
	SRAE_chr1	RepeatMasker	Simple_repeat;Motif:(TAG)n	260811	260845	7.3	+
	SRAE_chr1	RepeatMasker	Low_complexity;Motif:A-rich	262678	262739	19.8	+
	SRAE_chr1	RepeatMasker	Simple_repeat;Motif:(TTTATAA)n	262830	262889	25.6	+
	SRAE_chr1	RepeatMasker	Simple_repeat;Motif:(TAA)n	262858	262911	14.1	+
	SRAE_chr1	RepeatMasker	Simple_repeat;Motif:(AT)n	262998	263028	0	+
	SRAE_chr1	RepeatMasker	Simple_repeat;Motif:(AT)n	263245	263322	17.4	+
	SRAE_chr1	RepeatMasker	Simple_repeat;Motif:(ATATTT)n	263847	263918	30.4	+
	SRAE_chr1	RepeatMasker	Simple_repeat;Motif:(AT)n	264527	264558	10.1	+
	SRAE_chr1	RepeatMasker	Low_complexity;Motif:A-rich	266413	266453	22.6	+
	SRAE_chr1	RepeatMasker	Low_complexity;Motif:A-rich	266807	266852	23.9	+
	SRAE_chr1	RepeatMasker	Simple_repeat;Motif:(TA)n	267411	267485	15.2	+
	SRAE_chr1	RepeatMasker	Simple_repeat;Motif:(TATA)n	267716	267768	17.6	+
	SRAE_chr1	RepeatMasker	Simple_repeat;Motif:(TTATAAT)n	267964	268030	17.8	+
	SRAE_chr1	RepeatMasker	Simple_repeat;Motif:(TTA)n	269427	269464	18.9	+
	SRAE_chr1	RepeatMasker	Simple_repeat;Motif:(TA)n	271353	271411	18.5	+
	SRAE_chr1	RepeatMasker	Unknown;Motif:rnd-1_family-17	274960	275105	4.1	+
	SRAE_chr1	RepeatMasker	Unknown;Motif:rnd-4_family-82	275107	275214	3.7	-
	SRAE_chr1	RepeatMasker	Unknown;Motif:rnd-1_family-35	275220	275338	8.4	+
	SRAE_chr1	RepeatMasker	Unknown;Motif:rnd-1_family-17	275292	275362	10.6	-
	SRAE_chr1	RepeatMasker	Unknown;Motif:rnd-4_family-344	275368	275565	19.8	+
	SRAE_chr1	RepeatMasker	Unknown;Motif:rnd-4_family-403	275595	275708	21.9	+
	SRAE_chr1	RepeatMasker	Low_complexity;Motif:A-rich	276404	276441	18.9	+
	SRAE_chr1	RepeatMasker	Simple_repeat;Motif:(AAAT)n	276482	276525	12.5	+
	SRAE_chr1	RepeatMasker	Simple_repeat;Motif:(TTA)n	277216	277271	27.4	+
	SRAE_chr1	RepeatMasker	Simple_repeat;Motif:(GATAATT)n	278347	278394	27.5	+
	SRAE_chr1	RepeatMasker	Simple_repeat;Motif:(TTTTA)n	279347	279382	12.1	+
	SRAE_chr1	RepeatMasker	Low_complexity;Motif:A-rich	280210	280244	16.9	+
	SRAE_chr1	RepeatMasker	Simple_repeat;Motif:(ATT)n	280492	280537	18.2	+
	SRAE_chr1	RepeatMasker	Simple_repeat;Motif:(TA)n	282275	282350	26.3	+
	SRAE_chr1	RepeatMasker	Simple_repeat;Motif:(TTA)n	282908	283011	24.3	+
	SRAE_chr1	RepeatMasker	Simple_repeat;Motif:(TTA)n	283766	283812	25.1	+
	SRAE_chr1	RepeatMasker	Simple_repeat;Motif:(ATATAA)n	284310	284344	16.9	+
	SRAE_chr1	RepeatMasker	Simple_repeat;Motif:(T)n	286400	286418	5.6	+
	SRAE_chr1	RepeatMasker	Simple_repeat;Motif:(TA)n	286797	286843	2.3	+
	SRAE_chr1	RepeatMasker	Simple_repeat;Motif:(AATT)n	287915	287966	16.9	+
	SRAE_chr1	RepeatMasker	Unknown;Motif:rnd-4_family-90	291611	292123	16.6	+
	SRAE_chr1	RepeatMasker	Simple_repeat;Motif:(AATATT)n	292154	292255	18.7	+
	SRAE_chr1	RepeatMasker	Low_complexity;Motif:A-rich	292441	292485	18.3	+
	SRAE_chr1	RepeatMasker	Simple_repeat;Motif:(TA)n	293723	293769	23.8	+
	SRAE_chr1	RepeatMasker	Simple_repeat;Motif:(TTTCTAA)n	293904	293946	23.1	+
	SRAE_chr1	RepeatMasker	Simple_repeat;Motif:(ATATTT)n	294843	294887	16.2	+
	SRAE_chr1	RepeatMasker	Low_complexity;Motif:A-rich	294996	295091	14.4	+
	SRAE_chr1	RepeatMasker	Simple_repeat;Motif:(AT)n	296543	296602	25.7	+
	SRAE_chr1	RepeatMasker	Simple_repeat;Motif:(T)n	297215	297237	4.5	+
	SRAE_chr1	RepeatMasker	Simple_repeat;Motif:(TT)n	297306	297352	25.4	+
	SRAE_chr1	RepeatMasker	Simple_repeat;Motif:(TA)n	298841	298863	9.3	+
	SRAE_chr1	RepeatMasker	Simple_repeat;Motif:(ATAA)n	300004	300036	20.9	+
	SRAE_chr1	RepeatMasker	Simple_repeat;Motif:(ATTCAAT)n	300147	300187	16.3	+
	SRAE_chr1	RepeatMasker	Simple_repeat;Motif:(TAT)n	300770	300797	11.7	+
	SRAE_chr1	RepeatMasker	Low_complexity;Motif:A-rich	301524	301578	26.6	+
	SRAE_chr1	RepeatMasker	Simple_repeat;Motif:(AT)n	302128	302202	23.9	+
	SRAE_chr1	RepeatMasker	Simple_repeat;Motif:(TA)n	303707	303731	4.5	+
	SRAE_chr1	RepeatMasker	Simple_repeat;Motif:(TTTATA)n	303732	303767	18.5	+
	SRAE_chr1	RepeatMasker	Simple_repeat;Motif:(T)n	306692	306720	19.7	+
	SRAE_chr1	RepeatMasker	Simple_repeat;Motif:(TATCTTT)n	308546	308593	19.7	+
	SRAE_chr1	RepeatMasker	Simple_repeat;Motif:(TA)n	310224	310295	23	+
	SRAE_chr1	RepeatMasker	Simple_repeat;Motif:(TAA)n	310929	310959	11.2	+
	SRAE_chr1	RepeatMasker	Simple_repeat;Motif:(AAT)n	311197	311224	7.5	+
	SRAE_chr1	RepeatMasker	Low_complexity;Motif:A-rich	312037	312084	19	+
	SRAE_chr1	RepeatMasker	Simple_repeat;Motif:(ATTTAT)n	313262	313303	15.5	+
	SRAE_chr1	RepeatMasker	Simple_repeat;Motif:(AATT)n	318171	318222	23.5	+
	SRAE_chr1	RepeatMasker	Low_complexity;Motif:A-rich	319002	319055	17.9	+
	SRAE_chr1	RepeatMasker	Simple_repeat;Motif:(AT)n	320122	320157	9.4	+
	SRAE_chr1	RepeatMasker	Simple_repeat;Motif:(TTAATTA)n	320178	320238	29.6	+
	SRAE_chr1	RepeatMasker	Low_complexity;Motif:A-rich	320491	320534	12.8	+
	SRAE_chr1	RepeatMasker	Low_complexity;Motif:A-rich	322219	322278	13.6	+
	SRAE_chr1	RepeatMasker	Simple_repeat;Motif:(ATAT)n	322340	322420	23.5	+
	SRAE_chr1	RepeatMasker	Simple_repeat;Motif:(T)n	323030	323069	23.5	+
	SRAE_chr1	RepeatMasker	Simple_repeat;Motif:(TTTTA)n	323838	323878	13.5	+
	SRAE_chr1	RepeatMasker	Low_complexity;Motif:A-rich	325833	325877	19.2	+
	SRAE_chr1	RepeatMasker	Simple_repeat;Motif:(AATAA)n	327576	327634	16.4	+
	SRAE_chr1	RepeatMasker	Low_complexity;Motif:A-rich	329067	329145	33.5	+
	SRAE_chr1	RepeatMasker	Simple_repeat;Motif:(GAT)n	329185	329211	3.8	+
	SRAE_chr1	RepeatMasker	Simple_repeat;Motif:(TAT)n	329418	329493	19.3	+
	SRAE_chr1	RepeatMasker	Unknown;Motif:rnd-1_family-6	329804	329955	7.2	-
	SRAE_chr1	RepeatMasker	Unknown;Motif:rnd-1_family-0	329940	331631	23.4	-
	SRAE_chr1	RepeatMasker	Unknown;Motif:rnd-1_family-6	331613	331734	16.9	-
	SRAE_chr1	RepeatMasker	Unknown;Motif:rnd-3_family-10	331743	331847	13	+
	SRAE_chr1	RepeatMasker	Low_complexity;Motif:A-rich	332166	332202	19.5	+
	SRAE_chr1	RepeatMasker	Simple_repeat;Motif:(AT)n	332254	332295	14.6	+
	SRAE_chr1	RepeatMasker	Simple_repeat;Motif:(TAT)n	333626	333671	25.1	+
	SRAE_chr1	RepeatMasker	Simple_repeat;Motif:(T)n	334727	334755	15.3	+
	SRAE_chr1	RepeatMasker	Simple_repeat;Motif:(TTTAAT)n	335059	335150	24.2	+
	SRAE_chr1	RepeatMasker	Low_complexity;Motif:A-rich	336003	336033	18.8	+
	SRAE_chr1	RepeatMasker	Simple_repeat;Motif:(AT)n	336595	336664	24.7	+
	SRAE_chr1	RepeatMasker	Simple_repeat;Motif:(ATT)n	337305	337345	18.1	+
	SRAE_chr1	RepeatMasker	Simple_repeat;Motif:(TTTTA)n	337691	337723	18.1	+
	SRAE_chr1	RepeatMasker	Low_complexity;Motif:GA-rich	339958	340009	30.4	+
	SRAE_chr1	RepeatMasker	Unknown;Motif:rnd-1_family-0	341359	341766	23.8	-
	SRAE_chr1	RepeatMasker	Unknown;Motif:rnd-4_family-344	341873	342295	21.5	-
	SRAE_chr1	RepeatMasker	Low_complexity;Motif:A-rich	342324	342351	12.5	+
	SRAE_chr1	RepeatMasker	Simple_repeat;Motif:(AT)n	344159	344193	2.9	+
	SRAE_chr1	RepeatMasker	Simple_repeat;Motif:(ATTT)n	344253	344302	18	+
	SRAE_chr1	RepeatMasker	Simple_repeat;Motif:(ATA)n	344770	344792	22.5	+
	SRAE_chr1	RepeatMasker	Simple_repeat;Motif:(ATAAA)n	344793	344817	8.5	+
	SRAE_chr1	RepeatMasker	Low_complexity;Motif:A-rich	347076	347117	16.2	+
	SRAE_chr1	RepeatMasker	Simple_repeat;Motif:(ATTAT)n	347203	347251	23.9	+
	SRAE_chr1	RepeatMasker	Simple_repeat;Motif:(A)n	347925	347983	9.7	+
	SRAE_chr1	RepeatMasker	Simple_repeat;Motif:(TA)n	348334	348414	22.4	+
	SRAE_chr1	RepeatMasker	Low_complexity;Motif:A-rich	348548	348602	21.7	+
	SRAE_chr1	RepeatMasker	Simple_repeat;Motif:(TA)n	348617	348635	5.5	+
	SRAE_chr1	RepeatMasker	Simple_repeat;Motif:(TAATA)n	348734	348793	21.8	+
	SRAE_chr1	RepeatMasker	Simple_repeat;Motif:(AT)n	350114	350174	18.5	+
	SRAE_chr1	RepeatMasker	Simple_repeat;Motif:(TTATAA)n	351044	351100	13.8	+
	SRAE_chr1	RepeatMasker	Simple_repeat;Motif:(AATT)n	351400	351437	18.8	+
	SRAE_chr1	RepeatMasker	Low_complexity;Motif:A-rich	351690	351725	22.8	+
	SRAE_chr1	RepeatMasker	Simple_repeat;Motif:(T)n	352005	352040	18.9	+
	SRAE_chr1	RepeatMasker	Simple_repeat;Motif:(AT)n	353240	353286	16.6	+
	SRAE_chr1	RepeatMasker	Simple_repeat;Motif:(TAT)n	353457	353505	18.3	+
	SRAE_chr1	RepeatMasker	Simple_repeat;Motif:(ATATTT)n	353901	353972	22.9	+
	SRAE_chr1	RepeatMasker	Simple_repeat;Motif:(ATGGTA)n	358542	358609	18.8	+
	SRAE_chr1	RepeatMasker	Low_complexity;Motif:A-rich	359240	359292	17.5	+
	SRAE_chr1	RepeatMasker	Unknown;Motif:rnd-3_family-18	360996	361229	11.9	+
	SRAE_chr1	RepeatMasker	Simple_repeat;Motif:(TATCTC)n	362083	362114	17.5	+
	SRAE_chr1	RepeatMasker	Simple_repeat;Motif:(TTT)n	365268	365321	31.8	+
	SRAE_chr1	RepeatMasker	Simple_repeat;Motif:(AATAATC)n	365683	365739	24.8	+
	SRAE_chr1	RepeatMasker	Simple_repeat;Motif:(ATT)n	365804	365884	20.8	+
	SRAE_chr1	RepeatMasker	Simple_repeat;Motif:(T)n	365847	365885	20.7	+
	SRAE_chr1	RepeatMasker	Simple_repeat;Motif:(TA)n	366691	366718	0	+
	SRAE_chr1	RepeatMasker	Simple_repeat;Motif:(TA)n	368225	368291	18.5	+
	SRAE_chr1	RepeatMasker	Simple_repeat;Motif:(TAT)n	368731	368771	14.2	+
	SRAE_chr1	RepeatMasker	Simple_repeat;Motif:(ATT)n	369827	369863	14.9	+
	SRAE_chr1	RepeatMasker	Simple_repeat;Motif:(AATT)n	369953	369983	3.5	+
	SRAE_chr1	RepeatMasker	Low_complexity;Motif:A-rich	371341	371376	17.7	+
	SRAE_chr1	RepeatMasker	Simple_repeat;Motif:(TA)n	371574	371632	7.1	+
	SRAE_chr1	RepeatMasker	Simple_repeat;Motif:(ATAAG)n	371774	371813	15.3	+
	SRAE_chr1	RepeatMasker	Low_complexity;Motif:A-rich	372003	372063	21.6	+
	SRAE_chr1	RepeatMasker	Low_complexity;Motif:A-rich	373669	373702	20.6	+
	SRAE_chr1	RepeatMasker	Unknown;Motif:rnd-4_family-344	374440	374654	17	-
	SRAE_chr1	RepeatMasker	Simple_repeat;Motif:(AT)n	374974	375013	14.6	+
	SRAE_chr1	RepeatMasker	Simple_repeat;Motif:(TTAATTA)n	375681	375727	29.1	+
	SRAE_chr1	RepeatMasker	Unknown;Motif:rnd-4_family-90	376066	376258	23.2	-
	SRAE_chr1	RepeatMasker	Unknown;Motif:rnd-4_family-403	380989	381052	21.9	+
	SRAE_chr1	RepeatMasker	Unknown;Motif:rnd-1_family-0	381072	382898	15.8	+
	SRAE_chr1	RepeatMasker	Unknown;Motif:rnd-1_family-0	382895	382927	6.1	+
	SRAE_chr1	RepeatMasker	Unknown;Motif:rnd-4_family-403	382943	383034	17.4	+
	SRAE_chr1	RepeatMasker	Unknown;Motif:rnd-4_family-344	383318	383543	15.8	+
	SRAE_chr1	RepeatMasker	Unknown;Motif:rnd-4_family-344	383527	383690	18.9	+
	SRAE_chr1	RepeatMasker	Simple_repeat;Motif:(TAA)n	384114	384160	28.4	+
	SRAE_chr1	RepeatMasker	Low_complexity;Motif:A-rich	385113	385182	26.1	+
	SRAE_chr1	RepeatMasker	Low_complexity;Motif:A-rich	385515	385547	14.3	+
	SRAE_chr1	RepeatMasker	Simple_repeat;Motif:(AT)n	386348	386399	25.3	+
	SRAE_chr1	RepeatMasker	Simple_repeat;Motif:(TATTT)n	387057	387085	8.4	+
	SRAE_chr1	RepeatMasker	Simple_repeat;Motif:(TATTTT)n	388399	388430	17.9	+
	SRAE_chr1	RepeatMasker	Simple_repeat;Motif:(TTTTTA)n	391211	391254	14.6	+
	SRAE_chr1	RepeatMasker	Simple_repeat;Motif:(ATATAATT)n	395356	395432	23.3	+
	SRAE_chr1	RepeatMasker	Low_complexity;Motif:A-rich	396250	396284	23.5	+
	SRAE_chr1	RepeatMasker	Low_complexity;Motif:A-rich	398836	398924	26.3	+
	SRAE_chr1	RepeatMasker	Simple_repeat;Motif:(AT)n	399668	399714	22.4	+
	SRAE_chr1	RepeatMasker	Low_complexity;Motif:A-rich	400567	400599	20.9	+
	SRAE_chr1	RepeatMasker	Low_complexity;Motif:A-rich	401158	401188	18.5	+
	SRAE_chr1	RepeatMasker	Low_complexity;Motif:A-rich	402575	402606	10	+
	SRAE_chr1	RepeatMasker	Simple_repeat;Motif:(TAT)n	402766	402800	16.1	+
	SRAE_chr1	RepeatMasker	Simple_repeat;Motif:(AATA)n	403551	403587	16.8	+
	SRAE_chr1	RepeatMasker	Simple_repeat;Motif:(A)n	403728	403752	13.2	+
	SRAE_chr1	RepeatMasker	Low_complexity;Motif:A-rich	404957	404990	10.8	+
	SRAE_chr1	RepeatMasker	Low_complexity;Motif:A-rich	405236	405294	33.7	+
	SRAE_chr1	RepeatMasker	Simple_repeat;Motif:(TATA)n	406252	406305	26	+
	SRAE_chr1	RepeatMasker	Simple_repeat;Motif:(ATTTAT)n	406741	406811	26.8	+
	SRAE_chr1	RepeatMasker	Simple_repeat;Motif:(TTTATTT)n	407167	407213	28.1	+
	SRAE_chr1	RepeatMasker	Simple_repeat;Motif:(AT)n	408584	408652	17.2	+
	SRAE_chr1	RepeatMasker	Simple_repeat;Motif:(ATT)n	410293	410337	28.2	+
	SRAE_chr1	RepeatMasker	Simple_repeat;Motif:(A)n	411087	411118	13.7	+
	SRAE_chr1	RepeatMasker	Simple_repeat;Motif:(TAA)n	412867	412910	18	+
	SRAE_chr1	RepeatMasker	Low_complexity;Motif:A-rich	415201	415260	22.7	+
	SRAE_chr1	RepeatMasker	Simple_repeat;Motif:(CTTTTAT)n	416068	416123	18.1	+
	SRAE_chr1	RepeatMasker	Simple_repeat;Motif:(AT)n	416131	416160	10.7	+
	SRAE_chr1	RepeatMasker	Simple_repeat;Motif:(ATTT)n	419006	419064	18.1	+
	SRAE_chr1	RepeatMasker	Simple_repeat;Motif:(TTATTTA)n	419817	419887	34.4	+
	SRAE_chr1	RepeatMasker	Simple_repeat;Motif:(TTAA)n	420271	420306	17.7	+
	SRAE_chr1	RepeatMasker	Simple_repeat;Motif:(TAT)n	421065	421126	24.1	+
	SRAE_chr1	RepeatMasker	Simple_repeat;Motif:(AT)n	421242	421316	20.7	+
	SRAE_chr1	RepeatMasker	Low_complexity;Motif:A-rich	421831	421867	18.4	+
	SRAE_chr1	RepeatMasker	Simple_repeat;Motif:(TATT)n	422763	422811	23.8	+
	SRAE_chr1	RepeatMasker	Low_complexity;Motif:A-rich	423246	423283	23	+
	SRAE_chr1	RepeatMasker	Simple_repeat;Motif:(AAT)n	424424	424483	18	+
	SRAE_chr1	RepeatMasker	Simple_repeat;Motif:(T)n	427856	427884	20	+
	SRAE_chr1	RepeatMasker	Simple_repeat;Motif:(ATT)n	427885	427938	18.2	+
	SRAE_chr1	RepeatMasker	Unknown;Motif:rnd-4_family-403	430280	430340	24.6	+
	SRAE_chr1	RepeatMasker	Unknown;Motif:rnd-1_family-0	430359	431826	22.8	+
	SRAE_chr1	RepeatMasker	Unknown;Motif:rnd-1_family-0	431844	434443	23	+
	SRAE_chr1	RepeatMasker	Unknown;Motif:rnd-1_family-6	434428	434579	7.9	+
	SRAE_chr1	RepeatMasker	Unknown;Motif:rnd-3_family-18	434923	435150	11.9	-
	SRAE_chr1	RepeatMasker	Simple_repeat;Motif:(T)n	436227	436248	9.8	+
	SRAE_chr1	RepeatMasker	Simple_repeat;Motif:(TTAA)n	437280	437338	24.8	+
	SRAE_chr1	RepeatMasker	Simple_repeat;Motif:(TATTT)n	441772	441821	16.4	+
	SRAE_chr1	RepeatMasker	Low_complexity;Motif:A-rich	444166	444221	28.2	+
	SRAE_chr1	RepeatMasker	Simple_repeat;Motif:(TATTTT)n	444283	444324	17.6	+
	SRAE_chr1	RepeatMasker	Low_complexity;Motif:A-rich	446444	446493	19.7	+
	SRAE_chr1	RepeatMasker	Low_complexity;Motif:A-rich	448212	448250	20.5	+
	SRAE_chr1	RepeatMasker	Low_complexity;Motif:A-rich	449058	449137	23.5	+
	SRAE_chr1	RepeatMasker	Low_complexity;Motif:A-rich	449579	449619	22.8	+
	SRAE_chr1	RepeatMasker	Simple_repeat;Motif:(TATA)n	450491	450566	18.6	+
	SRAE_chr1	RepeatMasker	Simple_repeat;Motif:(ATAT)n	450896	450934	20.5	+
	SRAE_chr1	RepeatMasker	Simple_repeat;Motif:(TGATGT)n	451524	451587	24.7	+
	SRAE_chr1	RepeatMasker	Low_complexity;Motif:GA-rich	451833	451881	18.7	+
	SRAE_chr1	RepeatMasker	Low_complexity;Motif:A-rich	451864	451901	18.9	+
	SRAE_chr1	RepeatMasker	Low_complexity;Motif:A-rich	452049	452112	19.6	+
	SRAE_chr1	RepeatMasker	Simple_repeat;Motif:(T)n	452321	452353	16.9	+
	SRAE_chr1	RepeatMasker	Low_complexity;Motif:A-rich	452574	452639	20.9	+
	SRAE_chr1	RepeatMasker	Simple_repeat;Motif:(AATTTTT)n	453220	453263	24.6	+
	SRAE_chr1	RepeatMasker	Simple_repeat;Motif:(TA)n	453448	453496	11	+
	SRAE_chr1	RepeatMasker	Simple_repeat;Motif:(AT)n	453914	453954	0	+
	SRAE_chr1	RepeatMasker	Low_complexity;Motif:A-rich	454064	454112	15.9	+
	SRAE_chr1	RepeatMasker	Simple_repeat;Motif:(ATTTTT)n	454563	454630	22.8	+
	SRAE_chr1	RepeatMasker	Simple_repeat;Motif:(ATTA)n	454896	454917	9.7	+
	SRAE_chr1	RepeatMasker	Simple_repeat;Motif:(CCATTA)n	456083	456137	20.2	+
	SRAE_chr1	RepeatMasker	Simple_repeat;Motif:(TATATT)n	456610	456649	23.5	+
	SRAE_chr1	RepeatMasker	Unknown;Motif:rnd-4_family-276	458386	458539	17.7	+
	SRAE_chr1	RepeatMasker	Simple_repeat;Motif:(TT)n	459185	459240	33.7	+
	SRAE_chr1	RepeatMasker	Simple_repeat;Motif:(TA)n	460678	460740	17.9	+
	SRAE_chr1	RepeatMasker	Simple_repeat;Motif:(TA)n	461916	461965	24.6	+
	SRAE_chr1	RepeatMasker	Simple_repeat;Motif:(TTTATTT)n	462011	462073	24.6	+
	SRAE_chr1	RepeatMasker	Simple_repeat;Motif:(TTTA)n	462514	462535	4.7	+
	SRAE_chr1	RepeatMasker	Simple_repeat;Motif:(ATCATTT)n	463537	463596	23.3	+
	SRAE_chr1	RepeatMasker	Simple_repeat;Motif:(TTTA)n	463958	464018	23.7	+
	SRAE_chr1	RepeatMasker	Simple_repeat;Motif:(ATT)n	464520	464597	16.6	+
	SRAE_chr1	RepeatMasker	Simple_repeat;Motif:(TTATTT)n	465760	465791	10.1	+
	SRAE_chr1	RepeatMasker	RC/Helitron;Motif:rnd-1_family-1	466015	466136	21.1	-
	SRAE_chr1	RepeatMasker	Simple_repeat;Motif:(ATTAATT)n	469227	469276	20.6	+
	SRAE_chr1	RepeatMasker	Simple_repeat;Motif:(AAT)n	471837	471875	20.5	+
	SRAE_chr1	RepeatMasker	Unknown;Motif:rnd-4_family-403	473041	473160	20	+
	SRAE_chr1	RepeatMasker	Unknown;Motif:rnd-1_family-0	473249	475085	16	+
	SRAE_chr1	RepeatMasker	Simple_repeat;Motif:(AT)n	475086	475113	0	+
	SRAE_chr1	RepeatMasker	Unknown;Motif:rnd-1_family-0	475114	476420	16.6	+
	SRAE_chr1	RepeatMasker	Unknown;Motif:rnd-4_family-403	476427	476541	21.7	+
	SRAE_chr1	RepeatMasker	Simple_repeat;Motif:(T)n	476816	476848	20.9	+
	SRAE_chr1	RepeatMasker	Simple_repeat;Motif:(AATA)n	478921	478963	21.9	+
	SRAE_chr1	RepeatMasker	Simple_repeat;Motif:(T)n	479309	479332	13.7	+
	SRAE_chr1	RepeatMasker	Simple_repeat;Motif:(ATATAA)n	479750	479792	26.2	+
	SRAE_chr1	RepeatMasker	Simple_repeat;Motif:(TTTTTAA)n	488625	488690	25.4	+
	SRAE_chr1	RepeatMasker	Simple_repeat;Motif:(ATTT)n	491192	491232	18.1	+
	SRAE_chr1	RepeatMasker	Unknown;Motif:rnd-4_family-344	491522	491821	14.5	-
	SRAE_chr1	RepeatMasker	Low_complexity;Motif:A-rich	498728	498778	21	+
	SRAE_chr1	RepeatMasker	Simple_repeat;Motif:(TA)n	498911	498930	0	+
	SRAE_chr1	RepeatMasker	Simple_repeat;Motif:(ATATTT)n	499006	499048	11.6	+
	SRAE_chr1	RepeatMasker	Simple_repeat;Motif:(TA)n	500855	500907	20.1	+
	SRAE_chr1	RepeatMasker	Simple_repeat;Motif:(ATTGATA)n	501687	501764	27.6	+
	SRAE_chr1	RepeatMasker	DNA/Merlin;Motif:rnd-1_family-57	501957	502082	23.6	+
	SRAE_chr1	RepeatMasker	Simple_repeat;Motif:(TTATTTT)n	504583	504627	23.3	+
	SRAE_chr1	RepeatMasker	Simple_repeat;Motif:(ATATT)n	505798	505837	17	+
	SRAE_chr1	RepeatMasker	Simple_repeat;Motif:(ATAA)n	509954	510029	29.3	+
	SRAE_chr1	RepeatMasker	Low_complexity;Motif:A-rich	511214	511310	31.5	+
	SRAE_chr1	RepeatMasker	Simple_repeat;Motif:(TA)n	516428	516475	24.5	+
	SRAE_chr1	RepeatMasker	Simple_repeat;Motif:(ATTATAA)n	516817	516894	22.7	+
	SRAE_chr1	RepeatMasker	Simple_repeat;Motif:(TTATAT)n	517020	517074	17.6	+
	SRAE_chr1	RepeatMasker	Low_complexity;Motif:A-rich	517107	517159	29.8	+
	SRAE_chr1	RepeatMasker	Low_complexity;Motif:A-rich	517352	517384	14.4	+
	SRAE_chr1	RepeatMasker	Simple_repeat;Motif:(ATT)n	520235	520317	13	+
	SRAE_chr1	RepeatMasker	Simple_repeat;Motif:(TTTAAT)n	520843	520882	5.5	+
	SRAE_chr1	RepeatMasker	Simple_repeat;Motif:(TTTGTA)n	522318	522360	21.4	+
	SRAE_chr1	RepeatMasker	Simple_repeat;Motif:(ATTTAT)n	524730	524787	25.1	+
	SRAE_chr1	RepeatMasker	Low_complexity;Motif:A-rich	526331	526408	26.6	+
	SRAE_chr1	RepeatMasker	Unknown;Motif:rnd-1_family-6	528201	528348	7.4	-
	SRAE_chr1	RepeatMasker	Unknown;Motif:rnd-1_family-0	528366	531748	23.5	-
	SRAE_chr1	RepeatMasker	Unknown;Motif:rnd-1_family-6	531779	531927	18.4	-
	SRAE_chr1	RepeatMasker	Unknown;Motif:rnd-1_family-0	532339	532557	29.4	+
	SRAE_chr1	RepeatMasker	Simple_repeat;Motif:(TA)n	532592	532648	16.1	+
	SRAE_chr1	RepeatMasker	Simple_repeat;Motif:(TATTT)n	532881	532920	16.2	+
	SRAE_chr1	RepeatMasker	Simple_repeat;Motif:(TTTAA)n	533132	533179	21.9	+
	SRAE_chr1	RepeatMasker	Simple_repeat;Motif:(ATAA)n	534358	534408	17.3	+
	SRAE_chr1	RepeatMasker	Simple_repeat;Motif:(TATTTT)n	536579	536640	26.5	+
	SRAE_chr1	RepeatMasker	Simple_repeat;Motif:(AT)n	536647	536677	6.8	+
	SRAE_chr1	RepeatMasker	Simple_repeat;Motif:(TTATAA)n	536829	536861	13.2	+
	SRAE_chr1	RepeatMasker	Simple_repeat;Motif:(AATA)n	537802	537830	19.7	+
	SRAE_chr1	RepeatMasker	Simple_repeat;Motif:(AATAA)n	538067	538109	16.3	+
	SRAE_chr1	RepeatMasker	Simple_repeat;Motif:(T)n	539017	539051	23.3	+
	SRAE_chr1	RepeatMasker	Simple_repeat;Motif:(ATTTT)n	539162	539190	15.3	+
	SRAE_chr1	RepeatMasker	Simple_repeat;Motif:(TAT)n	539306	539340	0	+
	SRAE_chr1	RepeatMasker	Simple_repeat;Motif:(TTTA)n	539644	539672	20	+
	SRAE_chr1	RepeatMasker	Simple_repeat;Motif:(ATAA)n	540639	540704	23.8	+
	SRAE_chr1	RepeatMasker	Simple_repeat;Motif:(ATT)n	540802	540858	23.3	+
	SRAE_chr1	RepeatMasker	Simple_repeat;Motif:(AT)n	542086	542154	27.4	+
	SRAE_chr1	RepeatMasker	Simple_repeat;Motif:(TTTA)n	542325	542389	24.6	+
	SRAE_chr1	RepeatMasker	Simple_repeat;Motif:(TTAT)n	542733	542779	17.1	+
	SRAE_chr1	RepeatMasker	Simple_repeat;Motif:(ATG)n	543270	543291	9.8	+
	SRAE_chr1	RepeatMasker	Low_complexity;Motif:A-rich	545123	545183	22.1	+
	SRAE_chr1	RepeatMasker	Simple_repeat;Motif:(TATT)n	545557	545606	20.8	+
	SRAE_chr1	RepeatMasker	Low_complexity;Motif:A-rich	546049	546104	19.5	+
	SRAE_chr1	RepeatMasker	Simple_repeat;Motif:(TAT)n	548249	548267	0	+
	SRAE_chr1	RepeatMasker	Unknown;Motif:rnd-4_family-5	549698	550488	10.3	+
	SRAE_chr1	RepeatMasker	DNA/Merlin;Motif:rnd-1_family-5	550629	550844	29.1	+
	SRAE_chr1	RepeatMasker	Simple_repeat;Motif:(TAATTT)n	550861	550896	18.9	+
	SRAE_chr1	RepeatMasker	Unknown;Motif:rnd-4_family-403	551000	551118	16	+
	SRAE_chr1	RepeatMasker	Unknown;Motif:rnd-1_family-0	551128	552175	18	+
	SRAE_chr1	RepeatMasker	Simple_repeat;Motif:(TATTAA)n	554800	554836	25	+
	SRAE_chr1	RepeatMasker	Simple_repeat;Motif:(AT)n	554837	554901	19.7	+
	SRAE_chr1	RepeatMasker	Low_complexity;Motif:A-rich	555350	555430	21	+
	SRAE_chr1	RepeatMasker	Simple_repeat;Motif:(TATTTT)n	557802	557835	10.7	+
	SRAE_chr1	RepeatMasker	Simple_repeat;Motif:(TAT)n	559302	559340	18.3	+
	SRAE_chr1	RepeatMasker	Simple_repeat;Motif:(TAATT)n	560075	560145	20.4	+
	SRAE_chr1	RepeatMasker	Unknown;Motif:rnd-4_family-344	560225	560542	22.4	-
	SRAE_chr1	RepeatMasker	Simple_repeat;Motif:(TATTT)n	564260	564322	30.9	+
	SRAE_chr1	RepeatMasker	Simple_repeat;Motif:(T)n	564304	564323	5.2	+
	SRAE_chr1	RepeatMasker	Simple_repeat;Motif:(ATT)n	565088	565123	15.6	+
	SRAE_chr1	RepeatMasker	Simple_repeat;Motif:(ATTTA)n	566762	566798	19.8	+
	SRAE_chr1	RepeatMasker	Simple_repeat;Motif:(A)n	568082	568110	11.1	+
	SRAE_chr1	RepeatMasker	Simple_repeat;Motif:(AT)n	568564	568629	11.2	+
	SRAE_chr1	RepeatMasker	Low_complexity;Motif:GA-rich	568644	568706	32.9	+
	SRAE_chr1	RepeatMasker	Simple_repeat;Motif:(ATA)n	568803	568858	24	+
	SRAE_chr1	RepeatMasker	Simple_repeat;Motif:(A)n	568993	569012	5.3	+
	SRAE_chr1	RepeatMasker	Simple_repeat;Motif:(AT)n	570722	570790	15.8	+
	SRAE_chr1	RepeatMasker	Simple_repeat;Motif:(TAA)n	571101	571198	23.7	+
	SRAE_chr1	RepeatMasker	Simple_repeat;Motif:(TAA)n	572071	572128	16.4	+
	SRAE_chr1	RepeatMasker	Simple_repeat;Motif:(T)n	572134	572152	5.5	+
	SRAE_chr1	RepeatMasker	Simple_repeat;Motif:(AT)n	572672	572727	14.7	+
	SRAE_chr1	RepeatMasker	Simple_repeat;Motif:(T)n	573315	573347	13.4	+
	SRAE_chr1	RepeatMasker	Simple_repeat;Motif:(TGT)n	573945	573963	5.5	+
	SRAE_chr1	RepeatMasker	Low_complexity;Motif:A-rich	574415	574550	23.9	+
	SRAE_chr1	RepeatMasker	Simple_repeat;Motif:(AT)n	574726	574765	5.2	+
	SRAE_chr1	RepeatMasker	Low_complexity;Motif:A-rich	575115	575162	21.6	+
	SRAE_chr1	RepeatMasker	Simple_repeat;Motif:(ATA)n	575249	575293	23.3	+
	SRAE_chr1	RepeatMasker	Simple_repeat;Motif:(TAA)n	575730	575780	16.5	+
	SRAE_chr1	RepeatMasker	Simple_repeat;Motif:(TAT)n	575877	575921	19.4	+
	SRAE_chr1	RepeatMasker	Simple_repeat;Motif:(AAT)n	576349	576420	13.2	+
	SRAE_chr1	RepeatMasker	Simple_repeat;Motif:(ATTAT)n	576452	576509	24.6	+
	SRAE_chr1	RepeatMasker	Simple_repeat;Motif:(TA)n	577132	577162	6.8	+
	SRAE_chr1	RepeatMasker	Simple_repeat;Motif:(AT)n	577423	577458	12	+
	SRAE_chr1	RepeatMasker	Simple_repeat;Motif:(TTTCT)n	578194	578222	19.6	+
	SRAE_chr1	RepeatMasker	Simple_repeat;Motif:(ATTATTT)n	578992	579040	22	+
	SRAE_chr1	RepeatMasker	Low_complexity;Motif:A-rich	582014	582057	27.1	+
	SRAE_chr1	RepeatMasker	Simple_repeat;Motif:(TA)n	583669	583705	9.2	+
	SRAE_chr1	RepeatMasker	Low_complexity;Motif:A-rich	583724	583761	14.9	+
	SRAE_chr1	RepeatMasker	Simple_repeat;Motif:(TATT)n	584152	584210	26.6	+
	SRAE_chr1	RepeatMasker	Simple_repeat;Motif:(TATATT)n	584876	584993	21.6	+
	SRAE_chr1	RepeatMasker	Low_complexity;Motif:A-rich	585311	585368	26.9	+
	SRAE_chr1	RepeatMasker	Simple_repeat;Motif:(ATA)n	585496	585553	20.3	+
	SRAE_chr1	RepeatMasker	Simple_repeat;Motif:(ATATT)n	585886	585916	11.2	+
	SRAE_chr1	RepeatMasker	Simple_repeat;Motif:(AT)n	585953	586007	31.5	+
	SRAE_chr1	RepeatMasker	Simple_repeat;Motif:(TA)n	589004	589052	26.7	+
	SRAE_chr1	RepeatMasker	Simple_repeat;Motif:(T)n	589437	589459	9.3	+
	SRAE_chr1	RepeatMasker	Unknown;Motif:rnd-4_family-5	593168	594179	11.3	+
	SRAE_chr1	RepeatMasker	Simple_repeat;Motif:(ATTT)n	595456	595513	17.4	+
	SRAE_chr1	RepeatMasker	Low_complexity;Motif:A-rich	596356	596394	20.5	+
	SRAE_chr1	RepeatMasker	Simple_repeat;Motif:(TTTAAT)n	598748	598787	19.1	+
	SRAE_chr1	RepeatMasker	Low_complexity;Motif:A-rich	598848	598892	21.5	+
	SRAE_chr1	RepeatMasker	Simple_repeat;Motif:(TTTTAAT)n	599606	599659	28.9	+
	SRAE_chr1	RepeatMasker	Unknown;Motif:rnd-1_family-0	601038	601225	18.6	+
	SRAE_chr1	RepeatMasker	Unknown;Motif:rnd-4_family-403	601271	601359	21.4	+
	SRAE_chr1	RepeatMasker	Low_complexity;Motif:A-rich	601976	602034	27.2	+
	SRAE_chr1	RepeatMasker	Simple_repeat;Motif:(T)n	602731	602757	16.6	+
	SRAE_chr1	RepeatMasker	Simple_repeat;Motif:(ATTA)n	604125	604168	20.8	+
	SRAE_chr1	RepeatMasker	Low_complexity;Motif:A-rich	604160	604207	21.6	+
	SRAE_chr1	RepeatMasker	Simple_repeat;Motif:(ATT)n	604706	604837	25.6	+
	SRAE_chr1	RepeatMasker	Simple_repeat;Motif:(ATT)n	605816	605847	13.9	+
	SRAE_chr1	RepeatMasker	Simple_repeat;Motif:(ATT)n	606401	606435	2.9	+
	SRAE_chr1	RepeatMasker	Simple_repeat;Motif:(ATTAT)n	606477	606482	24	+
	SRAE_chr1	RepeatMasker	Simple_repeat;Motif:(TA)n	606483	606539	17.8	+
	SRAE_chr1	RepeatMasker	Simple_repeat;Motif:(TAT)n	606892	606940	23.1	+
	SRAE_chr1	RepeatMasker	Simple_repeat;Motif:(TAATA)n	607025	607076	19.9	+
	SRAE_chr1	RepeatMasker	Low_complexity;Motif:A-rich	607961	608019	16.2	+
	SRAE_chr1	RepeatMasker	Low_complexity;Motif:A-rich	609018	609053	12.8	+
	SRAE_chr1	RepeatMasker	Simple_repeat;Motif:(AT)n	609221	609249	3.5	+
	SRAE_chr1	RepeatMasker	Simple_repeat;Motif:(TATAA)n	611634	611720	23.9	+
	SRAE_chr1	RepeatMasker	Simple_repeat;Motif:(TTAT)n	613315	613360	24.1	+
	SRAE_chr1	RepeatMasker	Simple_repeat;Motif:(TACATAA)n	614027	614096	22.8	+
	SRAE_chr1	RepeatMasker	Simple_repeat;Motif:(TTAA)n	614303	614350	26.4	+
	SRAE_chr1	RepeatMasker	Simple_repeat;Motif:(TAACT)n	615107	615160	30.3	+
	SRAE_chr1	RepeatMasker	Low_complexity;Motif:A-rich	616610	616648	16.6	+
	SRAE_chr1	RepeatMasker	Simple_repeat;Motif:(TTTA)n	616810	616856	15.3	+
	SRAE_chr1	RepeatMasker	Unknown;Motif:rnd-1_family-6	617179	617329	10.6	-
	SRAE_chr1	RepeatMasker	Unknown;Motif:rnd-1_family-0	617339	620688	23.7	-
	SRAE_chr1	RepeatMasker	Unknown;Motif:rnd-3_family-10	620692	620847	9.2	+
	SRAE_chr1	RepeatMasker	Low_complexity;Motif:A-rich	621300	621347	14.3	+
	SRAE_chr1	RepeatMasker	Simple_repeat;Motif:(TA)n	622821	622863	21.9	+
	SRAE_chr1	RepeatMasker	Simple_repeat;Motif:(TTA)n	624670	624718	20.1	+
	SRAE_chr1	RepeatMasker	Simple_repeat;Motif:(TATA)n	624927	624963	11.8	+
	SRAE_chr1	RepeatMasker	Simple_repeat;Motif:(TTTTA)n	626961	626989	8.5	+
	SRAE_chr1	RepeatMasker	Simple_repeat;Motif:(TATTT)n	627709	627762	20.5	+
	SRAE_chr1	RepeatMasker	Simple_repeat;Motif:(ATATAAT)n	628122	628189	26.3	+
	SRAE_chr1	RepeatMasker	Simple_repeat;Motif:(T)n	630055	630082	15.9	+
	SRAE_chr1	RepeatMasker	Low_complexity;Motif:A-rich	630605	630633	20	+
	SRAE_chr1	RepeatMasker	Low_complexity;Motif:A-rich	631474	631519	27.4	+
	SRAE_chr1	RepeatMasker	Simple_repeat;Motif:(AT)n	633134	633159	4.3	+
	SRAE_chr1	RepeatMasker	Unknown;Motif:rnd-4_family-90	633405	633503	21.9	-
	SRAE_chr1	RepeatMasker	Simple_repeat;Motif:(A)n	634661	634682	9.8	+
	SRAE_chr1	RepeatMasker	Low_complexity;Motif:A-rich	637632	637717	30.2	+
	SRAE_chr1	RepeatMasker	Simple_repeat;Motif:(AATT)n	638217	638272	8.8	+
	SRAE_chr1	RepeatMasker	Low_complexity;Motif:A-rich	638780	638815	16.3	+
	SRAE_chr1	RepeatMasker	Simple_repeat;Motif:(AATT)n	640433	640474	14.4	+
	SRAE_chr1	RepeatMasker	Low_complexity;Motif:A-rich	640495	640545	23.6	+
	SRAE_chr1	RepeatMasker	Simple_repeat;Motif:(TA)n	641502	641561	18.3	+
	SRAE_chr1	RepeatMasker	Simple_repeat;Motif:(T)n	641632	641655	8.8	+
	SRAE_chr1	RepeatMasker	Simple_repeat;Motif:(TCA)n	641853	641885	20.8	+
	SRAE_chr1	RepeatMasker	Simple_repeat;Motif:(ATTTAAC)n	642078	642126	18.5	+
	SRAE_chr1	RepeatMasker	Simple_repeat;Motif:(TTGTTA)n	642191	642278	33	+
	SRAE_chr1	RepeatMasker	Simple_repeat;Motif:(TA)n	642737	642763	12	+
	SRAE_chr1	RepeatMasker	Simple_repeat;Motif:(TATTTC)n	643438	643469	17.6	+
	SRAE_chr1	RepeatMasker	Low_complexity;Motif:A-rich	646273	646303	18.4	+
	SRAE_chr1	RepeatMasker	Simple_repeat;Motif:(T)n	646604	646622	5.6	+
	SRAE_chr1	RepeatMasker	Simple_repeat;Motif:(AT)n	647024	647058	15.9	+
	SRAE_chr1	RepeatMasker	Simple_repeat;Motif:(ATTATA)n	647103	647136	16.7	+
	SRAE_chr1	RepeatMasker	Low_complexity;Motif:A-rich	648098	648163	17.5	+
	SRAE_chr1	RepeatMasker	Simple_repeat;Motif:(T)n	648175	648198	13.7	+
	SRAE_chr1	RepeatMasker	Low_complexity;Motif:A-rich	648341	648391	31.9	+
	SRAE_chr1	RepeatMasker	Low_complexity;Motif:A-rich	652745	652777	20.9	+
	SRAE_chr1	RepeatMasker	Simple_repeat;Motif:(ATAATGT)n	653771	653829	12.2	+
	SRAE_chr1	RepeatMasker	Unknown;Motif:rnd-1_family-6	653892	653988	10.3	-
	SRAE_chr1	RepeatMasker	Unknown;Motif:rnd-1_family-0	653984	654069	24.4	-
	SRAE_chr1	RepeatMasker	Unknown;Motif:rnd-1_family-6	654075	654218	16.7	-
	SRAE_chr1	RepeatMasker	Simple_repeat;Motif:(TATT)n	657268	657315	13.7	+
	SRAE_chr1	RepeatMasker	Simple_repeat;Motif:(AATT)n	657492	657518	16.8	+
	SRAE_chr1	RepeatMasker	Simple_repeat;Motif:(TA)n	658402	658419	0	+
	SRAE_chr1	RepeatMasker	Simple_repeat;Motif:(TGTTGT)n	660347	660407	35.2	+
	SRAE_chr1	RepeatMasker	Simple_repeat;Motif:(ATTTAAT)n	660860	660920	23	+
	SRAE_chr1	RepeatMasker	Simple_repeat;Motif:(AATTT)n	661192	661264	30.7	+
	SRAE_chr1	RepeatMasker	Simple_repeat;Motif:(TAAT)n	666567	666614	24.4	+
	SRAE_chr1	RepeatMasker	Simple_repeat;Motif:(TAT)n	667309	667374	28	+
	SRAE_chr1	RepeatMasker	Simple_repeat;Motif:(ATC)n	667352	667397	19.8	+
	SRAE_chr1	RepeatMasker	Simple_repeat;Motif:(TTTAA)n	670667	670708	20	+
	SRAE_chr1	RepeatMasker	Low_complexity;Motif:A-rich	671662	671699	16.5	+
	SRAE_chr1	RepeatMasker	Low_complexity;Motif:GA-rich	672866	672920	28.4	+
	SRAE_chr1	RepeatMasker	Low_complexity;Motif:A-rich	673135	673173	19.4	+
	SRAE_chr1	RepeatMasker	Low_complexity;Motif:A-rich	673469	673499	14.4	+
	SRAE_chr1	RepeatMasker	Simple_repeat;Motif:(ATAAT)n	675928	675970	18.5	+
	SRAE_chr1	RepeatMasker	Simple_repeat;Motif:(ATA)n	676586	676615	14.9	+
	SRAE_chr1	RepeatMasker	Simple_repeat;Motif:(GAT)n	676733	676787	12.9	+
	SRAE_chr1	RepeatMasker	Simple_repeat;Motif:(TTTTG)n	676860	676888	15.5	+
	SRAE_chr1	RepeatMasker	Simple_repeat;Motif:(AT)n	676890	676922	13.3	+
	SRAE_chr1	RepeatMasker	Simple_repeat;Motif:(TTA)n	677438	677490	18.1	+
	SRAE_chr1	RepeatMasker	Simple_repeat;Motif:(AT)n	679558	679645	16.9	+
	SRAE_chr1	RepeatMasker	Simple_repeat;Motif:(T)n	680137	680172	22.7	+
	SRAE_chr1	RepeatMasker	Low_complexity;Motif:A-rich	680527	680585	22.6	+
	SRAE_chr1	RepeatMasker	Low_complexity;Motif:A-rich	681914	681959	25.3	+
	SRAE_chr1	RepeatMasker	Low_complexity;Motif:A-rich	684312	684379	30.6	+
	SRAE_chr1	RepeatMasker	Simple_repeat;Motif:(ATTT)n	684431	684484	29.4	+
	SRAE_chr1	RepeatMasker	Low_complexity;Motif:A-rich	684764	684801	18.1	+
	SRAE_chr1	RepeatMasker	Simple_repeat;Motif:(TGGTGA)n	685544	685578	23.3	+
	SRAE_chr1	RepeatMasker	Simple_repeat;Motif:(ATA)n	691149	691188	16.2	+
	SRAE_chr1	RepeatMasker	Simple_repeat;Motif:(TAT)n	693174	693243	32.6	+
	SRAE_chr1	RepeatMasker	Simple_repeat;Motif:(AAT)n	696792	696822	11.2	+
	SRAE_chr1	RepeatMasker	Simple_repeat;Motif:(AT)n	697518	697568	29.8	+
	SRAE_chr1	RepeatMasker	Unknown;Motif:rnd-4_family-276	698903	699046	20.3	-
	SRAE_chr1	RepeatMasker	Simple_repeat;Motif:(AT)n	701595	701634	18	+
	SRAE_chr1	RepeatMasker	Simple_repeat;Motif:(T)n	701836	701869	20.1	+
	SRAE_chr1	RepeatMasker	Simple_repeat;Motif:(TTATTT)n	703479	703510	13.7	+
	SRAE_chr1	RepeatMasker	Simple_repeat;Motif:(ATT)n	703640	703689	23.1	+
	SRAE_chr1	RepeatMasker	Simple_repeat;Motif:(AT)n	704659	704710	26.1	+
	SRAE_chr1	RepeatMasker	Simple_repeat;Motif:(ATATTTT)n	705791	705837	16.6	+
	SRAE_chr1	RepeatMasker	Low_complexity;Motif:A-rich	706537	706600	18.8	+
	SRAE_chr1	RepeatMasker	Low_complexity;Motif:A-rich	707167	707230	22.6	+
	SRAE_chr1	RepeatMasker	Low_complexity;Motif:A-rich	707562	707607	23.8	+
	SRAE_chr1	RepeatMasker	Low_complexity;Motif:A-rich	708131	708186	27.8	+
	SRAE_chr1	RepeatMasker	Low_complexity;Motif:A-rich	708383	708428	25.3	+
	SRAE_chr1	RepeatMasker	Simple_repeat;Motif:(AATATTT)n	708786	708823	12	+
	SRAE_chr1	RepeatMasker	Low_complexity;Motif:A-rich	710338	710386	15.9	+
	SRAE_chr1	RepeatMasker	Simple_repeat;Motif:(AATAA)n	711700	711745	27.9	+
	SRAE_chr1	RepeatMasker	Simple_repeat;Motif:(AATATA)n	712302	712353	26.4	+
	SRAE_chr1	RepeatMasker	Simple_repeat;Motif:(ATAATT)n	713728	713766	24	+
	SRAE_chr1	RepeatMasker	Simple_repeat;Motif:(AAT)n	714848	714897	15.5	+
	SRAE_chr1	RepeatMasker	Low_complexity;Motif:A-rich	716538	716584	21.2	+
	SRAE_chr1	RepeatMasker	Low_complexity;Motif:A-rich	723317	723362	20	+
	SRAE_chr1	RepeatMasker	Low_complexity;Motif:GA-rich	726791	726853	31.2	+
	SRAE_chr1	RepeatMasker	Unknown;Motif:rnd-4_family-5	727468	728220	9.7	+
	SRAE_chr1	RepeatMasker	DNA/Merlin;Motif:rnd-1_family-5	728273	728433	28.6	+
	SRAE_chr1	RepeatMasker	Unknown;Motif:rnd-4_family-276	729006	729063	19	-
	SRAE_chr1	RepeatMasker	Unknown;Motif:rnd-3_family-18	729151	729267	19	-
	SRAE_chr1	RepeatMasker	Unknown;Motif:rnd-4_family-90	729250	729899	15.7	-
	SRAE_chr1	RepeatMasker	Low_complexity;Motif:A-rich	731461	731498	21.1	+
	SRAE_chr1	RepeatMasker	Simple_repeat;Motif:(TTAAC)n	731729	731760	13.7	+
	SRAE_chr1	RepeatMasker	Simple_repeat;Motif:(AATTATA)n	732235	732305	22.6	+
	SRAE_chr1	RepeatMasker	Low_complexity;Motif:A-rich	732771	732833	18.2	+
	SRAE_chr1	RepeatMasker	Low_complexity;Motif:A-rich	732887	732921	19.9	+
	SRAE_chr1	RepeatMasker	Simple_repeat;Motif:(TGT)n	734713	734735	9.3	+
	SRAE_chr1	RepeatMasker	Simple_repeat;Motif:(TAATTAT)n	735396	735439	17.6	+
	SRAE_chr1	RepeatMasker	Simple_repeat;Motif:(TAA)n	736286	736403	23.6	+
	SRAE_chr1	RepeatMasker	Simple_repeat;Motif:(TA)n	736502	736541	2.6	+
	SRAE_chr1	RepeatMasker	Simple_repeat;Motif:(TAACTAA)n	738015	738054	10.9	+
	SRAE_chr1	RepeatMasker	Simple_repeat;Motif:(GTTATT)n	738165	738205	16.6	+
	SRAE_chr1	RepeatMasker	Low_complexity;Motif:A-rich	738595	738634	27.1	+
	SRAE_chr1	RepeatMasker	Simple_repeat;Motif:(TTTATA)n	739562	739601	24.9	+
	SRAE_chr1	RepeatMasker	Simple_repeat;Motif:(TTTAT)n	739628	739660	13.3	+
	SRAE_chr1	RepeatMasker	Simple_repeat;Motif:(T)n	739868	739897	19.2	+
	SRAE_chr1	RepeatMasker	Simple_repeat;Motif:(TA)n	740260	740306	16.6	+
	SRAE_chr1	RepeatMasker	Simple_repeat;Motif:(TATTT)n	740654	740797	21.4	+
	SRAE_chr1	RepeatMasker	Simple_repeat;Motif:(AT)n	742342	742378	18.6	+
	SRAE_chr1	RepeatMasker	Simple_repeat;Motif:(ATTTT)n	742984	743034	24.1	+
	SRAE_chr1	RepeatMasker	Simple_repeat;Motif:(ATC)n	743361	743388	15.9	+
	SRAE_chr1	RepeatMasker	Simple_repeat;Motif:(TGA)n	746841	746888	25.9	+
	SRAE_chr1	RepeatMasker	Simple_repeat;Motif:(AT)n	749562	749590	11.1	+
	SRAE_chr1	RepeatMasker	Low_complexity;Motif:A-rich	749687	749728	13.7	+
	SRAE_chr1	RepeatMasker	Low_complexity;Motif:A-rich	750061	750128	19.6	+
	SRAE_chr1	RepeatMasker	Simple_repeat;Motif:(A)n	750926	750942	0	+
	SRAE_chr1	RepeatMasker	Simple_repeat;Motif:(TCTA)n	751580	751607	12.5	+
	SRAE_chr1	RepeatMasker	Simple_repeat;Motif:(CAA)n	753534	753575	28.7	+
	SRAE_chr1	RepeatMasker	Unknown;Motif:rnd-3_family-18	754328	754567	10.8	+
	SRAE_chr1	RepeatMasker	RC/Helitron;Motif:rnd-1_family-1	754948	755601	24.2	-
	SRAE_chr1	RepeatMasker	Simple_repeat;Motif:(TTTAA)n	758599	758635	12.4	+
	SRAE_chr1	RepeatMasker	Simple_repeat;Motif:(ATAT)n	759617	759666	21.5	+
	SRAE_chr1	RepeatMasker	Low_complexity;Motif:A-rich	760142	760177	13.9	+
	SRAE_chr1	RepeatMasker	Low_complexity;Motif:GA-rich	761609	761650	29.2	+
	SRAE_chr1	RepeatMasker	Unknown;Motif:rnd-1_family-0	762913	766036	20.9	+
	SRAE_chr1	RepeatMasker	Simple_repeat;Motif:(TAATA)n	769950	770070	28	+
	SRAE_chr1	RepeatMasker	Low_complexity;Motif:A-rich	775160	775230	24.8	+
	SRAE_chr1	RepeatMasker	Simple_repeat;Motif:(ATT)n	776255	776292	24.7	+
	SRAE_chr1	RepeatMasker	Low_complexity;Motif:A-rich	777445	777540	28.3	+
	SRAE_chr1	RepeatMasker	Low_complexity;Motif:A-rich	777673	777730	26.1	+
	SRAE_chr1	RepeatMasker	Simple_repeat;Motif:(AATTAA)n	777842	777872	23.6	+
	SRAE_chr1	RepeatMasker	Simple_repeat;Motif:(ATA)n	777873	777923	25.9	+
	SRAE_chr1	RepeatMasker	Simple_repeat;Motif:(ATA)n	778779	778841	20.6	+
	SRAE_chr1	RepeatMasker	Low_complexity;Motif:A-rich	779112	779145	16.7	+
	SRAE_chr1	RepeatMasker	Low_complexity;Motif:GA-rich	779650	779694	26.4	+
	SRAE_chr1	RepeatMasker	Simple_repeat;Motif:(TAA)n	780082	780141	26.1	+
	SRAE_chr1	RepeatMasker	Low_complexity;Motif:A-rich	780616	780654	19.7	+
	SRAE_chr1	RepeatMasker	Simple_repeat;Motif:(TAT)n	781087	781166	27.3	+
	SRAE_chr1	RepeatMasker	Simple_repeat;Motif:(ATT)n	781481	781527	18.2	+
	SRAE_chr1	RepeatMasker	Simple_repeat;Motif:(ATT)n	782649	782665	0	+
	SRAE_chr1	RepeatMasker	Simple_repeat;Motif:(TA)n	782922	783035	24.6	+
	SRAE_chr1	RepeatMasker	Low_complexity;Motif:A-rich	785751	785782	21.7	+
	SRAE_chr1	RepeatMasker	Low_complexity;Motif:A-rich	786328	786408	20.7	+
	SRAE_chr1	RepeatMasker	Simple_repeat;Motif:(TTTAA)n	786538	786584	20.4	+
	SRAE_chr1	RepeatMasker	Simple_repeat;Motif:(TAACAT)n	788111	788149	24	+
	SRAE_chr1	RepeatMasker	Simple_repeat;Motif:(TTAATAT)n	788668	788680	26.3	+
	SRAE_chr1	RepeatMasker	Simple_repeat;Motif:(ATTTT)n	788681	788743	25.9	+
	SRAE_chr1	RepeatMasker	Simple_repeat;Motif:(TTAATAT)n	788744	788749	26.3	+
	SRAE_chr1	RepeatMasker	Simple_repeat;Motif:(TATTA)n	789640	789728	21.8	+
	SRAE_chr1	RepeatMasker	Simple_repeat;Motif:(TAA)n	789772	789828	24.8	+
	SRAE_chr1	RepeatMasker	Simple_repeat;Motif:(TATTT)n	790233	790267	19.5	+
	SRAE_chr1	RepeatMasker	Simple_repeat;Motif:(TA)n	790318	790393	20.6	+
	SRAE_chr1	RepeatMasker	Simple_repeat;Motif:(TA)n	791212	791265	20.6	+
	SRAE_chr1	RepeatMasker	Simple_repeat;Motif:(TTA)n	791696	791757	19.2	+
	SRAE_chr1	RepeatMasker	Low_complexity;Motif:A-rich	793540	793583	23.1	+
	SRAE_chr1	RepeatMasker	Simple_repeat;Motif:(TTATTTT)n	794138	794176	14.1	+
	SRAE_chr1	RepeatMasker	Simple_repeat;Motif:(CTATATA)n	794266	794348	20.7	+
	SRAE_chr1	RepeatMasker	Simple_repeat;Motif:(TA)n	794808	794849	2.4	+
	SRAE_chr1	RepeatMasker	Simple_repeat;Motif:(AATTAA)n	794857	794927	17	+
	SRAE_chr1	RepeatMasker	Low_complexity;Motif:A-rich	795012	795086	15.9	+
	SRAE_chr1	RepeatMasker	Low_complexity;Motif:A-rich	795187	795236	30.3	+
	SRAE_chr1	RepeatMasker	Simple_repeat;Motif:(TTTAT)n	795866	795906	17.1	+
	SRAE_chr1	RepeatMasker	Simple_repeat;Motif:(T)n	796298	796330	21.3	+
	SRAE_chr1	RepeatMasker	Simple_repeat;Motif:(T)n	796430	796454	8.5	+
	SRAE_chr1	RepeatMasker	Simple_repeat;Motif:(A)n	796609	796632	9.1	+
	SRAE_chr1	RepeatMasker	Simple_repeat;Motif:(ATAT)n	797352	797391	20	+
	SRAE_chr1	RepeatMasker	Low_complexity;Motif:A-rich	797517	797573	29.8	+
	SRAE_chr1	RepeatMasker	Low_complexity;Motif:A-rich	797757	797810	24.8	+
	SRAE_chr1	RepeatMasker	Simple_repeat;Motif:(TAT)n	798082	798141	19.6	+
	SRAE_chr1	RepeatMasker	Simple_repeat;Motif:(T)n	798314	798347	12.8	+
	SRAE_chr1	RepeatMasker	Simple_repeat;Motif:(TAAT)n	799342	799376	13.3	+
	SRAE_chr1	RepeatMasker	Simple_repeat;Motif:(AT)n	799422	799449	7.6	+
	SRAE_chr1	RepeatMasker	Simple_repeat;Motif:(AT)n	799801	799836	2.8	+
	SRAE_chr1	RepeatMasker	Simple_repeat;Motif:(T)n	800157	800183	12	+
	SRAE_chr1	RepeatMasker	Simple_repeat;Motif:(TCA)n	800590	800609	5.2	+
	SRAE_chr1	RepeatMasker	Simple_repeat;Motif:(TTTTAAT)n	800702	800746	23.9	+
	SRAE_chr1	RepeatMasker	Simple_repeat;Motif:(T)n	800869	800906	18.1	+
	SRAE_chr1	RepeatMasker	Simple_repeat;Motif:(ATATTTT)n	801904	801958	19.4	+
	SRAE_chr1	RepeatMasker	Low_complexity;Motif:GA-rich	802384	802431	30.5	+
	SRAE_chr1	RepeatMasker	Simple_repeat;Motif:(TTTTAT)n	802437	802505	30.4	+
	SRAE_chr1	RepeatMasker	Simple_repeat;Motif:(TA)n	802603	802657	16.2	+
	SRAE_chr1	RepeatMasker	Simple_repeat;Motif:(TATATT)n	802993	803026	10.8	+
	SRAE_chr1	RepeatMasker	Simple_repeat;Motif:(ATAA)n	803291	803312	9.8	+
	SRAE_chr1	RepeatMasker	Simple_repeat;Motif:(TTAT)n	803651	803686	21	+
	SRAE_chr1	RepeatMasker	Simple_repeat;Motif:(TA)n	803687	803713	0	+
	SRAE_chr1	RepeatMasker	Simple_repeat;Motif:(AT)n	803796	803821	0	+
	SRAE_chr1	RepeatMasker	Simple_repeat;Motif:(AT)n	804784	804830	22.4	+
	SRAE_chr1	RepeatMasker	Simple_repeat;Motif:(TA)n	804997	805033	5.6	+
	SRAE_chr1	RepeatMasker	Simple_repeat;Motif:(TAT)n	805358	805420	20.7	+
	SRAE_chr1	RepeatMasker	Low_complexity;Motif:A-rich	805611	805661	14.5	+
	SRAE_chr1	RepeatMasker	Simple_repeat;Motif:(AT)n	806130	806155	12.7	+
	SRAE_chr1	RepeatMasker	Simple_repeat;Motif:(TA)n	806306	806391	29.1	+
	SRAE_chr1	RepeatMasker	Simple_repeat;Motif:(TTTA)n	808391	808422	13.9	+
	SRAE_chr1	RepeatMasker	Simple_repeat;Motif:(TAT)n	810729	810776	22.6	+
	SRAE_chr1	RepeatMasker	Low_complexity;Motif:A-rich	810896	810952	21.9	+
	SRAE_chr1	RepeatMasker	Simple_repeat;Motif:(AGAATA)n	811124	811184	13.8	+
	SRAE_chr1	RepeatMasker	Simple_repeat;Motif:(ATTGATA)n	812696	812760	21.2	+
	SRAE_chr1	RepeatMasker	Simple_repeat;Motif:(TTATTAA)n	813690	813730	9.7	+
	SRAE_chr1	RepeatMasker	Simple_repeat;Motif:(ATT)n	815723	815828	18.4	+
	SRAE_chr1	RepeatMasker	Simple_repeat;Motif:(AT)n	816268	816303	12.1	+
	SRAE_chr1	RepeatMasker	Low_complexity;Motif:A-rich	817286	817297	24.7	+
	SRAE_chr1	RepeatMasker	Simple_repeat;Motif:(A)n	817298	817321	13.9	+
	SRAE_chr1	RepeatMasker	Simple_repeat;Motif:(AT)n	817510	817557	17.2	+
	SRAE_chr1	RepeatMasker	Simple_repeat;Motif:(TTTATT)n	818106	818153	19.8	+
	SRAE_chr1	RepeatMasker	Simple_repeat;Motif:(TTATTCA)n	818802	818880	30.8	+
	SRAE_chr1	RepeatMasker	Simple_repeat;Motif:(TGA)n	819654	819683	10.8	+
	SRAE_chr1	RepeatMasker	Simple_repeat;Motif:(AATTGA)n	819702	819735	20.6	+
	SRAE_chr1	RepeatMasker	Simple_repeat;Motif:(TTTA)n	819967	819998	3.3	+
	SRAE_chr1	RepeatMasker	Simple_repeat;Motif:(ATA)n	820011	820041	11.2	+
	SRAE_chr1	RepeatMasker	Low_complexity;Motif:A-rich	820988	821070	29.4	+
	SRAE_chr1	RepeatMasker	Low_complexity;Motif:A-rich	821274	821317	15.8	+
	SRAE_chr1	RepeatMasker	Simple_repeat;Motif:(TTT)n	821317	821392	36.6	+
	SRAE_chr1	RepeatMasker	Low_complexity;Motif:A-rich	821694	821761	18.2	+
	SRAE_chr1	RepeatMasker	Simple_repeat;Motif:(AAT)n	822126	822152	0	+
	SRAE_chr1	RepeatMasker	Simple_repeat;Motif:(A)n	822178	822201	13.9	+
	SRAE_chr1	RepeatMasker	Simple_repeat;Motif:(ATATATG)n	822848	822889	17	+
	SRAE_chr1	RepeatMasker	Simple_repeat;Motif:(T)n	822891	822921	10.4	+
	SRAE_chr1	RepeatMasker	Simple_repeat;Motif:(ATTAA)n	823501	823528	11.6	+
	SRAE_chr1	RepeatMasker	Simple_repeat;Motif:(AT)n	823761	823860	23.8	+
	SRAE_chr1	RepeatMasker	Simple_repeat;Motif:(AAT)n	824158	824201	5.8	+
	SRAE_chr1	RepeatMasker	Simple_repeat;Motif:(TATATG)n	824409	824449	18.5	+
	SRAE_chr1	RepeatMasker	Simple_repeat;Motif:(TA)n	825209	825233	0	+
	SRAE_chr1	RepeatMasker	Simple_repeat;Motif:(ATAA)n	825666	825737	23.9	+
	SRAE_chr1	RepeatMasker	Simple_repeat;Motif:(A)n	825719	825738	5.2	+
	SRAE_chr1	RepeatMasker	Simple_repeat;Motif:(A)n	826145	826168	8.8	+
	SRAE_chr1	RepeatMasker	Low_complexity;Motif:A-rich	827578	827631	29.7	+
	SRAE_chr1	RepeatMasker	Simple_repeat;Motif:(A)n	827870	827894	13.2	+
	SRAE_chr1	RepeatMasker	Low_complexity;Motif:A-rich	827895	827911	12.7	+
	SRAE_chr1	RepeatMasker	Simple_repeat;Motif:(AAT)n	827970	828044	21.5	+
	SRAE_chr1	RepeatMasker	Simple_repeat;Motif:(AT)n	828289	828313	13.2	+
	SRAE_chr1	RepeatMasker	Low_complexity;Motif:A-rich	829330	829373	17.6	+
	SRAE_chr1	RepeatMasker	Low_complexity;Motif:A-rich	829508	829550	20.6	+
	SRAE_chr1	RepeatMasker	Simple_repeat;Motif:(TTTTAT)n	830622	830661	16.8	+
	SRAE_chr1	RepeatMasker	Simple_repeat;Motif:(AATT)n	831256	831319	24.6	+
	SRAE_chr1	RepeatMasker	Simple_repeat;Motif:(ATTT)n	831546	831581	15.6	+
	SRAE_chr1	RepeatMasker	Low_complexity;Motif:A-rich	831907	831939	17.2	+
	SRAE_chr1	RepeatMasker	Simple_repeat;Motif:(TAACTAT)n	832615	832653	3.1	+
	SRAE_chr1	RepeatMasker	Simple_repeat;Motif:(T)n	833016	833037	4.8	+
	SRAE_chr1	RepeatMasker	Simple_repeat;Motif:(TA)n	833037	833115	24.3	+
	SRAE_chr1	RepeatMasker	Simple_repeat;Motif:(TTTTA)n	833766	833810	21.8	+
	SRAE_chr1	RepeatMasker	Low_complexity;Motif:A-rich	835177	835211	19.6	+
	SRAE_chr1	RepeatMasker	DNA/TcMar-Tc2;Motif:rnd-1_family-3	837586	838391	31.2	-
	SRAE_chr1	RepeatMasker	Simple_repeat;Motif:(TA)n	838996	839071	22.9	+
	SRAE_chr1	RepeatMasker	Simple_repeat;Motif:(TTAATT)n	843140	843173	20.2	+
	SRAE_chr1	RepeatMasker	Simple_repeat;Motif:(ATTTT)n	844299	844370	28.1	+
	SRAE_chr1	RepeatMasker	Simple_repeat;Motif:(ATTTTT)n	846422	846455	13.6	+
	SRAE_chr1	RepeatMasker	RC/Helitron;Motif:rnd-1_family-1	847988	848525	34.4	+
	SRAE_chr1	RepeatMasker	Unknown;Motif:rnd-1_family-2	848064	848526	24.8	+
	SRAE_chr1	RepeatMasker	Simple_repeat;Motif:(TTCTTAT)n	848990	849062	22.5	+
	SRAE_chr1	RepeatMasker	Simple_repeat;Motif:(TATAA)n	850012	850039	12.6	+
	SRAE_chr1	RepeatMasker	Simple_repeat;Motif:(TTATT)n	850063	850096	9.5	+
	SRAE_chr1	RepeatMasker	Simple_repeat;Motif:(TTTCA)n	851072	851110	15.8	+
	SRAE_chr1	RepeatMasker	Low_complexity;Motif:A-rich	853758	853796	12.3	+
	SRAE_chr1	RepeatMasker	Low_complexity;Motif:A-rich	861597	861643	25.1	+
	SRAE_chr1	RepeatMasker	Low_complexity;Motif:A-rich	861951	862011	24.9	+
	SRAE_chr1	RepeatMasker	Low_complexity;Motif:GA-rich	864406	864451	18.7	+
	SRAE_chr1	RepeatMasker	Low_complexity;Motif:A-rich	867392	867427	18.9	+
	SRAE_chr1	RepeatMasker	Unknown;Motif:rnd-1_family-0	868132	870750	22.1	+
	SRAE_chr1	RepeatMasker	Simple_repeat;Motif:(ATA)n	872630	872651	9.8	+
	SRAE_chr1	RepeatMasker	Simple_repeat;Motif:(TTTATTT)n	873094	873138	27.7	+
	SRAE_chr1	RepeatMasker	Low_complexity;Motif:A-rich	873333	873409	27.8	+
	SRAE_chr1	RepeatMasker	Simple_repeat;Motif:(TTAT)n	873468	873524	20.8	+
	SRAE_chr1	RepeatMasker	Simple_repeat;Motif:(TTTTAT)n	877779	877877	28.1	+
	SRAE_chr1	RepeatMasker	Simple_repeat;Motif:(AAAAT)n	879874	879903	3.4	+
	SRAE_chr1	RepeatMasker	Simple_repeat;Motif:(TAT)n	880072	880114	7.3	+
	SRAE_chr1	RepeatMasker	Low_complexity;Motif:A-rich	880424	880474	25.6	+
	SRAE_chr1	RepeatMasker	Simple_repeat;Motif:(TATA)n	880496	880540	18.4	+
	SRAE_chr1	RepeatMasker	Low_complexity;Motif:A-rich	880649	880696	20.2	+
	SRAE_chr1	RepeatMasker	Simple_repeat;Motif:(ATT)n	882651	882687	14.9	+
	SRAE_chr1	RepeatMasker	Simple_repeat;Motif:(ATTTAT)n	883066	883080	21.3	+
	SRAE_chr1	RepeatMasker	Simple_repeat;Motif:(TTAA)n	883081	883112	11.6	+
	SRAE_chr1	RepeatMasker	Simple_repeat;Motif:(ATTTAT)n	883113	883137	21.3	+
	SRAE_chr1	RepeatMasker	Unknown;Motif:rnd-4_family-276	885234	885476	21.7	-
	SRAE_chr1	RepeatMasker	Simple_repeat;Motif:(TTG)n	887539	887574	12.2	+
	SRAE_chr1	RepeatMasker	Simple_repeat;Motif:(AATATTT)n	890115	890152	15.5	+
	SRAE_chr1	RepeatMasker	Low_complexity;Motif:A-rich	897048	897093	18	+
	SRAE_chr1	RepeatMasker	Unknown;Motif:rnd-4_family-90	897527	897679	19.6	-
	SRAE_chr1	RepeatMasker	Low_complexity;Motif:A-rich	897684	897744	21.1	+
	SRAE_chr1	RepeatMasker	Simple_repeat;Motif:(ATTTATA)n	898468	898524	17.5	+
	SRAE_chr1	RepeatMasker	Simple_repeat;Motif:(CAT)n	898618	898644	12.2	+
	SRAE_chr1	RepeatMasker	Simple_repeat;Motif:(TGTTAT)n	904782	904831	16.2	+
	SRAE_chr1	RepeatMasker	Simple_repeat;Motif:(ATATTT)n	908437	908466	10.8	+
	SRAE_chr1	RepeatMasker	Unknown;Motif:rnd-1_family-2	915260	915615	21	-
	SRAE_chr1	RepeatMasker	Simple_repeat;Motif:(TATATT)n	917904	917947	23.3	+
	SRAE_chr1	RepeatMasker	Low_complexity;Motif:A-rich	917944	918008	28.5	+
	SRAE_chr1	RepeatMasker	Simple_repeat;Motif:(TTATCA)n	919151	919194	18.1	+
	SRAE_chr1	RepeatMasker	Simple_repeat;Motif:(TCATAA)n	919454	919486	18.1	+
	SRAE_chr1	RepeatMasker	Simple_repeat;Motif:(AAAT)n	919866	919898	3.4	+
	SRAE_chr1	RepeatMasker	Simple_repeat;Motif:(ATTATT)n	920001	920081	32.3	+
	SRAE_chr1	RepeatMasker	Low_complexity;Motif:A-rich	920167	920224	26.7	+
	SRAE_chr1	RepeatMasker	Simple_repeat;Motif:(A)n	921774	921792	5.5	+
	SRAE_chr1	RepeatMasker	Simple_repeat;Motif:(TTTAA)n	923057	923113	22.8	+
	SRAE_chr1	RepeatMasker	Low_complexity;Motif:A-rich	925665	925743	27.2	+
	SRAE_chr1	RepeatMasker	Simple_repeat;Motif:(AT)n	926152	926202	27.5	+
	SRAE_chr1	RepeatMasker	Low_complexity;Motif:A-rich	926488	926554	25.8	+
	SRAE_chr1	RepeatMasker	Simple_repeat;Motif:(AATTTT)n	926914	926961	17	+
	SRAE_chr1	RepeatMasker	Unknown;Motif:rnd-1_family-28	927155	927286	10.1	+
	SRAE_chr1	RepeatMasker	Unknown;Motif:rnd-1_family-17	927299	927443	12.7	-
	SRAE_chr1	RepeatMasker	Unknown;Motif:rnd-1_family-17	927462	927594	4.5	-
	SRAE_chr1	RepeatMasker	Simple_repeat;Motif:(TTTTATA)n	927881	927927	14	+
	SRAE_chr1	RepeatMasker	Simple_repeat;Motif:(ATAATTA)n	928014	928070	24.2	+
	SRAE_chr1	RepeatMasker	Low_complexity;Motif:A-rich	933931	934001	26.5	+
	SRAE_chr1	RepeatMasker	Simple_repeat;Motif:(AT)n	936763	936798	19.2	+
	SRAE_chr1	RepeatMasker	Unknown;Motif:rnd-3_family-18	937006	937179	19.2	-
	SRAE_chr1	RepeatMasker	Simple_repeat;Motif:(TA)n	940607	940644	11.5	+
	SRAE_chr1	RepeatMasker	Simple_repeat;Motif:(ATTTCAA)n	943010	943077	32.8	+
	SRAE_chr1	RepeatMasker	Simple_repeat;Motif:(ATTTATT)n	943352	943421	24.1	+
	SRAE_chr1	RepeatMasker	Simple_repeat;Motif:(TATAATG)n	944025	944090	22.6	+
	SRAE_chr1	RepeatMasker	Simple_repeat;Motif:(TAAT)n	944500	944570	23.4	+
	SRAE_chr1	RepeatMasker	Low_complexity;Motif:A-rich	947435	947480	23.3	+
	SRAE_chr1	RepeatMasker	Simple_repeat;Motif:(TT)n	948196	948239	24.2	+
	SRAE_chr1	RepeatMasker	Simple_repeat;Motif:(TTTATAA)n	949104	949141	14.5	+
	SRAE_chr1	RepeatMasker	Simple_repeat;Motif:(TTA)n	949244	949366	22.8	+
	SRAE_chr1	RepeatMasker	Simple_repeat;Motif:(ATGATAT)n	949847	949923	24.6	+
	SRAE_chr1	RepeatMasker	Simple_repeat;Motif:(AT)n	952510	952526	0	+
	SRAE_chr1	RepeatMasker	Simple_repeat;Motif:(ATA)n	953329	953381	20.1	+
	SRAE_chr1	RepeatMasker	Simple_repeat;Motif:(TAT)n	954068	954154	22.2	+
	SRAE_chr1	RepeatMasker	Unknown;Motif:rnd-4_family-276	954229	954418	24.7	-
	SRAE_chr1	RepeatMasker	Unknown;Motif:rnd-4_family-344	954535	954598	7.1	-
	SRAE_chr1	RepeatMasker	Low_complexity;Motif:A-rich	955273	955314	22	+
	SRAE_chr1	RepeatMasker	Low_complexity;Motif:A-rich	956373	956405	17	+
	SRAE_chr1	RepeatMasker	Simple_repeat;Motif:(TTTCTT)n	957329	957366	21.2	+
	SRAE_chr1	RepeatMasker	Simple_repeat;Motif:(AT)n	957533	957554	4.8	+
	SRAE_chr1	RepeatMasker	Low_complexity;Motif:A-rich	957757	957812	16.8	+
	SRAE_chr1	RepeatMasker	Simple_repeat;Motif:(TA)n	958138	958183	11.8	+
	SRAE_chr1	RepeatMasker	Simple_repeat;Motif:(AT)n	958844	958881	8.8	+
	SRAE_chr1	RepeatMasker	Unknown;Motif:rnd-4_family-90	960820	960854	2.9	+
	SRAE_chr1	RepeatMasker	Unknown;Motif:rnd-4_family-90	960853	961351	13.6	+
	SRAE_chr1	RepeatMasker	Unknown;Motif:rnd-4_family-344	961366	961889	22.3	+
	SRAE_chr1	RepeatMasker	Simple_repeat;Motif:(TATTT)n	962400	962429	14.7	+
	SRAE_chr1	RepeatMasker	Unknown;Motif:rnd-1_family-0	965111	966703	22.4	+
	SRAE_chr1	RepeatMasker	Simple_repeat;Motif:(TTTA)n	967663	967728	26.1	+
	SRAE_chr1	RepeatMasker	Simple_repeat;Motif:(ATTTAT)n	968655	968702	21.8	+
	SRAE_chr1	RepeatMasker	Low_complexity;Motif:A-rich	969395	969452	25.3	+
	SRAE_chr1	RepeatMasker	Simple_repeat;Motif:(ATAAT)n	969969	970043	25.5	+
	SRAE_chr1	RepeatMasker	Simple_repeat;Motif:(TTAAGAA)n	970506	970569	25.4	+
	SRAE_chr1	RepeatMasker	Simple_repeat;Motif:(T)n	970568	970586	5.5	+
	SRAE_chr1	RepeatMasker	Simple_repeat;Motif:(ATATCT)n	971361	971393	14.1	+
	SRAE_chr1	RepeatMasker	Simple_repeat;Motif:(TTA)n	971944	971972	15.3	+
	SRAE_chr1	RepeatMasker	Low_complexity;Motif:A-rich	972168	972197	19.1	+
	SRAE_chr1	RepeatMasker	Simple_repeat;Motif:(AAT)n	972627	972694	21.5	+
	SRAE_chr1	RepeatMasker	Simple_repeat;Motif:(TTA)n	973444	973484	14.1	+
	SRAE_chr1	RepeatMasker	Unknown;Motif:rnd-1_family-44	974138	974301	25.1	+
	SRAE_chr1	RepeatMasker	Low_complexity;Motif:A-rich	974611	974657	10.5	+
	SRAE_chr1	RepeatMasker	Simple_repeat;Motif:(TA)n	974969	975060	19.8	+
	SRAE_chr1	RepeatMasker	Simple_repeat;Motif:(AT)n	975311	975329	5.5	+
	SRAE_chr1	RepeatMasker	Simple_repeat;Motif:(AAATA)n	975665	975670	3.8	+
	SRAE_chr1	RepeatMasker	Simple_repeat;Motif:(AAAT)n	975671	975692	0	+
	SRAE_chr1	RepeatMasker	Simple_repeat;Motif:(TA)n	975717	975741	4.1	+
	SRAE_chr1	RepeatMasker	Simple_repeat;Motif:(AT)n	975805	975867	18.8	+
	SRAE_chr1	RepeatMasker	Low_complexity;Motif:A-rich	976514	976543	14.9	+
	SRAE_chr1	RepeatMasker	Low_complexity;Motif:A-rich	976832	976882	15.5	+
	SRAE_chr1	RepeatMasker	Simple_repeat;Motif:(T)n	978288	978314	16.8	+
	SRAE_chr1	RepeatMasker	Low_complexity;Motif:A-rich	978439	978470	22.1	+
	SRAE_chr1	RepeatMasker	Simple_repeat;Motif:(ATT)n	981408	981454	15.6	+
	SRAE_chr1	RepeatMasker	Simple_repeat;Motif:(ATCATC)n	983118	983164	28.2	+
	SRAE_chr1	RepeatMasker	Simple_repeat;Motif:(ATA)n	986707	986749	12.8	+
	SRAE_chr1	RepeatMasker	Simple_repeat;Motif:(AATATA)n	986883	986987	20.8	+
	SRAE_chr1	RepeatMasker	Simple_repeat;Motif:(T)n	987159	987185	16.5	+
	SRAE_chr1	RepeatMasker	Simple_repeat;Motif:(AT)n	987347	987438	21.8	+
	SRAE_chr1	RepeatMasker	Low_complexity;Motif:A-rich	987628	987680	23.8	+
	SRAE_chr1	RepeatMasker	Simple_repeat;Motif:(TATATAG)n	987877	987928	23.2	+
	SRAE_chr1	RepeatMasker	Simple_repeat;Motif:(AATTATA)n	991921	991988	21.6	+
	SRAE_chr1	RepeatMasker	Simple_repeat;Motif:(ATTAATT)n	992820	992861	22.2	+
	SRAE_chr1	RepeatMasker	Simple_repeat;Motif:(AATTTA)n	993940	993971	17.9	+
	SRAE_chr1	RepeatMasker	Simple_repeat;Motif:(TTTA)n	994282	994341	30.3	+
	SRAE_chr1	RepeatMasker	Unknown;Motif:rnd-1_family-0	995913	998075	23.3	+
	SRAE_chr1	RepeatMasker	Simple_repeat;Motif:(TTA)n	998729	998763	19.9	+
	SRAE_chr1	RepeatMasker	Low_complexity;Motif:A-rich	999315	999401	19.7	+
	SRAE_chr1	RepeatMasker	Simple_repeat;Motif:(TAT)n	1002783	1002878	26.2	+
	SRAE_chr1	RepeatMasker	Simple_repeat;Motif:(ATTT)n	1003877	1003901	0	+
	SRAE_chr1	RepeatMasker	Low_complexity;Motif:A-rich	1004251	1004299	15.9	+
	SRAE_chr1	RepeatMasker	Low_complexity;Motif:A-rich	1004939	1005006	35.4	+
	SRAE_chr1	RepeatMasker	Simple_repeat;Motif:(T)n	1005243	1005279	18.3	+
	SRAE_chr1	RepeatMasker	Simple_repeat;Motif:(ATTTTTA)n	1006006	1006042	14.9	+
	SRAE_chr1	RepeatMasker	Simple_repeat;Motif:(TA)n	1006293	1006347	18.6	+
	SRAE_chr1	RepeatMasker	Low_complexity;Motif:A-rich	1008185	1008266	20.3	+
	SRAE_chr1	RepeatMasker	Low_complexity;Motif:GA-rich	1008518	1008559	28.7	+
	SRAE_chr1	RepeatMasker	Simple_repeat;Motif:(TA)n	1008677	1008717	5.1	+
	SRAE_chr1	RepeatMasker	Simple_repeat;Motif:(ATAA)n	1009387	1009422	6.2	+
	SRAE_chr1	RepeatMasker	Low_complexity;Motif:A-rich	1010851	1010885	19.9	+
	SRAE_chr1	RepeatMasker	Low_complexity;Motif:A-rich	1011562	1011637	27.7	+
	SRAE_chr1	RepeatMasker	Simple_repeat;Motif:(TA)n	1013561	1013591	3.3	+
	SRAE_chr1	RepeatMasker	Simple_repeat;Motif:(TATT)n	1014536	1014562	12.2	+
	SRAE_chr1	RepeatMasker	Simple_repeat;Motif:(TTTTA)n	1017918	1017949	21.6	+
	SRAE_chr1	RepeatMasker	Simple_repeat;Motif:(AAGTTA)n	1019743	1019775	20.9	+
	SRAE_chr1	RepeatMasker	Simple_repeat;Motif:(AT)n	1020533	1020551	5.5	+
	SRAE_chr1	RepeatMasker	Simple_repeat;Motif:(TAA)n	1020957	1021023	24.2	+
	SRAE_chr1	RepeatMasker	Simple_repeat;Motif:(T)n	1023007	1023029	9.3	+
	SRAE_chr1	RepeatMasker	Simple_repeat;Motif:(TAT)n	1023469	1023498	10.7	+
	SRAE_chr1	RepeatMasker	Simple_repeat;Motif:(ATTTTAT)n	1024657	1024712	28.1	+
	SRAE_chr1	RepeatMasker	Simple_repeat;Motif:(TTTTA)n	1024871	1024898	12.6	+
	SRAE_chr1	RepeatMasker	Simple_repeat;Motif:(TTTA)n	1024899	1024932	24.9	+
	SRAE_chr1	RepeatMasker	Simple_repeat;Motif:(TAAT)n	1025261	1025304	18.9	+
	SRAE_chr1	RepeatMasker	Simple_repeat;Motif:(ATTTT)n	1025402	1025488	30.6	+
	SRAE_chr1	RepeatMasker	Simple_repeat;Motif:(ATAATT)n	1027430	1027478	19.5	+
	SRAE_chr1	RepeatMasker	Simple_repeat;Motif:(A)n	1027762	1027791	14.9	+
	SRAE_chr1	RepeatMasker	Simple_repeat;Motif:(TAATAT)n	1029458	1029493	15.6	+
	SRAE_chr1	RepeatMasker	Low_complexity;Motif:A-rich	1029628	1029685	29.1	+
	SRAE_chr1	RepeatMasker	Unknown;Motif:rnd-1_family-20	1029917	1029953	9.8	-
	SRAE_chr1	RepeatMasker	Simple_repeat;Motif:(TCCTGGTGG)n	1029954	1029996	7.4	+
	SRAE_chr1	RepeatMasker	Unknown;Motif:rnd-1_family-20	1030104	1030228	13.1	-
	SRAE_chr1	RepeatMasker	Simple_repeat;Motif:(TA)n	1030510	1030570	21.1	+
	SRAE_chr1	RepeatMasker	Simple_repeat;Motif:(TAA)n	1031992	1032060	18.3	+
	SRAE_chr1	RepeatMasker	Simple_repeat;Motif:(A)n	1032284	1032305	10	+
	SRAE_chr1	RepeatMasker	Simple_repeat;Motif:(TA)n	1032385	1032404	5.2	+
	SRAE_chr1	RepeatMasker	Low_complexity;Motif:A-rich	1033204	1033277	18.1	+
	SRAE_chr1	RepeatMasker	Simple_repeat;Motif:(TA)n	1034536	1034570	12.6	+
	SRAE_chr1	RepeatMasker	Simple_repeat;Motif:(TAAAA)n	1037060	1037089	14.9	+
	SRAE_chr1	RepeatMasker	Low_complexity;Motif:A-rich	1037273	1037322	21.7	+
	SRAE_chr1	RepeatMasker	Simple_repeat;Motif:(TATTTT)n	1039915	1039982	27.7	+
	SRAE_chr1	RepeatMasker	Simple_repeat;Motif:(TATA)n	1041041	1041085	18.3	+
	SRAE_chr1	RepeatMasker	Simple_repeat;Motif:(AT)n	1041657	1041715	15.6	+
	SRAE_chr1	RepeatMasker	Simple_repeat;Motif:(T)n	1041891	1041909	5.5	+
	SRAE_chr1	RepeatMasker	Simple_repeat;Motif:(T)n	1042041	1042075	13.7	+
	SRAE_chr1	RepeatMasker	Simple_repeat;Motif:(AT)n	1042161	1042200	23.5	+
	SRAE_chr1	RepeatMasker	Simple_repeat;Motif:(ATACTT)n	1042870	1042920	11.6	+
	SRAE_chr1	RepeatMasker	Simple_repeat;Motif:(ATATAA)n	1042983	1043048	21.9	+
	SRAE_chr1	RepeatMasker	Simple_repeat;Motif:(ATTATTA)n	1043370	1043406	9.6	+
	SRAE_chr1	RepeatMasker	Simple_repeat;Motif:(T)n	1044175	1044221	23.3	+
	SRAE_chr1	RepeatMasker	Low_complexity;Motif:A-rich	1044228	1044257	15	+
	SRAE_chr1	RepeatMasker	Simple_repeat;Motif:(TAT)n	1044885	1044971	22.6	+
	SRAE_chr1	RepeatMasker	Simple_repeat;Motif:(TA)n	1045504	1045575	20.7	+
	SRAE_chr1	RepeatMasker	Simple_repeat;Motif:(AT)n	1047176	1047215	13.9	+
	SRAE_chr1	RepeatMasker	Simple_repeat;Motif:(TAA)n	1047530	1047554	4.2	+
	SRAE_chr1	RepeatMasker	Simple_repeat;Motif:(TTT)n	1047779	1047840	31.6	+
	SRAE_chr1	RepeatMasker	Simple_repeat;Motif:(ATTT)n	1049362	1049402	19.8	+
	SRAE_chr1	RepeatMasker	Low_complexity;Motif:A-rich	1050391	1050426	20.1	+
	SRAE_chr1	RepeatMasker	Simple_repeat;Motif:(TTTTTA)n	1051344	1051379	22.7	+
	SRAE_chr1	RepeatMasker	Simple_repeat;Motif:(AT)n	1053222	1053280	18.4	+
	SRAE_chr1	RepeatMasker	Simple_repeat;Motif:(TA)n	1053864	1053927	26	+
	SRAE_chr1	RepeatMasker	Low_complexity;Motif:A-rich	1054589	1054635	19.7	+
	SRAE_chr1	RepeatMasker	Low_complexity;Motif:A-rich	1054858	1054881	18.7	+
	SRAE_chr1	RepeatMasker	Simple_repeat;Motif:(AG)n	1054882	1054900	5.6	+
	SRAE_chr1	RepeatMasker	Simple_repeat;Motif:(T)n	1055075	1055108	20.6	+
	SRAE_chr1	RepeatMasker	Low_complexity;Motif:A-rich	1055421	1055466	17.9	+
	SRAE_chr1	RepeatMasker	Simple_repeat;Motif:(TTTA)n	1055447	1055498	15.9	+
	SRAE_chr1	RepeatMasker	Simple_repeat;Motif:(TTTTCA)n	1055721	1055763	0	+
	SRAE_chr1	RepeatMasker	Simple_repeat;Motif:(ATTTTCA)n	1056210	1056267	22.8	+
	SRAE_chr1	RepeatMasker	Simple_repeat;Motif:(ATT)n	1056286	1056333	21.9	+
	SRAE_chr1	RepeatMasker	Simple_repeat;Motif:(TATA)n	1056811	1056846	12.2	+
	SRAE_chr1	RepeatMasker	Simple_repeat;Motif:(CAT)n	1057727	1057756	19.1	+
	SRAE_chr1	RepeatMasker	Low_complexity;Motif:GA-rich	1057986	1058041	33.2	+
	SRAE_chr1	RepeatMasker	Simple_repeat;Motif:(TATTTAT)n	1058045	1058106	24.1	+
	SRAE_chr1	RepeatMasker	Low_complexity;Motif:A-rich	1058514	1058565	22.3	+
	SRAE_chr1	RepeatMasker	Simple_repeat;Motif:(TATTTAT)n	1059952	1059995	18.9	+
	SRAE_chr1	RepeatMasker	Low_complexity;Motif:A-rich	1060832	1060895	37.9	+
	SRAE_chr1	RepeatMasker	Low_complexity;Motif:A-rich	1060989	1061047	27.4	+
	SRAE_chr1	RepeatMasker	Simple_repeat;Motif:(TA)n	1061076	1061126	26.7	+
	SRAE_chr1	RepeatMasker	Low_complexity;Motif:A-rich	1061199	1061237	20.7	+
	SRAE_chr1	RepeatMasker	Low_complexity;Motif:A-rich	1061714	1061748	11.1	+
	SRAE_chr1	RepeatMasker	Simple_repeat;Motif:(TTTAAT)n	1061764	1061799	16.3	+
	SRAE_chr1	RepeatMasker	Simple_repeat;Motif:(AT)n	1063065	1063100	8.3	+
	SRAE_chr1	RepeatMasker	Simple_repeat;Motif:(T)n	1063167	1063201	23.3	+
	SRAE_chr1	RepeatMasker	Simple_repeat;Motif:(ATTGAT)n	1063623	1063658	9.9	+
	SRAE_chr1	RepeatMasker	Simple_repeat;Motif:(AAT)n	1064426	1064491	17.2	+
	SRAE_chr1	RepeatMasker	Simple_repeat;Motif:(AATTTTA)n	1065625	1065692	29.9	+
	SRAE_chr1	RepeatMasker	Low_complexity;Motif:A-rich	1065924	1065951	11.7	+
	SRAE_chr1	RepeatMasker	Low_complexity;Motif:A-rich	1068600	1068638	15.1	+
	SRAE_chr1	RepeatMasker	Low_complexity;Motif:A-rich	1069658	1069706	32.8	+
	SRAE_chr1	RepeatMasker	Unknown;Motif:rnd-1_family-0	1070453	1072735	23.2	-
	SRAE_chr1	RepeatMasker	Unknown;Motif:rnd-1_family-83	1073655	1073765	22	-
	SRAE_chr1	RepeatMasker	DNA/Merlin;Motif:rnd-1_family-5	1075158	1075363	29.6	-
	SRAE_chr1	RepeatMasker	Unknown;Motif:rnd-4_family-5	1075498	1076532	13.8	-
	SRAE_chr1	RepeatMasker	Simple_repeat;Motif:(CAT)n	1077165	1077224	25.2	+
	SRAE_chr1	RepeatMasker	Simple_repeat;Motif:(AAT)n	1078143	1078261	21.2	+
	SRAE_chr1	RepeatMasker	Simple_repeat;Motif:(TATAT)n	1078336	1078374	8.6	+
	SRAE_chr1	RepeatMasker	Low_complexity;Motif:A-rich	1079231	1079282	22.2	+
	SRAE_chr1	RepeatMasker	Simple_repeat;Motif:(TA)n	1079438	1079466	3.6	+
	SRAE_chr1	RepeatMasker	Low_complexity;Motif:A-rich	1082845	1082894	10.7	+
	SRAE_chr1	RepeatMasker	Simple_repeat;Motif:(TA)n	1083544	1083599	21.3	+
	SRAE_chr1	RepeatMasker	Simple_repeat;Motif:(TATA)n	1083739	1083779	21.4	+
	SRAE_chr1	RepeatMasker	Low_complexity;Motif:A-rich	1084575	1084602	16.2	+
	SRAE_chr1	RepeatMasker	Simple_repeat;Motif:(ATT)n	1084974	1085036	21.4	+
	SRAE_chr1	RepeatMasker	Low_complexity;Motif:A-rich	1086462	1086512	22.8	+
	SRAE_chr1	RepeatMasker	Simple_repeat;Motif:(ATTTGA)n	1086862	1086906	21.3	+
	SRAE_chr1	RepeatMasker	Simple_repeat;Motif:(AT)n	1088193	1088226	9.7	+
	SRAE_chr1	RepeatMasker	Simple_repeat;Motif:(TTATTT)n	1088472	1088533	25.1	+
	SRAE_chr1	RepeatMasker	Simple_repeat;Motif:(TT)n	1089042	1089083	26.1	+
	SRAE_chr1	RepeatMasker	Simple_repeat;Motif:(TAA)n	1090282	1090339	25.2	+
	SRAE_chr1	RepeatMasker	Simple_repeat;Motif:(TTTA)n	1090342	1090363	0	+
	SRAE_chr1	RepeatMasker	Simple_repeat;Motif:(AAT)n	1091518	1091550	20.9	+
	SRAE_chr1	RepeatMasker	Simple_repeat;Motif:(AT)n	1092168	1092259	14.6	+
	SRAE_chr1	RepeatMasker	Simple_repeat;Motif:(TA)n	1093598	1093634	14.9	+
	SRAE_chr1	RepeatMasker	Simple_repeat;Motif:(ATATT)n	1093783	1093823	21.8	+
	SRAE_chr1	RepeatMasker	Low_complexity;Motif:A-rich	1095004	1095056	23.4	+
	SRAE_chr1	RepeatMasker	Simple_repeat;Motif:(T)n	1095372	1095403	21.7	+
	SRAE_chr1	RepeatMasker	Low_complexity;Motif:A-rich	1095791	1095827	18.4	+
	SRAE_chr1	RepeatMasker	Simple_repeat;Motif:(ATTTTTA)n	1096167	1096247	20.7	+
	SRAE_chr1	RepeatMasker	Simple_repeat;Motif:(T)n	1097825	1097847	9.3	+
	SRAE_chr1	RepeatMasker	Simple_repeat;Motif:(ATT)n	1098165	1098200	9.4	+
	SRAE_chr1	RepeatMasker	Simple_repeat;Motif:(ATTAATA)n	1099117	1099167	19.2	+
	SRAE_chr1	RepeatMasker	Low_complexity;Motif:A-rich	1099392	1099438	31.5	+
	SRAE_chr1	RepeatMasker	Simple_repeat;Motif:(TA)n	1100589	1100630	15.9	+
	SRAE_chr1	RepeatMasker	Low_complexity;Motif:GA-rich	1100675	1100745	33.5	+
	SRAE_chr1	RepeatMasker	Low_complexity;Motif:A-rich	1101511	1101572	13.6	+
	SRAE_chr1	RepeatMasker	Low_complexity;Motif:A-rich	1101687	1101723	15.8	+
	SRAE_chr1	RepeatMasker	Simple_repeat;Motif:(TAATAAT)n	1101907	1101984	28.1	+
	SRAE_chr1	RepeatMasker	Low_complexity;Motif:A-rich	1102239	1102284	24.5	+
	SRAE_chr1	RepeatMasker	Simple_repeat;Motif:(AT)n	1103225	1103261	25.8	+
	SRAE_chr1	RepeatMasker	Simple_repeat;Motif:(AT)n	1105553	1105578	4	+
	SRAE_chr1	RepeatMasker	Low_complexity;Motif:A-rich	1107190	1107265	28.7	+
	SRAE_chr1	RepeatMasker	Low_complexity;Motif:A-rich	1107874	1107917	19.9	+
	SRAE_chr1	RepeatMasker	Low_complexity;Motif:GA-rich	1108198	1108245	27.5	+
	SRAE_chr1	RepeatMasker	Low_complexity;Motif:A-rich	1112213	1112243	11.9	+
	SRAE_chr1	RepeatMasker	Simple_repeat;Motif:(T)n	1114129	1114158	19.2	+
	SRAE_chr1	RepeatMasker	Low_complexity;Motif:A-rich	1114271	1114315	14.7	+
	SRAE_chr1	RepeatMasker	Simple_repeat;Motif:(ATATTA)n	1115510	1115575	26.7	+
	SRAE_chr1	RepeatMasker	Low_complexity;Motif:A-rich	1116257	1116305	19.2	+
	SRAE_chr1	RepeatMasker	Simple_repeat;Motif:(ATAA)n	1116350	1116392	22.6	+
	SRAE_chr1	RepeatMasker	Unknown;Motif:rnd-1_family-0	1116783	1120016	22.4	-
	SRAE_chr1	RepeatMasker	Low_complexity;Motif:A-rich	1120810	1120905	32.8	+
	SRAE_chr1	RepeatMasker	Simple_repeat;Motif:(ATTT)n	1121121	1121159	24.7	+
	SRAE_chr1	RepeatMasker	Simple_repeat;Motif:(ATTT)n	1123689	1123738	19.7	+
	SRAE_chr1	RepeatMasker	Low_complexity;Motif:A-rich	1125500	1125542	19.7	+
	SRAE_chr1	RepeatMasker	Simple_repeat;Motif:(TA)n	1125686	1125717	10.1	+
	SRAE_chr1	RepeatMasker	Simple_repeat;Motif:(TA)n	1127293	1127357	19.4	+
	SRAE_chr1	RepeatMasker	Low_complexity;Motif:A-rich	1129297	1129357	29.5	+
	SRAE_chr1	RepeatMasker	Simple_repeat;Motif:(T)n	1129942	1129965	13.7	+
	SRAE_chr1	RepeatMasker	Low_complexity;Motif:A-rich	1130086	1130141	17	+
	SRAE_chr1	RepeatMasker	Low_complexity;Motif:A-rich	1130979	1131014	18.9	+
	SRAE_chr1	RepeatMasker	Simple_repeat;Motif:(A)n	1136052	1136073	4.7	+
	SRAE_chr1	RepeatMasker	Low_complexity;Motif:A-rich	1136876	1136918	19.3	+
	SRAE_chr1	RepeatMasker	Simple_repeat;Motif:(AT)n	1137180	1137242	17.9	+
	SRAE_chr1	RepeatMasker	Simple_repeat;Motif:(TAA)n	1137841	1137897	14.5	+
	SRAE_chr1	RepeatMasker	Simple_repeat;Motif:(AATTTT)n	1138067	1138143	27.1	+
	SRAE_chr1	RepeatMasker	Simple_repeat;Motif:(TAA)n	1138962	1139021	15.3	+
	SRAE_chr1	RepeatMasker	Low_complexity;Motif:A-rich	1139556	1139596	19.8	+
	SRAE_chr1	RepeatMasker	Low_complexity;Motif:A-rich	1140082	1140176	24.4	+
	SRAE_chr1	RepeatMasker	Simple_repeat;Motif:(AAT)n	1140838	1140869	22.1	+
	SRAE_chr1	RepeatMasker	Low_complexity;Motif:A-rich	1140870	1140890	29.9	+
	SRAE_chr1	RepeatMasker	Simple_repeat;Motif:(TATTT)n	1141215	1141247	20.9	+
	SRAE_chr1	RepeatMasker	Simple_repeat;Motif:(TATTT)n	1141817	1141855	15.8	+
	SRAE_chr1	RepeatMasker	Simple_repeat;Motif:(AATGAT)n	1143037	1143148	28.4	+
	SRAE_chr1	RepeatMasker	Simple_repeat;Motif:(ATT)n	1143825	1143858	20.1	+
	SRAE_chr1	RepeatMasker	Unknown;Motif:rnd-4_family-276	1148116	1148333	21.4	+
	SRAE_chr1	RepeatMasker	Low_complexity;Motif:A-rich	1150036	1150076	19.5	+
	SRAE_chr1	RepeatMasker	Simple_repeat;Motif:(TTTTAA)n	1151420	1151491	25.2	+
	SRAE_chr1	RepeatMasker	Simple_repeat;Motif:(TTATT)n	1152677	1152730	22.7	+
	SRAE_chr1	RepeatMasker	Low_complexity;Motif:A-rich	1154578	1154607	14.7	+
	SRAE_chr1	RepeatMasker	Simple_repeat;Motif:(ATTTTT)n	1154773	1154808	10	+
	SRAE_chr1	RepeatMasker	Simple_repeat;Motif:(ATT)n	1154843	1154887	14	+
	SRAE_chr1	RepeatMasker	Simple_repeat;Motif:(TTCATC)n	1156564	1156597	16.5	+
	SRAE_chr1	RepeatMasker	Low_complexity;Motif:A-rich	1158168	1158224	30.5	+
	SRAE_chr1	RepeatMasker	Simple_repeat;Motif:(AT)n	1158495	1158522	11.7	+
	SRAE_chr1	RepeatMasker	Low_complexity;Motif:A-rich	1158707	1158841	26.5	+
	SRAE_chr1	RepeatMasker	Simple_repeat;Motif:(AT)n	1159422	1159457	18.9	+
	SRAE_chr1	RepeatMasker	Low_complexity;Motif:A-rich	1159659	1159693	23.5	+
	SRAE_chr1	RepeatMasker	Simple_repeat;Motif:(TTA)n	1159699	1159722	4.8	+
	SRAE_chr1	RepeatMasker	Low_complexity;Motif:A-rich	1160846	1160876	18.5	+
	SRAE_chr1	RepeatMasker	Simple_repeat;Motif:(TA)n	1161601	1161633	14.1	+
	SRAE_chr1	RepeatMasker	Simple_repeat;Motif:(A)n	1161682	1161700	0	+
	SRAE_chr1	RepeatMasker	Low_complexity;Motif:A-rich	1164400	1164434	13.4	+
	SRAE_chr1	RepeatMasker	Simple_repeat;Motif:(TATTATG)n	1165332	1165371	21.1	+
	SRAE_chr1	RepeatMasker	Simple_repeat;Motif:(TTAT)n	1166737	1166772	6.1	+
	SRAE_chr1	RepeatMasker	Simple_repeat;Motif:(TAA)n	1170224	1170251	7.6	+
	SRAE_chr1	RepeatMasker	Simple_repeat;Motif:(T)n	1172114	1172141	16.1	+
	SRAE_chr1	RepeatMasker	Simple_repeat;Motif:(AT)n	1172889	1172929	17.1	+
	SRAE_chr1	RepeatMasker	Simple_repeat;Motif:(AT)n	1175032	1175079	16.5	+
	SRAE_chr1	RepeatMasker	Simple_repeat;Motif:(TATTAA)n	1175937	1175977	9	+
	SRAE_chr1	RepeatMasker	Simple_repeat;Motif:(ATA)n	1176913	1176954	15.5	+
	SRAE_chr1	RepeatMasker	Simple_repeat;Motif:(ATT)n	1177323	1177366	21.9	+
	SRAE_chr1	RepeatMasker	Simple_repeat;Motif:(ATAAA)n	1178032	1178055	4.3	+
	SRAE_chr1	RepeatMasker	Simple_repeat;Motif:(AT)n	1178194	1178234	10.5	+
	SRAE_chr1	RepeatMasker	Simple_repeat;Motif:(AATTT)n	1178570	1178613	18.9	+
	SRAE_chr1	RepeatMasker	Low_complexity;Motif:A-rich	1179617	1179678	20.2	+
	SRAE_chr1	RepeatMasker	Simple_repeat;Motif:(AAT)n	1179802	1179855	13.2	+
	SRAE_chr1	RepeatMasker	Simple_repeat;Motif:(ATA)n	1180044	1180063	5.2	+
	SRAE_chr1	RepeatMasker	Simple_repeat;Motif:(TA)n	1181764	1181827	17.2	+
	SRAE_chr1	RepeatMasker	Simple_repeat;Motif:(TTGATA)n	1183071	1183151	16.2	+
	SRAE_chr1	RepeatMasker	Simple_repeat;Motif:(AAT)n	1184357	1184409	20.1	+
	SRAE_chr1	RepeatMasker	Simple_repeat;Motif:(AATAA)n	1184410	1184418	22.5	+
	SRAE_chr1	RepeatMasker	Simple_repeat;Motif:(ATGAA)n	1186984	1187030	22.1	+
	SRAE_chr1	RepeatMasker	Simple_repeat;Motif:(AATTTT)n	1187095	1187153	26.9	+
	SRAE_chr1	RepeatMasker	Unknown;Motif:rnd-1_family-0	1188140	1189613	22.3	+
	SRAE_chr1	RepeatMasker	Simple_repeat;Motif:(TA)n	1190424	1190481	22.4	+
	SRAE_chr1	RepeatMasker	Low_complexity;Motif:A-rich	1194102	1194180	39.5	+
	SRAE_chr1	RepeatMasker	Simple_repeat;Motif:(TTAATT)n	1199279	1199332	20.5	+
	SRAE_chr1	RepeatMasker	Simple_repeat;Motif:(ATG)n	1201879	1201908	16	+
	SRAE_chr1	RepeatMasker	Simple_repeat;Motif:(GAATTA)n	1202764	1202798	12.6	+
	SRAE_chr1	RepeatMasker	Simple_repeat;Motif:(TAA)n	1203486	1203511	0	+
	SRAE_chr1	RepeatMasker	Simple_repeat;Motif:(AGAA)n	1206871	1206898	8.3	+
	SRAE_chr1	RepeatMasker	Simple_repeat;Motif:(TTTA)n	1207413	1207453	17.1	+
	SRAE_chr1	RepeatMasker	Simple_repeat;Motif:(AT)n	1207880	1207903	4.3	+
	SRAE_chr1	RepeatMasker	Simple_repeat;Motif:(GAT)n	1208659	1208703	23.3	+
	SRAE_chr1	RepeatMasker	Simple_repeat;Motif:(CACCAT)n	1210778	1210817	21.3	+
	SRAE_chr1	RepeatMasker	Low_complexity;Motif:A-rich	1211086	1211139	24.2	+
	SRAE_chr1	RepeatMasker	Simple_repeat;Motif:(AAGATA)n	1211463	1211517	24.6	+
	SRAE_chr1	RepeatMasker	Simple_repeat;Motif:(TTA)n	1211995	1212047	22.6	+
	SRAE_chr1	RepeatMasker	Simple_repeat;Motif:(TT)n	1212237	1212287	27.7	+
	SRAE_chr1	RepeatMasker	Low_complexity;Motif:A-rich	1214621	1214655	23.5	+
	SRAE_chr1	RepeatMasker	Simple_repeat;Motif:(A)n	1214775	1214795	4.9	+
	SRAE_chr1	RepeatMasker	Simple_repeat;Motif:(TA)n	1215169	1215379	7.6	+
	SRAE_chr1	RepeatMasker	Simple_repeat;Motif:(TTATTT)n	1218952	1219018	30.9	+
	SRAE_chr1	RepeatMasker	Unknown;Motif:rnd-4_family-344	1220009	1220252	18.7	-
	SRAE_chr1	RepeatMasker	Unknown;Motif:rnd-1_family-40	1220486	1220835	10.4	-
	SRAE_chr1	RepeatMasker	Unknown;Motif:rnd-1_family-4	1220906	1221220	16.6	-
	SRAE_chr1	RepeatMasker	Simple_repeat;Motif:(TTA)n	1224983	1225041	19.3	+
	SRAE_chr1	RepeatMasker	Simple_repeat;Motif:(AATTTT)n	1228286	1228344	19.1	+
	SRAE_chr1	RepeatMasker	Simple_repeat;Motif:(T)n	1230779	1230807	11.1	+
	SRAE_chr1	RepeatMasker	Simple_repeat;Motif:(TAAT)n	1230924	1230977	18.2	+
	SRAE_chr1	RepeatMasker	Simple_repeat;Motif:(TATTTAA)n	1231118	1231216	15.5	+
	SRAE_chr1	RepeatMasker	Simple_repeat;Motif:(ATATTA)n	1232923	1232973	23.8	+
	SRAE_chr1	RepeatMasker	Low_complexity;Motif:A-rich	1233351	1233383	20.8	+
	SRAE_chr1	RepeatMasker	Simple_repeat;Motif:(CTACTT)n	1233559	1233588	14.7	+
	SRAE_chr1	RepeatMasker	Simple_repeat;Motif:(TTTTAA)n	1233701	1233752	20	+
	SRAE_chr1	RepeatMasker	Simple_repeat;Motif:(AT)n	1237714	1237792	20.8	+
	SRAE_chr1	RepeatMasker	Simple_repeat;Motif:(A)n	1238311	1238329	5.5	+
	SRAE_chr1	RepeatMasker	Low_complexity;Motif:A-rich	1238418	1238457	18.8	+
	SRAE_chr1	RepeatMasker	Simple_repeat;Motif:(ATAA)n	1238461	1238502	19.9	+
	SRAE_chr1	RepeatMasker	Simple_repeat;Motif:(AATA)n	1239654	1239705	22.7	+
	SRAE_chr1	RepeatMasker	Simple_repeat;Motif:(TTTTTG)n	1242284	1242322	17.2	+
	SRAE_chr1	RepeatMasker	Simple_repeat;Motif:(GGT)n	1242483	1242514	6.6	+
	SRAE_chr1	RepeatMasker	Simple_repeat;Motif:(TTAATAA)n	1242597	1242714	26.7	+
	SRAE_chr1	RepeatMasker	Simple_repeat;Motif:(ATTTTT)n	1242807	1242860	19.8	+
	SRAE_chr1	RepeatMasker	Low_complexity;Motif:A-rich	1246753	1246800	16.5	+
	SRAE_chr1	RepeatMasker	Simple_repeat;Motif:(TAAA)n	1247474	1247499	4	+
	SRAE_chr1	RepeatMasker	Simple_repeat;Motif:(TAT)n	1247577	1247631	34.4	+
	SRAE_chr1	RepeatMasker	Simple_repeat;Motif:(TAT)n	1248321	1248397	27.3	+
	SRAE_chr1	RepeatMasker	Simple_repeat;Motif:(TAA)n	1250035	1250085	20.1	+
	SRAE_chr1	RepeatMasker	Low_complexity;Motif:A-rich	1250300	1250335	22.6	+
	SRAE_chr1	RepeatMasker	Simple_repeat;Motif:(AATATA)n	1251027	1251076	20.6	+
	SRAE_chr1	RepeatMasker	Simple_repeat;Motif:(AAT)n	1251683	1251748	18.1	+
	SRAE_chr1	RepeatMasker	Simple_repeat;Motif:(TAATTAA)n	1253012	1253067	19.7	+
	SRAE_chr1	RepeatMasker	Simple_repeat;Motif:(ATATT)n	1253177	1253261	28	+
	SRAE_chr1	RepeatMasker	Simple_repeat;Motif:(ATT)n	1254368	1254400	7.2	+
	SRAE_chr1	RepeatMasker	tRNA;Motif:rnd-1_family-70	1256226	1256366	15.3	+
	SRAE_chr1	RepeatMasker	Simple_repeat;Motif:(TTA)n	1257877	1257907	11.2	+
	SRAE_chr1	RepeatMasker	Simple_repeat;Motif:(ATT)n	1259330	1259370	14	+
	SRAE_chr1	RepeatMasker	Simple_repeat;Motif:(TCA)n	1260447	1260481	6.1	+
	SRAE_chr1	RepeatMasker	Simple_repeat;Motif:(CAT)n	1260603	1260629	12	+
	SRAE_chr1	RepeatMasker	Low_complexity;Motif:A-rich	1261024	1261061	15.3	+
	SRAE_chr1	RepeatMasker	Simple_repeat;Motif:(TA)n	1261649	1261710	23.2	+
	SRAE_chr1	RepeatMasker	Simple_repeat;Motif:(AAAATAG)n	1263275	1263305	3.3	+
	SRAE_chr1	RepeatMasker	Low_complexity;Motif:A-rich	1266880	1266919	15.3	+
	SRAE_chr1	RepeatMasker	Simple_repeat;Motif:(TATATCTA)n	1268792	1268826	6	+
	SRAE_chr1	RepeatMasker	Simple_repeat;Motif:(AT)n	1269027	1269095	29.9	+
	SRAE_chr1	RepeatMasker	Simple_repeat;Motif:(ATTTAT)n	1270009	1270072	23.2	+
	SRAE_chr1	RepeatMasker	Simple_repeat;Motif:(ATAATTT)n	1270276	1270327	20.6	+
	SRAE_chr1	RepeatMasker	Low_complexity;Motif:A-rich	1270326	1270352	16.8	+
	SRAE_chr1	RepeatMasker	Simple_repeat;Motif:(TA)n	1270555	1270584	10.8	+
	SRAE_chr1	RepeatMasker	Simple_repeat;Motif:(T)n	1270968	1270993	12.7	+
	SRAE_chr1	RepeatMasker	Simple_repeat;Motif:(TTAT)n	1272044	1272095	24.4	+
	SRAE_chr1	RepeatMasker	Low_complexity;Motif:A-rich	1272536	1272569	14.8	+
	SRAE_chr1	RepeatMasker	Simple_repeat;Motif:(TTTTA)n	1273034	1273082	23.4	+
	SRAE_chr1	RepeatMasker	Simple_repeat;Motif:(TA)n	1276459	1276480	4.7	+
	SRAE_chr1	RepeatMasker	Low_complexity;Motif:A-rich	1276687	1276715	20	+
	SRAE_chr1	RepeatMasker	Simple_repeat;Motif:(T)n	1276837	1276863	16.5	+
	SRAE_chr1	RepeatMasker	Simple_repeat;Motif:(TTA)n	1276864	1276874	12.1	+
	SRAE_chr1	RepeatMasker	Simple_repeat;Motif:(AT)n	1277060	1277125	21.8	+
	SRAE_chr1	RepeatMasker	Simple_repeat;Motif:(ATA)n	1277880	1277916	15.1	+
	SRAE_chr1	RepeatMasker	Low_complexity;Motif:A-rich	1278288	1278359	18.6	+
	SRAE_chr1	RepeatMasker	Simple_repeat;Motif:(AT)n	1278483	1278529	4.6	+
	SRAE_chr1	RepeatMasker	Low_complexity;Motif:A-rich	1279132	1279169	12.7	+
	SRAE_chr1	RepeatMasker	Unknown;Motif:rnd-1_family-0	1279988	1281596	21.6	-
	SRAE_chr1	RepeatMasker	Simple_repeat;Motif:(ATATAA)n	1282888	1282937	20.8	+
	SRAE_chr1	RepeatMasker	Unknown;Motif:rnd-4_family-344	1285739	1285946	23.4	-
	SRAE_chr1	RepeatMasker	Unknown;Motif:rnd-3_family-18	1285956	1286268	21.9	-
	SRAE_chr1	RepeatMasker	Simple_repeat;Motif:(ATTA)n	1286531	1286595	23.1	+
	SRAE_chr1	RepeatMasker	Simple_repeat;Motif:(AT)n	1286845	1286894	13.7	+
	SRAE_chr1	RepeatMasker	Simple_repeat;Motif:(ATTTATA)n	1287335	1287426	24.4	+
	SRAE_chr1	RepeatMasker	Low_complexity;Motif:A-rich	1288674	1288717	16.1	+
	SRAE_chr1	RepeatMasker	Simple_repeat;Motif:(TAATTT)n	1289471	1289515	18.4	+
	SRAE_chr1	RepeatMasker	Low_complexity;Motif:A-rich	1290486	1290539	22.4	+
	SRAE_chr1	RepeatMasker	Simple_repeat;Motif:(TAATTT)n	1293211	1293245	16.1	+
	SRAE_chr1	RepeatMasker	Simple_repeat;Motif:(TTATATT)n	1294382	1294465	21	+
	SRAE_chr1	RepeatMasker	Simple_repeat;Motif:(A)n	1295901	1295924	13.9	+
	SRAE_chr1	RepeatMasker	Simple_repeat;Motif:(ATAAA)n	1299315	1299358	10.3	+
	SRAE_chr1	RepeatMasker	Simple_repeat;Motif:(ATA)n	1299451	1299539	19.4	+
	SRAE_chr1	RepeatMasker	Low_complexity;Motif:A-rich	1299656	1299700	16.2	+
	SRAE_chr1	RepeatMasker	Simple_repeat;Motif:(TA)n	1299876	1299951	26.2	+
	SRAE_chr1	RepeatMasker	Simple_repeat;Motif:(AT)n	1302283	1302314	10.1	+
	SRAE_chr1	RepeatMasker	Simple_repeat;Motif:(T)n	1302754	1302776	9.3	+
	SRAE_chr1	RepeatMasker	Simple_repeat;Motif:(TTA)n	1302944	1303006	15.9	+
	SRAE_chr1	RepeatMasker	Simple_repeat;Motif:(TA)n	1304364	1304420	16.9	+
	SRAE_chr1	RepeatMasker	Simple_repeat;Motif:(T)n	1304729	1304760	22.1	+
	SRAE_chr1	RepeatMasker	Simple_repeat;Motif:(ATT)n	1305291	1305349	29.6	+
	SRAE_chr1	RepeatMasker	Simple_repeat;Motif:(TTA)n	1306160	1306176	0	+
	SRAE_chr1	RepeatMasker	Simple_repeat;Motif:(TATATTAA)n	1308641	1308694	12.2	+
	SRAE_chr1	RepeatMasker	Low_complexity;Motif:A-rich	1308765	1308810	22.4	+
	SRAE_chr1	RepeatMasker	Simple_repeat;Motif:(AT)n	1309068	1309145	25.9	+
	SRAE_chr1	RepeatMasker	Simple_repeat;Motif:(AT)n	1309848	1309875	0	+
	SRAE_chr1	RepeatMasker	Low_complexity;Motif:A-rich	1310246	1310292	11.1	+
	SRAE_chr1	RepeatMasker	Simple_repeat;Motif:(AT)n	1310492	1310517	4	+
	SRAE_chr1	RepeatMasker	Low_complexity;Motif:A-rich	1310518	1310533	17.1	+
	SRAE_chr1	RepeatMasker	Simple_repeat;Motif:(AAT)n	1312898	1312981	17.6	+
	SRAE_chr1	RepeatMasker	Simple_repeat;Motif:(TAA)n	1313257	1313339	15.4	+
	SRAE_chr1	RepeatMasker	Simple_repeat;Motif:(AATA)n	1313384	1313425	17.7	+
	SRAE_chr1	RepeatMasker	Simple_repeat;Motif:(TA)n	1313630	1313664	12.4	+
	SRAE_chr1	RepeatMasker	Simple_repeat;Motif:(TA)n	1314099	1314143	12.1	+
	SRAE_chr1	RepeatMasker	Simple_repeat;Motif:(AATTT)n	1314463	1314518	19	+
	SRAE_chr1	RepeatMasker	Low_complexity;Motif:A-rich	1314777	1314816	23.5	+
	SRAE_chr1	RepeatMasker	Simple_repeat;Motif:(T)n	1315293	1315328	15.4	+
	SRAE_chr1	RepeatMasker	Simple_repeat;Motif:(ATT)n	1316364	1316405	21.5	+
	SRAE_chr1	RepeatMasker	Simple_repeat;Motif:(TATTATT)n	1317250	1317288	20.5	+
	SRAE_chr1	RepeatMasker	Simple_repeat;Motif:(ATT)n	1318370	1318393	13.7	+
	SRAE_chr1	RepeatMasker	Simple_repeat;Motif:(ATTAT)n	1319153	1319211	20.8	+
	SRAE_chr1	RepeatMasker	Low_complexity;Motif:GA-rich	1322235	1322277	25.3	+
	SRAE_chr1	RepeatMasker	Low_complexity;Motif:A-rich	1322714	1322725	18.8	+
	SRAE_chr1	RepeatMasker	Simple_repeat;Motif:(A)n	1322726	1322746	4.9	+
	SRAE_chr1	RepeatMasker	Low_complexity;Motif:A-rich	1322747	1322761	18.8	+
	SRAE_chr1	RepeatMasker	Simple_repeat;Motif:(T)n	1323012	1323033	9.7	+
	SRAE_chr1	RepeatMasker	Low_complexity;Motif:A-rich	1327590	1327622	17	+
	SRAE_chr1	RepeatMasker	Simple_repeat;Motif:(TAATT)n	1328836	1328873	17.8	+
	SRAE_chr1	RepeatMasker	Simple_repeat;Motif:(GATATAA)n	1328889	1328939	15.2	+
	SRAE_chr1	RepeatMasker	tRNA;Motif:rnd-1_family-85	1329070	1329151	0	-
	SRAE_chr1	RepeatMasker	Simple_repeat;Motif:(AATTATT)n	1329441	1329492	15.5	+
	SRAE_chr1	RepeatMasker	Simple_repeat;Motif:(TA)n	1331691	1331717	8.5	+
	SRAE_chr1	RepeatMasker	Simple_repeat;Motif:(AAT)n	1335392	1335438	13.2	+
	SRAE_chr1	RepeatMasker	Simple_repeat;Motif:(TTTC)n	1336884	1336928	20.3	+
	SRAE_chr1	RepeatMasker	Simple_repeat;Motif:(AATTTAT)n	1337763	1337820	29.5	+
	SRAE_chr1	RepeatMasker	Low_complexity;Motif:A-rich	1337889	1337968	24.6	+
	SRAE_chr1	RepeatMasker	Simple_repeat;Motif:(TTTAT)n	1338031	1338076	12.9	+
	SRAE_chr1	RepeatMasker	Simple_repeat;Motif:(TTTATTT)n	1338273	1338312	21.2	+
	SRAE_chr1	RepeatMasker	Low_complexity;Motif:A-rich	1340026	1340068	22.7	+
	SRAE_chr1	RepeatMasker	Simple_repeat;Motif:(ATAA)n	1341264	1341304	15.8	+
	SRAE_chr1	RepeatMasker	Simple_repeat;Motif:(ATATTTT)n	1341599	1341665	21.8	+
	SRAE_chr1	RepeatMasker	Low_complexity;Motif:A-rich	1343358	1343416	32.5	+
	SRAE_chr1	RepeatMasker	Unknown;Motif:rnd-1_family-18	1344073	1344109	10.8	+
	SRAE_chr1	RepeatMasker	Simple_repeat;Motif:(TTCTTT)n	1345341	1345390	15.6	+
	SRAE_chr1	RepeatMasker	Simple_repeat;Motif:(CATCTTT)n	1349182	1349225	23.3	+
	SRAE_chr1	RepeatMasker	Simple_repeat;Motif:(TGT)n	1350512	1350538	3.8	+
	SRAE_chr1	RepeatMasker	Low_complexity;Motif:A-rich	1351958	1351996	16	+
	SRAE_chr1	RepeatMasker	Low_complexity;Motif:A-rich	1354109	1354162	27.7	+
	SRAE_chr1	RepeatMasker	Simple_repeat;Motif:(ATTAT)n	1354162	1354214	22.1	+
	SRAE_chr1	RepeatMasker	Unknown;Motif:rnd-4_family-344	1354245	1354305	13.8	+
	SRAE_chr1	RepeatMasker	Unknown;Motif:rnd-4_family-276	1354318	1354794	20.8	+
	SRAE_chr1	RepeatMasker	Unknown;Motif:rnd-4_family-344	1354776	1354881	19.1	+
	SRAE_chr1	RepeatMasker	Simple_repeat;Motif:(TA)n	1354886	1354908	4.5	+
	SRAE_chr1	RepeatMasker	Simple_repeat;Motif:(TAA)n	1356563	1356609	17.4	+
	SRAE_chr1	RepeatMasker	Low_complexity;Motif:A-rich	1362189	1362232	15.8	+
	SRAE_chr1	RepeatMasker	Unknown;Motif:rnd-1_family-0	1365199	1367646	22.5	+
	SRAE_chr1	RepeatMasker	Simple_repeat;Motif:(AATTTA)n	1368763	1368829	28.1	+
	SRAE_chr1	RepeatMasker	Low_complexity;Motif:A-rich	1369438	1369496	16.2	+
	SRAE_chr1	RepeatMasker	Simple_repeat;Motif:(TAT)n	1369875	1369921	20.7	+
	SRAE_chr1	RepeatMasker	Unknown;Motif:rnd-1_family-2	1371247	1371568	20.1	-
	SRAE_chr1	RepeatMasker	Unknown;Motif:rnd-1_family-40	1371617	1371758	14.2	+
	SRAE_chr1	RepeatMasker	Unknown;Motif:rnd-1_family-40	1371758	1371860	14.6	+
	SRAE_chr1	RepeatMasker	Simple_repeat;Motif:(TTAA)n	1372039	1372086	16.3	+
	SRAE_chr1	RepeatMasker	Simple_repeat;Motif:(AATT)n	1372570	1372614	24.5	+
	SRAE_chr1	RepeatMasker	Simple_repeat;Motif:(TAA)n	1375899	1375920	0	+
	SRAE_chr1	RepeatMasker	Simple_repeat;Motif:(TAAAA)n	1375996	1376025	3.7	+
	SRAE_chr1	RepeatMasker	Low_complexity;Motif:A-rich	1376458	1376521	24.1	+
	SRAE_chr1	RepeatMasker	Simple_repeat;Motif:(AATATTT)n	1376762	1376794	9.7	+
	SRAE_chr1	RepeatMasker	Simple_repeat;Motif:(AT)n	1378608	1378653	9.3	+
	SRAE_chr1	RepeatMasker	Simple_repeat;Motif:(ATT)n	1378849	1378901	24.4	+
	SRAE_chr1	RepeatMasker	Simple_repeat;Motif:(TTATTT)n	1380702	1380763	21.2	+
	SRAE_chr1	RepeatMasker	Simple_repeat;Motif:(AT)n	1381593	1381668	21.8	+
	SRAE_chr1	RepeatMasker	Unknown;Motif:rnd-4_family-344	1381967	1382135	22.2	-
	SRAE_chr1	RepeatMasker	Unknown;Motif:rnd-4_family-90	1382474	1382672	23.3	-
	SRAE_chr1	RepeatMasker	Unknown;Motif:rnd-4_family-5	1386359	1387304	12	+
	SRAE_chr1	RepeatMasker	Simple_repeat;Motif:(ATT)n	1387910	1387981	25.3	+
	SRAE_chr1	RepeatMasker	Simple_repeat;Motif:(ATATAC)n	1388254	1388315	26.9	+
	SRAE_chr1	RepeatMasker	Simple_repeat;Motif:(TA)n	1388745	1388796	13.1	+
	SRAE_chr1	RepeatMasker	Simple_repeat;Motif:(A)n	1388809	1388832	8.8	+
	SRAE_chr1	RepeatMasker	Simple_repeat;Motif:(TA)n	1390905	1390923	5.5	+
	SRAE_chr1	RepeatMasker	Simple_repeat;Motif:(TAA)n	1391003	1391095	23.7	+
	SRAE_chr1	RepeatMasker	Simple_repeat;Motif:(TA)n	1392530	1392563	16.9	+
	SRAE_chr1	RepeatMasker	Simple_repeat;Motif:(TATAA)n	1392772	1392798	12.2	+
	SRAE_chr1	RepeatMasker	Simple_repeat;Motif:(TTA)n	1394544	1394591	19.9	+
	SRAE_chr1	RepeatMasker	Simple_repeat;Motif:(TTTATA)n	1395405	1395452	24.5	+
	SRAE_chr1	RepeatMasker	Simple_repeat;Motif:(AATTTTT)n	1400142	1400197	26.4	+
	SRAE_chr1	RepeatMasker	Low_complexity;Motif:A-rich	1400395	1400433	20.5	+
	SRAE_chr1	RepeatMasker	Unknown;Motif:rnd-1_family-0	1400454	1403799	23.1	-
	SRAE_chr1	RepeatMasker	Unknown;Motif:rnd-3_family-10	1403816	1403955	14.4	+
	SRAE_chr1	RepeatMasker	Simple_repeat;Motif:(ATAT)n	1406493	1406530	8.9	+
	SRAE_chr1	RepeatMasker	Simple_repeat;Motif:(TAATATA)n	1406531	1406580	16.1	+
	SRAE_chr1	RepeatMasker	Low_complexity;Motif:A-rich	1408231	1408279	16.5	+
	SRAE_chr1	RepeatMasker	Low_complexity;Motif:A-rich	1411357	1411458	25.4	+
	SRAE_chr1	RepeatMasker	Simple_repeat;Motif:(TATTT)n	1411620	1411653	20.6	+
	SRAE_chr1	RepeatMasker	Low_complexity;Motif:A-rich	1414993	1415021	15.3	+
	SRAE_chr1	RepeatMasker	Low_complexity;Motif:A-rich	1415413	1415461	22.1	+
	SRAE_chr1	RepeatMasker	Simple_repeat;Motif:(T)n	1415539	1415574	18.9	+
	SRAE_chr1	RepeatMasker	Simple_repeat;Motif:(TTTTA)n	1415942	1416018	28.6	+
	SRAE_chr1	RepeatMasker	Simple_repeat;Motif:(AT)n	1416320	1416420	26.7	+
	SRAE_chr1	RepeatMasker	Simple_repeat;Motif:(TAA)n	1416741	1416799	14.6	+
	SRAE_chr1	RepeatMasker	Simple_repeat;Motif:(TAATAT)n	1416981	1417017	12.4	+
	SRAE_chr1	RepeatMasker	Low_complexity;Motif:A-rich	1417717	1417758	16.8	+
	SRAE_chr1	RepeatMasker	Simple_repeat;Motif:(TGA)n	1418496	1418549	14.9	+
	SRAE_chr1	RepeatMasker	Simple_repeat;Motif:(TTTATAA)n	1418599	1418644	20.2	+
	SRAE_chr1	RepeatMasker	Simple_repeat;Motif:(AAT)n	1420099	1420155	24.1	+
	SRAE_chr1	RepeatMasker	Simple_repeat;Motif:(TGA)n	1424223	1424280	23.6	+
	SRAE_chr1	RepeatMasker	Low_complexity;Motif:A-rich	1428774	1428809	20	+
	SRAE_chr1	RepeatMasker	DNA/TcMar-Mariner;Motif:rnd-1_family-10	1433340	1433560	30.3	+
	SRAE_chr1	RepeatMasker	Simple_repeat;Motif:(A)n	1434164	1434183	5.2	+
	SRAE_chr1	RepeatMasker	Low_complexity;Motif:A-rich	1434983	1435035	23.6	+
	SRAE_chr1	RepeatMasker	Unknown;Motif:rnd-1_family-59	1435231	1435410	23.4	-
	SRAE_chr1	RepeatMasker	Simple_repeat;Motif:(AATA)n	1435661	1435687	7.8	+
	SRAE_chr1	RepeatMasker	Simple_repeat;Motif:(ATA)n	1435688	1435694	7.5	+
	SRAE_chr1	RepeatMasker	Simple_repeat;Motif:(TAATAT)n	1436714	1436753	16.7	+
	SRAE_chr1	RepeatMasker	Low_complexity;Motif:A-rich	1436881	1436918	25.5	+
	SRAE_chr1	RepeatMasker	Simple_repeat;Motif:(ATTTTTC)n	1436964	1437009	16.6	+
	SRAE_chr1	RepeatMasker	Low_complexity;Motif:A-rich	1437675	1437706	10	+
	SRAE_chr1	RepeatMasker	Simple_repeat;Motif:(TATT)n	1441238	1441293	22.6	+
	SRAE_chr1	RepeatMasker	Simple_repeat;Motif:(TTA)n	1442508	1442543	12.1	+
	SRAE_chr1	RepeatMasker	Unknown;Motif:rnd-1_family-12	1442558	1442668	21	-
	SRAE_chr1	RepeatMasker	Low_complexity;Motif:A-rich	1443580	1443629	19.7	+
	SRAE_chr1	RepeatMasker	Unknown;Motif:rnd-1_family-2	1443906	1444248	22.2	+
	SRAE_chr1	RepeatMasker	Simple_repeat;Motif:(ATTA)n	1444656	1444708	25.1	+
	SRAE_chr1	RepeatMasker	Simple_repeat;Motif:(AAT)n	1445996	1446048	25.4	+
	SRAE_chr1	RepeatMasker	Simple_repeat;Motif:(CAT)n	1446560	1446589	11.6	+
	SRAE_chr1	RepeatMasker	Simple_repeat;Motif:(AACATT)n	1446798	1446841	27.1	+
	SRAE_chr1	RepeatMasker	Simple_repeat;Motif:(A)n	1447899	1447916	0	+
	SRAE_chr1	RepeatMasker	Simple_repeat;Motif:(AGAT)n	1449140	1449170	11.1	+
	SRAE_chr1	RepeatMasker	Simple_repeat;Motif:(TATAAT)n	1449195	1449229	20.8	+
	SRAE_chr1	RepeatMasker	Low_complexity;Motif:A-rich	1449557	1449597	21.8	+
	SRAE_chr1	RepeatMasker	Simple_repeat;Motif:(T)n	1450704	1450735	10.1	+
	SRAE_chr1	RepeatMasker	Simple_repeat;Motif:(AT)n	1450752	1450810	18	+
	SRAE_chr1	RepeatMasker	Simple_repeat;Motif:(TA)n	1451397	1451444	4.3	+
	SRAE_chr1	RepeatMasker	Simple_repeat;Motif:(ATA)n	1451651	1451705	23.4	+
	SRAE_chr1	RepeatMasker	Simple_repeat;Motif:(TAA)n	1451898	1451956	22.5	+
	SRAE_chr1	RepeatMasker	Simple_repeat;Motif:(TAATT)n	1453638	1453669	17.6	+
	SRAE_chr1	RepeatMasker	Simple_repeat;Motif:(TT)n	1454289	1454359	35.4	+
	SRAE_chr1	RepeatMasker	Simple_repeat;Motif:(TA)n	1454511	1454563	19.4	+
	SRAE_chr1	RepeatMasker	Low_complexity;Motif:A-rich	1454751	1454781	18.2	+
	SRAE_chr1	RepeatMasker	Simple_repeat;Motif:(TA)n	1454813	1454846	9.4	+
	SRAE_chr1	RepeatMasker	Simple_repeat;Motif:(TTAT)n	1454847	1454872	23.2	+
	SRAE_chr1	RepeatMasker	Simple_repeat;Motif:(ATTTT)n	1455515	1455553	13.3	+
	SRAE_chr1	RepeatMasker	Simple_repeat;Motif:(TA)n	1456055	1456120	28	+
	SRAE_chr1	RepeatMasker	Low_complexity;Motif:A-rich	1456182	1456232	27	+
	SRAE_chr1	RepeatMasker	Simple_repeat;Motif:(TTA)n	1456686	1456725	8.4	+
	SRAE_chr1	RepeatMasker	Simple_repeat;Motif:(TA)n	1456945	1457027	26	+
	SRAE_chr1	RepeatMasker	Simple_repeat;Motif:(ATAATA)n	1459344	1459405	22	+
	SRAE_chr1	RepeatMasker	Low_complexity;Motif:A-rich	1459487	1459548	21.2	+
	SRAE_chr1	RepeatMasker	Low_complexity;Motif:A-rich	1462135	1462162	15.9	+
	SRAE_chr1	RepeatMasker	Simple_repeat;Motif:(TAATTT)n	1462165	1462212	15.2	+
	SRAE_chr1	RepeatMasker	Low_complexity;Motif:A-rich	1463381	1463449	25.9	+
	SRAE_chr1	RepeatMasker	Simple_repeat;Motif:(TGCTGA)n	1463927	1463962	18.9	+
	SRAE_chr1	RepeatMasker	Simple_repeat;Motif:(TAA)n	1467252	1467306	24.4	+
	SRAE_chr1	RepeatMasker	Simple_repeat;Motif:(TATTTAT)n	1467768	1467842	31.3	+
	SRAE_chr1	RepeatMasker	Simple_repeat;Motif:(ATTCTTAT)n	1468111	1468149	8.6	+
	SRAE_chr1	RepeatMasker	Low_complexity;Motif:A-rich	1468563	1468639	27.7	+
	SRAE_chr1	RepeatMasker	Simple_repeat;Motif:(AAT)n	1468640	1468673	3.4	+
	SRAE_chr1	RepeatMasker	Low_complexity;Motif:A-rich	1469412	1469469	23.4	+
	SRAE_chr1	RepeatMasker	Simple_repeat;Motif:(TA)n	1469576	1469626	25.9	+
	SRAE_chr1	RepeatMasker	Simple_repeat;Motif:(CCT)n	1470207	1470224	0	+
	SRAE_chr1	RepeatMasker	Simple_repeat;Motif:(TTG)n	1470441	1470491	23.1	+
	SRAE_chr1	RepeatMasker	Simple_repeat;Motif:(AATAA)n	1470725	1470792	21.4	+
	SRAE_chr1	RepeatMasker	Simple_repeat;Motif:(TTATTT)n	1471359	1471399	11.7	+
	SRAE_chr1	RepeatMasker	Simple_repeat;Motif:(TATAA)n	1471734	1471815	18.2	+
	SRAE_chr1	RepeatMasker	Low_complexity;Motif:A-rich	1472095	1472150	27.6	+
	SRAE_chr1	RepeatMasker	Simple_repeat;Motif:(ATT)n	1472164	1472208	18.6	+
	SRAE_chr1	RepeatMasker	Low_complexity;Motif:A-rich	1473386	1473429	13.8	+
	SRAE_chr1	RepeatMasker	Simple_repeat;Motif:(TA)n	1473675	1473717	18.4	+
	SRAE_chr1	RepeatMasker	Simple_repeat;Motif:(TTC)n	1474107	1474124	0	+
	SRAE_chr1	RepeatMasker	Low_complexity;Motif:A-rich	1474328	1474366	15.7	+
	SRAE_chr1	RepeatMasker	Unknown;Motif:rnd-1_family-0	1479272	1481037	23.6	-
	SRAE_chr1	RepeatMasker	Simple_repeat;Motif:(ATTTTTA)n	1483194	1483262	21.6	+
	SRAE_chr1	RepeatMasker	Simple_repeat;Motif:(ATTTT)n	1483914	1483977	27.5	+
	SRAE_chr1	RepeatMasker	Unknown;Motif:rnd-1_family-2	1484744	1484996	23.1	-
	SRAE_chr1	RepeatMasker	Unknown;Motif:rnd-1_family-32	1485138	1485208	14.7	-
	SRAE_chr1	RepeatMasker	Simple_repeat;Motif:(TA)n	1486373	1486396	13.7	+
	SRAE_chr1	RepeatMasker	Simple_repeat;Motif:(AT)n	1487045	1487102	18.1	+
	SRAE_chr1	RepeatMasker	Simple_repeat;Motif:(TT)n	1487360	1487402	28	+
	SRAE_chr1	RepeatMasker	Simple_repeat;Motif:(T)n	1487437	1487456	5.2	+
	SRAE_chr1	RepeatMasker	Simple_repeat;Motif:(ATT)n	1490317	1490373	28.9	+
	SRAE_chr1	RepeatMasker	Low_complexity;Motif:A-rich	1490873	1490928	30.3	+
	SRAE_chr1	RepeatMasker	Simple_repeat;Motif:(TATTT)n	1491244	1491294	13.2	+
	SRAE_chr1	RepeatMasker	Simple_repeat;Motif:(TA)n	1493351	1493485	27.8	+
	SRAE_chr1	RepeatMasker	Simple_repeat;Motif:(TTTTATC)n	1496700	1496764	30.7	+
	SRAE_chr1	RepeatMasker	Simple_repeat;Motif:(TTTATTT)n	1497127	1497173	22.7	+
	SRAE_chr1	RepeatMasker	Simple_repeat;Motif:(TAATTTT)n	1498107	1498162	9.7	+
	SRAE_chr1	RepeatMasker	Simple_repeat;Motif:(AATTA)n	1499390	1499428	27.6	+
	SRAE_chr1	RepeatMasker	Low_complexity;Motif:A-rich	1501988	1502028	22.6	+
	SRAE_chr1	RepeatMasker	Simple_repeat;Motif:(TTTTTCT)n	1502684	1502812	27.5	+
	SRAE_chr1	RepeatMasker	Unknown;Motif:rnd-1_family-0	1507469	1509802	21.6	+
	SRAE_chr1	RepeatMasker	Simple_repeat;Motif:(TTATAA)n	1510921	1510977	17.7	+
	SRAE_chr1	RepeatMasker	Low_complexity;Motif:A-rich	1511236	1511278	18.4	+
	SRAE_chr1	RepeatMasker	Low_complexity;Motif:GA-rich	1511319	1511409	9.6	+
	SRAE_chr1	RepeatMasker	Simple_repeat;Motif:(TATA)n	1517036	1517074	20.6	+
	SRAE_chr1	RepeatMasker	Simple_repeat;Motif:(T)n	1517145	1517171	12.2	+
	SRAE_chr1	RepeatMasker	Low_complexity;Motif:A-rich	1521123	1521165	22.5	+
	SRAE_chr1	RepeatMasker	Simple_repeat;Motif:(ATTTAA)n	1522173	1522241	16.2	+
	SRAE_chr1	RepeatMasker	Low_complexity;Motif:A-rich	1525444	1525493	23.9	+
	SRAE_chr1	RepeatMasker	Simple_repeat;Motif:(TATT)n	1525926	1526008	13.4	+
	SRAE_chr1	RepeatMasker	Simple_repeat;Motif:(AAT)n	1526588	1526669	31.3	+
	SRAE_chr1	RepeatMasker	Simple_repeat;Motif:(TAT)n	1532246	1532276	14.4	+
	SRAE_chr1	RepeatMasker	Simple_repeat;Motif:(AATTTTT)n	1532509	1532548	24	+
	SRAE_chr1	RepeatMasker	Simple_repeat;Motif:(TA)n	1532549	1532580	21.7	+
	SRAE_chr1	RepeatMasker	Simple_repeat;Motif:(AATTTTT)n	1532581	1532603	24	+
	SRAE_chr1	RepeatMasker	Simple_repeat;Motif:(TA)n	1532690	1532716	12	+
	SRAE_chr1	RepeatMasker	Simple_repeat;Motif:(TAA)n	1536298	1536325	4	+
	SRAE_chr1	RepeatMasker	Simple_repeat;Motif:(T)n	1538496	1538514	5.5	+
	SRAE_chr1	RepeatMasker	Low_complexity;Motif:A-rich	1540246	1540326	27.6	+
	SRAE_chr1	RepeatMasker	Simple_repeat;Motif:(TAT)n	1540434	1540477	16.9	+
	SRAE_chr1	RepeatMasker	Simple_repeat;Motif:(TAATTTA)n	1540902	1540988	23.7	+
	SRAE_chr1	RepeatMasker	Simple_repeat;Motif:(TTTTA)n	1541188	1541193	14.8	+
	SRAE_chr1	RepeatMasker	Simple_repeat;Motif:(TTTC)n	1541194	1541228	16.9	+
	SRAE_chr1	RepeatMasker	Simple_repeat;Motif:(AT)n	1543321	1543374	22.1	+
	SRAE_chr1	RepeatMasker	Low_complexity;Motif:A-rich	1543487	1543556	22.7	+
	SRAE_chr1	RepeatMasker	Simple_repeat;Motif:(T)n	1543928	1543972	20.8	+
	SRAE_chr1	RepeatMasker	Low_complexity;Motif:A-rich	1544463	1544514	21.4	+
	SRAE_chr1	RepeatMasker	Simple_repeat;Motif:(ATAA)n	1546679	1546725	20.4	+
	SRAE_chr1	RepeatMasker	Simple_repeat;Motif:(TATTT)n	1547173	1547248	25	+
	SRAE_chr1	RepeatMasker	Unknown;Motif:rnd-3_family-18	1551366	1551726	13	-
	SRAE_chr1	RepeatMasker	Simple_repeat;Motif:(TTG)n	1551786	1551836	26.7	+
	SRAE_chr1	RepeatMasker	Simple_repeat;Motif:(TAAAA)n	1560544	1560569	4.3	+
	SRAE_chr1	RepeatMasker	Simple_repeat;Motif:(ATAAT)n	1561142	1561233	25.8	+
	SRAE_chr1	RepeatMasker	Simple_repeat;Motif:(ATTTAA)n	1561320	1561375	24.4	+
	SRAE_chr1	RepeatMasker	Simple_repeat;Motif:(TTTAA)n	1562343	1562371	20	+
	SRAE_chr1	RepeatMasker	Unknown;Motif:rnd-1_family-40	1562608	1562971	15.6	-
	SRAE_chr1	RepeatMasker	Simple_repeat;Motif:(T)n	1563171	1563217	22.2	+
	SRAE_chr1	RepeatMasker	DNA/TcMar-Mariner;Motif:rnd-1_family-21	1563861	1564405	27.5	+
	SRAE_chr1	RepeatMasker	DNA/TcMar-Mariner;Motif:ltr-1_family-9	1564478	1564577	26.5	+
	SRAE_chr1	RepeatMasker	RC/Helitron;Motif:rnd-1_family-1	1564674	1564763	24.7	+
	SRAE_chr1	RepeatMasker	RC/Helitron;Motif:rnd-1_family-1	1564912	1565001	27.1	+
	SRAE_chr1	RepeatMasker	Unknown;Motif:rnd-1_family-32	1565002	1565141	21.6	+
	SRAE_chr1	RepeatMasker	RC/Helitron;Motif:rnd-1_family-1	1565142	1565629	27.1	+
	SRAE_chr1	RepeatMasker	Unknown;Motif:rnd-1_family-2	1565162	1565631	19.4	+
	SRAE_chr1	RepeatMasker	Simple_repeat;Motif:(TATA)n	1565634	1565679	17.9	+
	SRAE_chr1	RepeatMasker	Simple_repeat;Motif:(TTTATA)n	1565936	1565974	21	+
	SRAE_chr1	RepeatMasker	Simple_repeat;Motif:(TA)n	1566156	1566204	21.1	+
	SRAE_chr1	RepeatMasker	Simple_repeat;Motif:(TCATATT)n	1566511	1566553	11.7	+
	SRAE_chr1	RepeatMasker	Simple_repeat;Motif:(TCTTGA)n	1566653	1566707	7.7	+
	SRAE_chr1	RepeatMasker	Simple_repeat;Motif:(GTT)n	1566714	1566786	37.5	+
	SRAE_chr1	RepeatMasker	Low_complexity;Motif:A-rich	1567368	1567445	21.1	+
	SRAE_chr1	RepeatMasker	Unknown;Motif:rnd-1_family-42	1567454	1567961	3.4	+
	SRAE_chr1	RepeatMasker	Unknown;Motif:rnd-1_family-92	1567959	1568515	7.1	-
	SRAE_chr1	RepeatMasker	Unknown;Motif:rnd-1_family-42	1569467	1569952	4.3	-
	SRAE_chr1	RepeatMasker	Simple_repeat;Motif:(TA)n	1570134	1570184	20.2	+
	SRAE_chr1	RepeatMasker	Simple_repeat;Motif:(TCATATT)n	1570491	1570533	11.7	+
	SRAE_chr1	RepeatMasker	Simple_repeat;Motif:(TCTTGA)n	1570633	1570687	7.7	+
	SRAE_chr1	RepeatMasker	Simple_repeat;Motif:(GTT)n	1570694	1570766	37.5	+
	SRAE_chr1	RepeatMasker	Low_complexity;Motif:A-rich	1571349	1571429	21.9	+
	SRAE_chr1	RepeatMasker	Simple_repeat;Motif:(ATT)n	1571610	1571628	17.4	+
	SRAE_chr1	RepeatMasker	Simple_repeat;Motif:(ATAA)n	1571629	1571653	9.3	+
	SRAE_chr1	RepeatMasker	Simple_repeat;Motif:(ATT)n	1571654	1571668	17.4	+
	SRAE_chr1	RepeatMasker	Simple_repeat;Motif:(ATA)n	1571770	1571827	24.2	+
	SRAE_chr1	RepeatMasker	Simple_repeat;Motif:(ATT)n	1572701	1572742	25.2	+
	SRAE_chr1	RepeatMasker	Simple_repeat;Motif:(ATTAT)n	1572891	1572966	23.8	+
	SRAE_chr1	RepeatMasker	Unknown;Motif:rnd-3_family-10	1574561	1574819	16.5	-
	SRAE_chr1	RepeatMasker	Unknown;Motif:rnd-1_family-6	1574852	1574981	15.4	+
	SRAE_chr1	RepeatMasker	Unknown;Motif:rnd-1_family-6	1575025	1575176	13.8	+
	SRAE_chr1	RepeatMasker	Simple_repeat;Motif:(AATAATG)n	1575626	1575667	15.3	+
	SRAE_chr1	RepeatMasker	Simple_repeat;Motif:(T)n	1576148	1576185	21.3	+
	SRAE_chr1	RepeatMasker	Simple_repeat;Motif:(TATT)n	1577586	1577644	25.7	+
	SRAE_chr1	RepeatMasker	Simple_repeat;Motif:(TA)n	1579656	1579702	22.2	+
	SRAE_chr1	RepeatMasker	Simple_repeat;Motif:(TA)n	1579890	1579961	17.6	+
	SRAE_chr1	RepeatMasker	Simple_repeat;Motif:(ATC)n	1581668	1581703	18.9	+
	SRAE_chr1	RepeatMasker	Low_complexity;Motif:A-rich	1581743	1581782	15.5	+
	SRAE_chr1	RepeatMasker	Simple_repeat;Motif:(AATTT)n	1583499	1583537	19.7	+
	SRAE_chr1	RepeatMasker	Unknown;Motif:rnd-3_family-18	1584025	1584663	19.6	+
	SRAE_chr1	RepeatMasker	Low_complexity;Motif:A-rich	1587325	1587374	32	+
	SRAE_chr1	RepeatMasker	Low_complexity;Motif:GA-rich	1589118	1589181	37.8	+
	SRAE_chr1	RepeatMasker	Simple_repeat;Motif:(TTTTA)n	1589501	1589532	7.5	+
	SRAE_chr1	RepeatMasker	Simple_repeat;Motif:(TAT)n	1590320	1590388	18.4	+
	SRAE_chr1	RepeatMasker	Simple_repeat;Motif:(TT)n	1592217	1592281	34.6	+
	SRAE_chr1	RepeatMasker	Simple_repeat;Motif:(ATT)n	1592298	1592358	27.1	+
	SRAE_chr1	RepeatMasker	Simple_repeat;Motif:(ACTACT)n	1592495	1592554	14.7	+
	SRAE_chr1	RepeatMasker	Simple_repeat;Motif:(TATTTT)n	1592711	1592749	19.3	+
	SRAE_chr1	RepeatMasker	Simple_repeat;Motif:(ATACTTTT)n	1592852	1592899	14.3	+
	SRAE_chr1	RepeatMasker	Simple_repeat;Motif:(AT)n	1592908	1592945	5.6	+
	SRAE_chr1	RepeatMasker	Low_complexity;Motif:A-rich	1593236	1593278	22.6	+
	SRAE_chr1	RepeatMasker	Simple_repeat;Motif:(AT)n	1593899	1593924	4	+
	SRAE_chr1	RepeatMasker	Simple_repeat;Motif:(AT)n	1594368	1594447	26.6	+
	SRAE_chr1	RepeatMasker	Simple_repeat;Motif:(AATA)n	1595059	1595149	21.6	+
	SRAE_chr1	RepeatMasker	Simple_repeat;Motif:(TAA)n	1595821	1595867	18.3	+
	SRAE_chr1	RepeatMasker	Simple_repeat;Motif:(T)n	1595912	1595955	18.1	+
	SRAE_chr1	RepeatMasker	Low_complexity;Motif:A-rich	1597622	1597655	24.1	+
	SRAE_chr1	RepeatMasker	Simple_repeat;Motif:(TTTATTA)n	1598153	1598199	9.9	+
	SRAE_chr1	RepeatMasker	Simple_repeat;Motif:(AATACT)n	1598553	1598584	10.7	+
	SRAE_chr1	RepeatMasker	Simple_repeat;Motif:(CAA)n	1599047	1599091	14	+
	SRAE_chr1	RepeatMasker	Simple_repeat;Motif:(AATAC)n	1599458	1599485	13.1	+
	SRAE_chr1	RepeatMasker	Simple_repeat;Motif:(AAT)n	1600172	1600199	15.9	+
	SRAE_chr1	RepeatMasker	Simple_repeat;Motif:(ATTTTA)n	1601433	1601462	14.7	+
	SRAE_chr1	RepeatMasker	Simple_repeat;Motif:(TA)n	1601912	1601983	32.6	+
	SRAE_chr1	RepeatMasker	Simple_repeat;Motif:(AT)n	1602364	1602393	14.7	+
	SRAE_chr1	RepeatMasker	Simple_repeat;Motif:(TTC)n	1602620	1602687	32.9	+
	SRAE_chr1	RepeatMasker	Simple_repeat;Motif:(AAAT)n	1602805	1602829	4.1	+
	SRAE_chr1	RepeatMasker	Simple_repeat;Motif:(T)n	1603187	1603224	21.3	+
	SRAE_chr1	RepeatMasker	Simple_repeat;Motif:(TAA)n	1603288	1603322	21.2	+
	SRAE_chr1	RepeatMasker	Simple_repeat;Motif:(AT)n	1603451	1603478	11.7	+
	SRAE_chr1	RepeatMasker	Simple_repeat;Motif:(AT)n	1603614	1603643	0	+
	SRAE_chr1	RepeatMasker	Simple_repeat;Motif:(AATAGA)n	1604509	1604614	24.9	+
	SRAE_chr1	RepeatMasker	Simple_repeat;Motif:(ATA)n	1604588	1604653	25.8	+
	SRAE_chr1	RepeatMasker	Simple_repeat;Motif:(ACAACA)n	1604913	1604973	23.3	+
	SRAE_chr1	RepeatMasker	Simple_repeat;Motif:(TATTA)n	1606766	1606806	11.7	+
	SRAE_chr1	RepeatMasker	Simple_repeat;Motif:(A)n	1607732	1607756	8.5	+
	SRAE_chr1	RepeatMasker	Low_complexity;Motif:A-rich	1609670	1609710	20.4	+
	SRAE_chr1	RepeatMasker	Simple_repeat;Motif:(ATA)n	1610563	1610604	16.7	+
	SRAE_chr1	RepeatMasker	Unknown;Motif:rnd-1_family-44	1611779	1611867	21.9	+
	SRAE_chr1	RepeatMasker	Low_complexity;Motif:A-rich	1612453	1612495	21.9	+
	SRAE_chr1	RepeatMasker	Simple_repeat;Motif:(TTATTTA)n	1613033	1613078	22	+
	SRAE_chr1	RepeatMasker	Simple_repeat;Motif:(AAT)n	1613442	1613474	14.1	+
	SRAE_chr1	RepeatMasker	Unknown;Motif:rnd-1_family-44	1614675	1614734	21.7	+
	SRAE_chr1	RepeatMasker	Low_complexity;Motif:A-rich	1615236	1615267	17.9	+
	SRAE_chr1	RepeatMasker	Low_complexity;Motif:A-rich	1615321	1615363	21.9	+
	SRAE_chr1	RepeatMasker	Unknown;Motif:rnd-1_family-44	1618830	1618928	25.5	+
	SRAE_chr1	RepeatMasker	Simple_repeat;Motif:(TATTT)n	1619447	1619495	19.2	+
	SRAE_chr1	RepeatMasker	Unknown;Motif:rnd-3_family-10	1622633	1622768	16.3	-
	SRAE_chr1	RepeatMasker	Unknown;Motif:rnd-1_family-0	1622763	1624439	22.8	+
	SRAE_chr1	RepeatMasker	Simple_repeat;Motif:(T)n	1624448	1624478	14.2	+
	SRAE_chr1	RepeatMasker	Simple_repeat;Motif:(TTACTT)n	1624808	1624840	14.4	+
	SRAE_chr1	RepeatMasker	Unknown;Motif:rnd-4_family-90	1624852	1624932	12.3	-
	SRAE_chr1	RepeatMasker	Simple_repeat;Motif:(TA)n	1626268	1626303	18.9	+
[truncated: 41,993 more rows]

## Sheet: Supplementary Data8
Supplementary Data 8. TE targets perfectly antisense to 21-22Us in the PF were classified into DNA transposons, retrotransposons and unannotated rnd families.
[truncated: 34 more rows]

[truncated: 9 more sheets: Supplementary Data9, Supplementary Data10, Supplementary Data11, Supplementary Data12, Supplementary Data13, Supplementary Data14, Supplementary Data15, Supplementary Data16, Supplementary Data17]
